# Supplementary material for: Sorted gene genealogies and species-specific nonsynonymous substitutions point to putative postmating prezygotic isolation genes in Allonemobius crickets
Source: PeerJ. 2016 Feb 15;4:e1678. doi: 10.7717/peerj.1678 (PMC4756749; doi:10.7717/peerj.1678)
Supplement: Supplemental Information 1 — This archive includes files that were used to estimate lineage sorting and allelic segregation. It includes both allopatric and contact zone individuals. Files are fasta files and newick species tree formatted for TreeBeST; newick trees and association files formatted for gsi. [file peerj-04-1678-s001.gz]

Archive with 42 entries (42 files):
- allo_and_contact/._acg69_all_treebest.fasta
- allo_and_contact/acg69_all_treebest.fasta
- allo_and_contact/._acg69_all_treebest_unphased_clean_nj_figure.tre
- allo_and_contact/acg69_all_treebest_unphased_clean_nj_figure.tre
- allo_and_contact/._acg69_unphased_association.txt
- allo_and_contact/acg69_unphased_association.txt
- allo_and_contact/._ak_all_treebest.fasta
- allo_and_contact/ak_all_treebest.fasta
- allo_and_contact/._ak_all_treebest_unphased_clean_nj_figure.tre
- allo_and_contact/ak_all_treebest_unphased_clean_nj_figure.tre
- allo_and_contact/._ak_unphased_association.txt
- allo_and_contact/ak_unphased_association.txt
- allo_and_contact/._apbp_all_treebest.fasta
- allo_and_contact/apbp_all_treebest.fasta
- allo_and_contact/._apbp_all_treebest_unphased_clean_nj_figure.tre
- allo_and_contact/apbp_all_treebest_unphased_clean_nj_figure.tre
- allo_and_contact/._apbp_unphased_association.txt
- allo_and_contact/apbp_unphased_association.txt
- allo_and_contact/._cricket.nh
- allo_and_contact/cricket.nh
- allo_and_contact/._ejacsp_all_treebest.fasta
- allo_and_contact/ejacsp_all_treebest.fasta
- allo_and_contact/._ejacsp_all_treebest_unphased_clean_nj_figure.tre
- allo_and_contact/ejacsp_all_treebest_unphased_clean_nj_figure.tre
- allo_and_contact/._ejacsp_unphased_association.txt
- allo_and_contact/ejacsp_unphased_association.txt
- allo_and_contact/._got_all_treebest.fasta
- allo_and_contact/got_all_treebest.fasta
- allo_and_contact/._got_all_treebest_unphased_clean_nj_figure.tre
- allo_and_contact/got_all_treebest_unphased_clean_nj_figure.tre
- allo_and_contact/._got_unphased_association.txt
- allo_and_contact/got_unphased_association.txt
- allo_and_contact/._serpin_all_treebest.fasta
- allo_and_contact/serpin_all_treebest.fasta
- allo_and_contact/._serpin_all_treebest_unphased_clean_nj_figure.tre
- allo_and_contact/serpin_all_treebest_unphased_clean_nj_figure.tre
- allo_and_contact/._spag6_all_treebest.fasta
- allo_and_contact/spag6_all_treebest.fasta
- allo_and_contact/._spag6_all_treebest_unphased_clean_nj_figure.tre
- allo_and_contact/spag6_all_treebest_unphased_clean_nj_figure.tre
- allo_and_contact/._spag6_unphased_association.txt
- allo_and_contact/spag6_unphased_association.txt
