# Supplementary material for: Sorted gene genealogies and species-specific nonsynonymous substitutions point to putative postmating prezygotic isolation genes in Allonemobius crickets
Source: PeerJ. 2016 Feb 15;4:e1678. doi: 10.7717/peerj.1678 (PMC4756749; doi:10.7717/peerj.1678)
Supplement: Supplemental Information 1 — This archive includes files that were used to estimate lineage sorting and allelic segregation. It includes both allopatric and contact zone individuals. Files are fasta files and newick species tree formatted for TreeBeST; newick trees and association files formatted for gsi. [file peerj-04-1678-s001.gz › allo_and_contact/acg69_all_treebest.fasta]

>akn.1a_FAS
TCTGCATTCAGCGTAATTACAGGTCTAAGTGTTTTAACATTCATAGGCTCTGTTAGTAGCTCACGATGGAATAGCTACTATGATTACCAACCCTCACAATCACAATCATCGTTATTTGGAGATTCTAACAGCTTATATTCTTCGCAATCGAACCAAAAAGTGAAGAGTCGCCCAGGAAATCACATTGAATCGAGTTATCCCGATGATACTAGTTTATATGGAATTGGATCACAGCAACCAAAGTGGCAACAACAAAGCTCAATGTATTCACAAGGTAAGCCAGGGCCTATGGAAGGTAGTGTGGGTAGTGGTTCAAGTAATAATCCCAATCCTAGTCCTACACCTGATAAGACACCCGAATCACTGCTTCCATCAAATTCATACGGATCCAGCAGCTATTATGGTACGGGAGAA
>akn.2a_FAS
TCTGCATTCAGCGTAATTACAGGTCTAAGTGTTTTAACATTCATAGGCTCTGTTAGTAGCTCACGATGGAATAGCTACTATGATTACCAACCCTCACAATCACAATCATCGTTATTTGGAGATTCTAACAGCTTATATTCTTCGCAATCGAACCAAAAAGTGAAGAGTCGCCCAGGAAATCACATTGAATCGAGTTATCCCGATGATACTAGTTTATATGGAATTGGATCACAGCAACCAAAGTGGCAACAACAAAGCTCAATGTATTCACAAGGTAAGCCAGGGCCTATGGAAGGTAGTGTGGGTAGTGGTTCAAGTAATAATCCCAATCCTAGTCCTACACCTGATAAGACACCCGAATCACTGCTTCCATCAAATTCATACGGATCCAGCAGCTATTATGGTACGGGAGAA
>akn.3a_FAS
TCTGCATTCAGCGTAATTACAGGTCTAAGTGTTTTAACATTCATAGGCTCTGTTAGTAGCTCACGATGGAATAGCTACTATGATTACCAACCCTCACAATCACAATCATCGTTATTTGGAGATTCTAACAGCTTATATTCTTCGCAATCGAACCAAAAAGTGAAGAGTCGCCCAGGAAATCACATTGAATCGAGTTATCCCGATGATACTAGTTTATATGGAATTGGATCACAGCAACCAAAGTGGCAACAACAAAGCTCAATGTATTCACAAGGTAAGCCAGGGCCTATGGAAGGTAGTGTGGGTAGTAGTTCAAGTAATAATCCCAATCCTAGTCCTACACCTGATAAGACACCCGAATCACTGCTTCCATCAAATTCATACGGATCCAGCAGCTATTATGGTACGGGAGAA
>ff.1a_FAS
TCTGCATTCAGCGTAATTACAGGTCTAAGTGTTTTAACATTCATAGGCTCTGTTAGTAGCTCACGATGGAATAGCTACTATGATTACCAACCCTCACAATCACAATCATCGTTATTTGGAGATTCTAACAGCTTATATTCTTCGCAATCGAACCAAAAAGTGAAGAGTCGCCCAGGAAATCACATTGAATCGAGTTATCCCGATGATACTAGTTTATATGGAATTGGATCACAGCAACCAAAGTGGCAACAACAAAGCTCAATGTATTCACAAGGTAAGCCAGGGCCTATGGAAGGTAGTGTGGGTAGTAGTTCAAATAATAATCCCAATCCTAGTCCTACACCTGATAAGACACCCGAATCACTGCTTCCATCAAATTCATACGGATCCAGCAGCTATTAtGGTACGGGAgaA
>ff.2a_FAS
TCTGCATTCAGCGTAATTACAGGTCTAAGTGTTTTAACATTCATAGGCTCTGTTAGTAGCTCACGATGGAATAGCTACTATGATTACCAACCCTCACAATCACAATCATCGTTATTTGGAGATTCTAACAGCTTATATTCTTCGCAATCGAACCAAAAAGTGAAGAGTCGCCCAGGAAATCACATTGAATCGAGTTATCCCGATGATACTAGTTTATATGGAATTGGATCACAGCAACCAAAGTGGCAACAACAAAGCTCAATGTATTCACAAGGTAAGCCAGGGCCTATGGAAGGTAGTGTGGGTAGTAGTTCAAGTAATAATCCCAATCCTAGTCCTACACCTGATAAGACACCCGAATCACTGCTTCCATCAAATTCATACGGATCCAGCAGCTATTATGGTACGGGAGAA
>ff.3a_FAS
TCTGCATTCAGCGTAATTACAGGTCTAAGTGTTTTAACATTCATAGGCTCTGTTAGTAGCTCACGATGGAATAGCTACTATGATTACCAACCCTCACAATCACAATCATCGTTATTTGGAGATTCTAACAGCTTATATTCTTCGCAATCGAACCAAAAAGTGAAGAGTCGCCCAGGAAATCACATTGAATCGAGTTATCCCGATGATACTAGTTTATATGGAATTGGATCACAGCAACCAAAGTGGCAACAACAAAGCTCAATGTATTCACAAGGTAAGCCAGGGCCTATGGAAGGTAGTGTGGGTAGTAGTTCAAGTAATAATCCCAATCCTAGTCCTACACCTGATAAGACACCCGAATCACTGCTTCCATCAAATTCATACGGATCCAGCAGCTATTATGGTACGGGAGAA
>np.1a_FAS
TCTGCATTCAGCGTAATTACAGGTCTAAGTGTTTTAACATTCATAGGCTCTGTTAGTAGCTCACGATGGAATAGCTACTATGATTACCAACCCTCACAATCACAATCATCGTTATTTGGAGATTCTAACAGCTTATATTCTTCGCAATCGAACCAAAAAGTGAAGAGTCGCCCAGGAAATCACATTGAATCGAGTTATCCCGATGATACTAGTTTATATGGAATTGGATCACAGCAACCAAAGTGGCAACAACAAAGCTCAATGTATTCACAAGGTAAGCCAGGGCCTATGGAAGGTAGTGTGGGTAGTAGTTCAAGTAATAATCCCAATCCTAGTCCTACACCTGATAAGACACCCGAATCACTGCTTCCATCAAATTCATACGGATCCAGCAGCTATTATGGTACGGGAGAA
>np.2a_FAS
TCTGCATTCAGCGTAATTACAGGTCTAAGTGTTTTAACATTCATAGGCTCTGTTAGTAGCTCACGATGGAATAGCTACTATGATTACCAACCCTCACAATCACAATCATCGTTATTTGGAGATTCTAACAGCTTATATTCTTCGCAATCGAACCAAAAAGTGAAGAGTCGCCCAGGAAATCACATTGAATCGAGTTATCCCGATGATACTAGTTTATATGGAATTGGATCACAGCAACCAAAGTGGCAACAACAAAGCTCAATGTATTCACAAGGTAAGCCAGGGCCTATGGAAGGTAGTGTGGGTAGTAGTTCAAGTAATAATCCCAATCCTAGTCCTACACCTGATAAGACACCCGAATCACTGCTTCCATCAAATTCATACGGATCCAGCAGCTATTATGGTACGGGAGAA
>np.3a_FAS
TCTGCATTCAGCGTAATTACAGGTCTAAGTGTTTTAACATTCATAGGCTCTGTTAGTAGCTCACGATGGAATAGCTATTATGATTACCAACCCTCACAATCACAATCATCGTTATTTGGAGATGCTAACAGCTTATATTCTTCGCAATCGAACCAAAAAGTGAAGAGTCACCCAGGAAATCACATTGAATCGAGTTATCCCGATGATACTAGTTTATATGGAGTTGGATCACAGCAACCAAAGTGGCAACAACAAAGCTCAATGTATTCACAAGGTAAGCCAGGGCCTATGGAAGGTAGTGTGGGTAGTGGTTCAAGTAATAATCCCAATCCTAGTCCTACACCTGATAAGACACCCGAATCGCTGCTTCCATCAAATTCATACGGATCCAGCAGCTATTATGGTACGGGAGAA
>ar.2a_SOC
TCTGCATTCAGCGTAATTACAGGTCTAAGTGTTTTAACATTCATAGGCTCTGTTAGTAGCTCACGATGGAATAGCTACTATGATTACCAACCCTCACAATCACAATCATCGTTATTTGGAGATGCTAACAGCTTATATTCTTCGCAATCGAACCAAAAAGTGAAGAGTCGCCCAGGAAATCATATTGAATCGAGTTATCCCGATGATACTAGTTTATATGGAATTGGATCACAGCAACCAAAGTGGCAACAACAAAGCTCAATGTATTCACAAGGTAAGACAGGGCCTATGGAAGGTAGTGTGGGAAGTGGTTCAAGTAATAATCCCAATCCTAGTCCTACACCTGATAAGACACCCGAATCGCTGCTTCCATCAAATTCATACGGATCCAGCAGCTATTATGGTACGGGAGAA
>ar.3a_SOC
TCTGCATTCAGCGTAATTACAGGTCTAAGTGTTTTAACATTCATAGGCTCTGTTAGTAGCTCACGATGGAATAGCTACTATGATTACCAACCCTCACAATCACAATCATCGTTATTTGGAGATGCTAACAGCTTATATTCTTCGCAATCGAACCAAAAAGTGAAGAGTCGCCCAGGAAATCATATTGAATCGAGTTATCCCGATGATACTAGTTTATATGGAATTGGATCACAGCAACCAAAGTGGCAACAACAAAGCTCAATGTATTCACAAGGTAAGACAGGGCCTATGGAAGGTAGTGTGGGAAGTGGTTCAAGTAATAATCCCAATCCTAGTCCTACACCTGATAAGACACCCGAATCGCTGCTTCCATCAAATTCATACGGATCCAGCAGCTATTATGGTACGGGAGAA
>bot.5a_SOC
TCTGCATTCAGCGTAATTACAGGTCTAAGTGTTTTAACATTCATAGGCTCTGTTAGTAGCTCACGATGGAATAGCTACTATGATTACCAACCCTCACAATCACAATCATCGTTATTTGGAGATTCTAACAGCTTATATTCTTCGCAATCGAACCAAAAAGTGAAGAGTCGCCCAGGAAATCACATTGAATCGAGTTATCCCGATGATACTAGTTTATATGGAATTGGATCACAGCAACCAAAGTGGCAACAACAAAGCTCAATGTATTCACAAGGTAAGCCAGGGCCTATAGAAGGTAGTGTGGGTAGTAGTTCAAGTAATAATCCCAATCCTAGTCCTACACCTGATAAGACACCCGAATCACTGCTTCCATCAAATTCATACGGATCCAGCAGCTATTATGGTACGGGAGAA
>bot.6a_SOC
TCTGCATTCAGCGTAATTACAGGTCTAAGTGTTTTAACATTCATAGGCTCTGTTAGTAGCTCACGATGGAATAGCTACTATGATTACCAACCCTCACAATCACAATCATCGTTATTTGGAGATGCTAACAGCTTATATTCTTCGCAATCGAACCAAAAAGTGAAGAGTCACCCAGGAAATCACATTGAATCGAGTTATCCCGATGATACTAGTTTATATGGAGTTGGATCACAGCAACCAAAGTGGCAACAACAAAGCTCAATGTATTCACAAGGTAAGCCAGGGTCTATGGAAGGTAGTGTGGGTAGTGGTTCAAGTAATAATCCCAATCCTAGTCCTACACCTGATAAGACACCCGAATCGCTGCTTCCATCAAATTCATACGGATCCAGCAGCTATTATGGTACGGGAGAA
>bot.7a_SOC
TCTGCATTCAGCGTAATTACAGGTCTAAGTGTTTTAACATTCATAGGCTCTGTTAGTAGCTCACGATGGAATAGCTACTATGATTACCAACCCTCACAATCACAATCATCGTTATTTGGAGATGCTAACAGCTTATATTCTTCGCAATCGAACCAAAAAGTGAAGAGTCGCCCAGGAAATCACATTGAATCGAGTTATCCCGATGATACTAGTTTATATGGAATTGGATCACAGCAACCAAAGTGGCAACAACAAAGCTCAATGTATTCACAAGGTAAGCCAGGGCCTATGGAAGGTAGTGTGGGTAGTGGTTCAAGTAATAATCCCAATCCTAGTCCTACACCTGATAAGACACCCGAATCGCTGCTTCCATCAAATTCATACGGATCCAGCAGCTATTATGGTACGGGAGAA
>il.8a_SOC
TCTGCATTCAGCGTAATTACAGGTCTAAGTGTTTTAACATTCATAGGCTCTGTTAGTAGCTCACGATGGAATAGCTACTATGATTACCAACCCTCACAATCACAATCATCGTTATTTGGAGATTCTAACAGCTTATATTCTTCGCAATCGAACCAAAAAGTGAAGAGTCGCCCAGGAAATCACATTGAATCGAGTTATCCCGATGATACTAGTTTATATGGAATTGGATCACAGCAACCAAAGTGGCAACAACAAAGCTCAATGTATTCACAAGGTAAGCCAGGGCCTATGGAAGGTAGTGTGGGTAGTAGTTCAAGTAATAATCCCAATCCTAGTCCTACACCTGATAAGACACCCGAATCACTGCTTCCATCAAATTCATACGGATCCAGCAGCTATTATGGTACGGGAGAA
>il.9a_SOC
TCTGCATTCAGCGTAATTACAGGTCTAAGTGTTTTAACATTCATAGGCTCTGTTAGTAGCTCACGATGGAATAGCTATTATGATTACCAACCCTCACAATCACAATCATCGTTATTTGGAGATGCTAACAGCTTATATTCTTCGCAATCGAACCAAAAAGTGAAGAGTCACCCAGGAAATCACATTGAATCGAGTTATCCCGATGATACTAGTTTATATGGAGTTGGATCACAGCAACCAAAGTGGCAACAACAAAGCTCAATGTATTCACAAGGTAAGCCAGGACCTATGGAAGGTAGTGTGGGTAGTGGTTCAAGTAATAATCCCAATCCTAGTCCTACACCTGATAAGACACCCGAATCGCTGCTTCCATCAAATTCATACGGATCCAGCAGCTATTATGGTACGGGAGAa
>la.1a_SOC
TCTGCATTCAGCGTAATTACAGGTCTAAGTGTTTTAACATTCATAGGCTCTGTTAGTAGCTCACGATGGAATAGCTACTATGATTACCAACCCTCACAATCACAATCATCGTTATTTGGAGATGCTAACAGCTTATATTCTTCGCAATCGAACCAAAAAGTGAAGAGTCGCCCAGGAAATCATATTGAATCGAGTTATCCCGATGATACTAGTTTATATGGAATTGGATCACAGCAACCAAAGTGGCAACAACAAAGCTCAATGTATTCACAAGGTAAGACAGGGCCTATGGAAGGTAGTGTGGGAAGTGGTTCAAGTAATAATCCCAATCCTAGTCCTACACCTGATAAGACACCCGAATCGCTGCTTCCATCAAATTCATACGGATCCAGCAGCTATTATGGTACGGGAGAA
>la.2a_SOC
TCTGCATTCAGCGTAATTACAGGTCTAAGTGTTTTAACATTCATAGGCTCTGTTAGTAGCTCACGATGGAATAGCTACTATGATTACCAACCCTCACAATCACAATCATCGTTATTTGGAGATGCTAACAGCTTATATTCTTCGCAATCGAACCAAAAAGTGAAGAGTCGCCCAGGAAATCATATTGAATCGAGTTATCCCGATGATACTAGTTTATATGGAATTGGATCACAGCAACCAAAGTGGCAACAACAAAGCTCAATGTATTCACAAGGTAAGACAGGGCCTATGGAAGGTAGTGTGGGAAGTGGTTCAAGTAATAATCCCAATCCTAGTCCTACACCTGATAAGACACCCGAATCGCTGCTTCCATCAAATTCATACGGATCCAGCAGCTATTATGGTACGGGAGAA
>la.3a_SOC
TCTGCATTCAGCGTAATTACAGGTCTAAGTGTTTTAACATTCATAGGCTCTGTTAGTAGCTCACGATGGAATAGCTACTATGATTACCAACCCTCACAATCACAATCATCGTTATTTGGAGATTCTAACAGCTTATATTCTTCGCAATCGAACCAAAAAGTGAAGAGTCGCCCAGGAAATCACATTGAATCGAGTTATCCCGATGATACTAGTTTATATGGAATTGGATCACAGCAACCAAAGTGGCAACAACAAAGCTCAATGTATTCACAAGGTAAGCCAGGGCCTATGGAAGGTAGTGTGGGTAGTAGTTCAAATAATAATCCCAATCCTAGTCCTACACCTGATAAGACACCCGAATCACTGCTTCCATCAAATTCATACGGATCCAGCAGCTATTATGGTACGGGAGAa
>mi.3a_SOC
TCTGCATTCAGCGTAATTACAGGTCTAAGTGTTTTAACATTCATAGGCTCTGTTAGTAGCTCACGATGGAATAGCTATTATGATTACCAACCCTCACAATCACAATCATCGTTATTTGGAGATGCTAACAGCTTATATTCTTCGCAATCGAACCAAAAAGTGAAGAGTCACCCAGGAAATCACATTGAATCGAGTTATCCCGATGATACAAGTTTATATGGAGTTGGATCACAGCAACCAAAGTGGCAACAACAAAGCTCAATGTATTCACAAGGTAAGCCAGGGCCTATGGAAGGTAGTGTGGGTAGTGGTTCAAGTAATAATCCCAATCCTAGTCCTACACCTGATAAGACACCCGAATCGCTGCTTCCATCAAATTCATACGGATCCAGCAGCTATTATGGTACGGGAGAA
>mi.5a_SOC
TCTGCATTCAGCGTAATTACAGGTCTAAGTGTTTTAACATTCATAGGCTCTGTTAGTAGCTCACGATGGAATAGCTACTATGATTACCAACCCTCACAATCACAATCATCGTTATTTGGAGATGCTAACAGCTTATATTCTTCGCAATCGAACCAAAAAGTGAAGAGTCACCCAGGAAATCACATTGAATCGAGTTATCCCGATGATACTAGTTTATATGGAGTTGGATCACAGCAACCAAAGTGGCAACAACAAAGCTCAATGTATTCACAAGGTAAGCCAGGGTCTATGGAAGGTAGTGTGGGTAGTGGTTCAAGTAATAATCCCAATCCTAGTCCTACACCTGATAAGACACCCGAATCGCTGCTTCCATCAAATTCATACGGATCCAGCAGCTATTATGGTACGGGAGAA
>ok.1a_SOC
TCTGCATTCAGCGTAATTACAGGTCTAAGTGTTTTAACATTCATAGGCTCTGTTAGTAGCTCACGATGGAATAGCTATTATGATTACCAACCCTCACAATCACAATCATCGTTATTTGGAGATGCTAACAGCTTATATTCTTCGCAATCGAACCAAAAAGTGAAGAGTCACCCAGGAAATCACATTGAATCGAGTTATCCCGATGATACTAGTTTATATGGAGTTGGATCACAGCAACCAAAGTGGCAACAACAAAGCTCAATGTATTCACAAGGTaAGCCAGGACCTATGGAAGGTAGTGTGGGTAGTGGTTCAAGTAATAATCCCAATCCTAGTCCTACACCTGATAAGACACCCGAATCGCTGCTTCCATCAAATTCATACGGATCCAGCAGCTATTATGGTACGGGAGAA
>ok.2a_SOC
TCTGCATTCAGCGTAATTACAGGTCTAAGTGTTTTAACATTCATAGGCTCTGTTAGTAGCTCACGATGGAATAGCTACTATGATTACCAACCCTCACAATCACAATCATCGTTATTTGGAGATGCTAACAGCTTATATTCTTCGCAATCGAACCAAAAAGTGAAGAGTCGCCCAGGAAATCATATTGAATCGAGTTATCCCGATGATACTAGTTTATATGGAATTGGATCACAGCAACCAAAGTGGCAACAACAAAGCTCAATGTATTCACAAGGTAAGACAGGGCCTATGGAAGGTAGTGTGGGAAGTGGTTCAAGTAATAATCCCAACCCTAGTCCTACACCTGATAAGACACCCGAATCGCTGCTTCCATCAAATTCATACGGATCCAGCAGCTATTATGGTACGGGAGAA
>tx20.7a_TEX
TCTGCATTCAGCGTAATTACAGGTCTAAGTGTTTTAACATTCATAGGCTCTGTTAGTAGCTCACGATGGAATAGCTACTATGATTACCAACCCTCACAATCACAATCATCGTTATTTGGAGATGCTAACAGCTTATATTCTTCGCAATCGAACCAAAAAGTGAAGAGTCGCCCAGGAAATCATATTGAATCGAGTTATCCCGATGATACTAGTTTATATGGAATTGGATCACAGCAACCAAAGTGGCAACAACAAAGCTCAATGTATTCACAAGGTAAGACAGGGCCTATGGAAGGTAGTGTGGGAAGTGGTTCAAGTAATAATCCCAATCCTAGTCCTACACCTGATAAGACACCCGAATCGCTGCTTCCATCAAATTCATACGGATCCAGCAGCTATTATGGTACGGGAGAA
>tx20.8a_TEX
TCTGCATTCAGCGTAATTACAGGTCTAAGTGTTTTAACATTCATAGGCTCTGTTAGTAGCTCACGATGGAATAGCTACTATGATTACCAACCCTCACAATCACAATCATCGTTATTTGGAGATGCTAACAGCTTATATTCTTCGCAATCGAACCAAAAAGTGAAGAGTCGCCCAGGAAATCATATTGAATCGAGTTATCCCGATGATACTAGTTTATATGGAATTGGATCACAGCAACCAAAGTGGCAACAACAAAGCTCAATGTATTCACAAGGTAAGACAGGGCCTATGGAAGGTAGTGTGGGAAGTGGTTCAAGTAATAATCCCAATCCTAGTCCTACACCTGATAAGACACCCGAATCGCTGCTTCCATCAAATTCATACGGATCCAGCAGCTATTATGGTACGGGAGAA
>tx30.1a_TEX
TCTGCATTCAGCGTAATTACAGGTCTAAGTGTTTTAACATTCATAGGCTCTGTTAGTAGCTCACGATGGAATAGCTACTATGATTACCAACCCTCACAATCACAATCATCGTTATTTGGAGATGCTAACAGCTTATATTCTTCGCAATCGAACCAAAAAGTGAAGAGTCGCCCAGGAAATCATATTGAATCGAGTTATCCCGATGATACTAGTTTATATGGAATTGGATCACAGCAACCAAAGTGGCAACAACAAAGCTCAATGTATTCACAAGGTAAGACAGGGCCTATGGAAGGTAGTGTGGGAAGTGGTTCAAGTAATAATCCCAATCCTAGTCCTACACCTGATAAGACACCCGAATCGCTGCTTCCATCAAATTCATACGGATCCAGCAGCTATTATGGTACGGGAGAA
>tx30.2a_TEX
TCTGCATTCAGCGTAATTACAGGTCTAAGTGTTTTAACATTCATAGGCTCTGTTAGTAGCTCACGATGGAATAGCTACTATGATTACCAACCCTCACAATCACAATCATCGTTATTTGGAGATGCTAACAGCTTATATTCTTCGCAATCGAACCAAAAAGTGAAGAGTCGCCCAGGAAATCATATTGAATCGAGTTATCCCGATGATACTAGTTTATATGGAATTGGATCACAGCAACCAAAGTGGCAACAACAAAGCTCAATGTATTCACAAGGTAAGACAGGGCCTATGGAAGGTAGTGTGGGAAGTGGTTCAAGTAATAATCCCAATCCTAGTCCTACACCTGATAAGACACCCGAATCGCTGCTTCCATCAAATTCATACGGATCCAGCAGCTATTATGGTACGGGAGAA
>tx35.3a_TEX
TCTGCATTCAGCGTAATTACAGGTCTAAGTGTTTTAACATTCATAGGCTCTGTTAGTAGCTCACGATGGAATAGCTACTATGATTACCAACCCTCACAATCACAATCATCGTTATTTGGAGATGCTAACAGCTTATATTCTTCGCAATCGAACCAAAAAGTGAAGAGTCGCCCAGGAAATCATATTGAATCGAGTTATCCCGATGATACTAGTTTATATGGAATTGGATCACAGCAACCAAAGTGGCAACAACAAAGCTCAATGTATTCACAAGGTAAGACAGGGCCTATGGAAGGTAGTGTGGGAAGTGGTTCAAGTAATAATCCCAATCCTAGTCCTACACCTGATAAGACACCCGAATCGCTGCTTCCATCAAATTCATACGGATCCAGCAGCTATTATGGTACGGGAGAA
>tx35.4a_TEX
TCTGCATTCAGCGTAATTACAGGTCTAAGTGTTTTAACATTCATAGGCTCTGTTAGTAGCTCACGATGGAATAGCTACTATGATTACCAACCCTCACAATCACAATCATCGTTATTTGGAGATGCTAACAGCTTATATTCTTCGCAATCGAACCAAAAAGTGAAGAGTCGCCCAGGAAATCATATTGAATCGAGTTATCCCGATGATACTAGTTTATATGGAATTGGATCACAGCAACCAAAGTGGCAACAACAAAGCTCAATGTATTCACAAGGTAAGACAGGGCCTATGGAAGGTAGTGTGGGAAGTGGTTCAAGTAATAATCCCAATCCTAGTCCTACACCTGATAAGACACCCGAATCGCTGCTTCCATCAAATTCATACGGATCCAGCAGCTATTATGGTACGGGAGAA
>tx35.5a_TEX
TCTGCATTCAGCGTAATTACAGGTCTAAGTGTTTTAACATTCATAGGCTCTGTTAGTAGCTCACGATGGAATAGCTACTATGATTACCAACCCTCACAATCACAATCATCGTTATTTGGAGATGCTAACAGCTTATATTCTTCGCAATCGAACCAAAAAGTGAAGAGTCGCCCAGGAAATCATATTGAATCGAGTTATCCCGATGATACTAGTTTATATGGAATTGGATCACAGCAACCAAAGTGGCAACAACAAAGCTCAATGTATTCACAAGGTAAGACAGGGCCTATGGAAGGTAGTGTGGGAAGTGGTTCAAGTAATAATCCCAATCCTAGTCCTACACCTGATAAGACACCCGAATCGCTGCTTCCATCAAATTCATACGGATCCAGCAGCTATTATGGTACGGGAGAA
>kc.2a_SOC
TCTGCATTCAGCGTAATTACAGGTCTAAGTGTTTTAACATTCATAGGCTCTGTTAGTAGCTCACGATGGAATAGCTACTATGATTACCAACCCTCACAATCACAATCATCGTTATTTGGAGATGCTAACAGCTTATATTCTTCGCAATCGAACCAAAAAGTGAAGAGTCYCCCAGGAAATCACATTGAATCGAGTTATCCCGATGATACTAGTTTATATGGARTTGGATCACAGCAACCAAAGTGGCAACAACAAAGCTCAATGTATTCACAAGGTAAGMCAGGGCCTATGGAAGGTAGTGTGGGAAGTGGTTCAAGTAATAATCCCAATCCTAGTCCTACACCTGATAAGACACCCGAATCGCTGCTTCCATCAAATTCATACGGATCCAGCAGCTATTATGGTACGGGAGAA
>kc.3a_SOC
TCTGCATTCAGCGTAATTACAGGTCTAAGTGTTTTAACATTCATAGGCTCTGTTAGTAGCTCACGATGGAATAGCTACTATGATTACCAACCCTCACAATCACAATCATCGTTATTTGGAGATGCTAACAGCTTATATTCTTCGCAATCGAACCAAAAAGTGAAGAGTCYCCCAGGAAATCACATTGAATCGAGTTATCCCGATGATACTAGTTTATATGGARTTGGATCACAGCAACCAAAGTGGCAACAACAAAGCTCAATGTATTCACAAGGTAAGMCAGGGCCTATGGAAGGTAGTGTGGGAAGTGGTTCAAGTAATAATCCCAATCCTAGTCCTACACCTGATAAGACACCCGAATCGCTGCTTCCATCAAATTCATACGGATCCAGCAGCTATTATGGTACGGGAGAA
>kc.4a_SOC
TCTGCATTCAGCGTAATTACAGGTCTAAGTGTTTTAACATTCATAGGCTCTGTTAGTAGCTCACGATGGAATAGCTACTATGATTACCAACCCTCACAATCACAATCATCGTTATTTGGAGATGCTAACAGCTTATATTCTTCGCAATCGAACCAAAAAGTGAAGAGTCGCCCAGGAGATCATATTGAATCGAGTTATCCCGATGATACTAGTTTATATGGAATTGGATCACAGCAACCAAAGTGGCAACAACAAAGCTCAATGTATTCACAAGGTAAGACAGGGCCTATGGAAGGTAGTGTGGGAAGTGGTTCAAGTAATAATCCCAATCCTAGTCCTACACCTGATAAGACACCCGAATCGCTGCTTCCATCAAATTCATACGGATCCAGCAGCTATTATGGTACGGGAGAA
>kc.5a_SOC
TCTGCATTCAGCGTAATTACAGGTCTAAGTGTTTTAACATTCATAGGCTCTGTTAGTAGCTCACGATGGAATAGCTATTATGATTACCAACCCTCACAATCACAATCATCGTTATTTGGAGATGCTAACAGCTTATATTCTTCGCAATCGAACCAAAAAGTGAAGAGTCACCCAGGAAATCACATTGAATCGAGTTATCCCGATGATACTAGTTTATATGGAGTTGGATCACAGCAACCAAAGTGGCAACAACAAAGCTCAATGTATTCACAAGGTAAGCCAGGGCCTATGGAAGGTAGTGTGGGTAGTGGTTCAAGTAATAATCCCAATCCTAGTCCTACACCTGATAAGACACCCGAATCGCTGCTTCCATCAAATTCATACGGATCCAGCAGCTATTATGGTACGGGAGAA
>kc.6a_SOC
TCTGCATTCAGCGTAATTACAGGTCTAAGTGTTTTAACATTCATAGGCTCTGTTAGTAGCTCACGATGGAATAGCTATTATGATTACCAACCCTCACAATCACAATCATCGTTATTTGGAGATGCTAACAGCTTATATTCTTCGCAATCGAACCAAAAAGTGAAGAGTCACCCAGGAAATCACATTGAATCGAGTTATCCCGATGATACTAGTTTATATGGAGTTGGATCACAGCAACCAAAGTGGCAACAACAAAGCTCAATGTATTCACAAGGTAAGCCAGGRCCTATGGAAGGTAGTGTGGGTAGTGGTTCAAGTAATAATCCCAATCCTAGTCCTACACCTGATAAGACACCCGAATCGCTGCTTCCATCAAATTCATACGGATCCAGCAGCTATTATGGTACGGGAGAA
>kc.7a_SOC
TCTGCATTCAGCGTAATTACAGGTCTAAGTGTTTTAACATTCATAGGCTCTGTTAGTAGCTCACGATGGAATAGCTACTATGATTACCAACCCTCACAATCACAATCATCGTTATTTGGAGATGCTAACAGCTTATATTCTTCGCAATCGAACCAAAAAGTGAAGAGTCYCCCAGGAAATCACATTGAATCGAGTTATCCCGATGATACTAGTTTATATGGARTTGGATCACAGCAACCAAAGTGGCAACAACAAAGCTCAATGTATTCACAAGGTAAGMCAGGGCCTATGGAAGGTAGTGTGGGAAGTGGTTCAAGTAATAATCCCAATCCTAGTCCTACACCTGATAAGACACCCGAATCGCTGCTTCCATCAAATTCATACGGATCCAGCAGCTATTATGGTACGGGAGAA
>kc.8a_SOC
TCTGCATTCAGCGTAATTACAGGTCTAAGTGTTTTAACATTCATAGGCTCTGTTAGTAGCTCACGATGGAATAGCTACTATGATTACCAACCCTCACAATCACAATCATCGTTATTTGGAGATGCTAACAGCTTATATTCTTCGCAATCGAACCAAAAAGTGAAGAGTCYCCCAGGAAATCACATTGAATCGAGTTATCCCGATGATACTAGTTTATATGGARTTGGATCACAGCAACCAAAGTGGCAACAACAAAGCTCAATGTATTCACAAGGTAAGMCAGGGCCTATGGAAGGTAGTGTGGGAAGTGGTTCAAGTAATAATCCCAATCCTAGTCCTACACCTGATAAGACACCCGAATCGCTGCTTCCATCAAATTCATACGGATCCAGCAGCTATTATGGTACGGGAGAA
>kc.9a_SOC
TCTGCATTCAGCGTAATTACAGGTCTAAGTGTTTTAACATTCATAGGCTCTGTTAGTAGCTCACGATGGAATAGCTACTATGATTACCAACCCTCACAATCACAATCATCGTTATTTGGAGATGCTAACAGCTTATATTCTTCGCAATCGAACCAAAAAGTGAAGAGTCYCCCAGGAAATCACATTGAATCGAGTTATCCCGATGATACTAGTTTATATGGARTTGGATCACAGCAACCAAAGTGGCAACAACAAAGCTCAATGTATTCACAAGGTAAGMCAGGGCCTATGGAAGGTAGTGTGGGAAGTGGTTCAAGTAATAATCCCAATCCTAGTCCTACACCTGATAAGACACCCGAATCGCTGCTTCCATCAAATTCATACGGATCCAGCAGCTATTATGGTACGGGAGAA
>kc.10a_SOC
TCTGCATTCAGCGTAATTACAGGTCTAAGTGTTTTAACATTCATAGGCTCTGTTAGTAGCTCACGATGGAATAGCTACTATGATTACCAACCCTCACAATCACAATCATCGTTATTTGGAGATGCTAACAGCTTATATTCTTCGCAATCGAACCAAAAAGTGAAGAGTCYCCCAGGAAATCACATTGAATCGAGTTATCCCGATGATACTAGTTTATATGGARTTGGATCACAGCAACCAAAGTGGCAACAACAAAGCTCAATGTATTCACAAGGTAAGMCAGGGCCTATGGAAGGTAGTGTGGGAAGTGGTTCAAGTAATAATCCCAATCCTAGTCCTACACCTGATAAGACACCCGAATCGCTGCTTCCATCAAATTCATACGGATCCAGCAGCTATTATGGTACGGGAGAA
>kh.2a_FAS
TCTGCATTCAGCGTAATTACAGGTCTAAGTGTTTTAACATTCATAGGCTCTGTTAGTAGCTCACGATGGAATAGCTACTATGATTACCAACCCTCACAATCACAATCATCGTTATTTGGAGATGCTAACAGCTTATATTCTTCGCAATCGAACCAAAAAGTGAAGAGTCGCCCAGGAAATCACATTGAATCGAGTTATCCCGATGATACTAGTTTATATGGAATTGGATCACAGCAACCAAAGTGGCAACAACAAAGCTCAATGTATTCACAAGGTAAGCCAGGGCCTATGGAAGGTAGTGTGGGTAGTGGTTCAAGTAATAATCCCAATCCTAGTCCTACACCTGATAAGACACCCGAATCGCTGCTTCCATCAAATTCATACGGATCCAGCAGCTATTATGGTACGGGAGAA
>kh.3a_FAS
TCTGCATTCAGCGTAATTACAGGTCTAAGTGTTTTAACATTCATAGGCTCTGTTAGTAGCTCACGATGGAATAGCTACTATGATTACCAACCCTCACAATCACAATCATCGTTATTTGGAGATGCTAACAGCTTATATTCTTCGCAATCGAACCAAAAAGTGAAGAGTCGCCCAGGAAATCACATTGAATCGAGTTATCCCGATGATACTAGTTTATATGGAATTGGATCACAGCAACCAAAGTGGCAACAACAAAGCTCAATGTATTCACAAGGTAAGCCAGGGCCTATGGAAGGTAGTGTGGGTAGTGGTTCAAGTAATAATCCCAATCCTAGTCCTACACCTGATAAGACACCCGAATCGCTGCTTCCATCAAATTCATACGGATCCAGCAGCTATTATGGTACGGGAGAA
>kh.4a_FAS
TCTGCATTCAGCGTAATTACAGGTCTAAGTGTTTTAACATTCATAGGCTCTGTTAGTAGCTCACGATGGAATAGCTACTATGATTACCAACCCTCACAATCACAATCATCGTTATTTGGAGATGCTAACAGCTTATATTCTTCGCAATCGAACCAAAAAGTGAAGAGTCGCCCAGGAAATCACATTGAATCGAGTTATCCCGATGATACTAGTTTATATGGAATTGGATCACAGCAACCAAAGTGGCAACAACAAAGCTCAATGTATTCACAAGGTAAGCCAGGGCCTATGGAAGGTAGTGTGGGTAGTGGTTCAAGTAATAATCCCAATCCTAGTCCTACACCTGATAAGACACCCGAATCGCTGCTTCCATCAAATTCATACGGATCCAGCAGCTATTATGGTACGGGAGAA
>kh.5a_FAS
TCTGCATTCAGCGTAATTACAGGTCTAAGTGTTTTAACATTCATAGGCTCTGTTAGTAGCTCACGATGGAATAGCTACTATGATTACCAACCCTCACAATCACAATCATCGTTATTTGGAGATTCTAACAGCTTATATTCTTCGCAATCGAACCAAAAAGTGAAGAGTCGCCCAGGAAATCACATTGAATCGAGTTATCCCGATGATACTAGTTTATATGGAATTGGATCACAGCAACCAAAGTGGCAACAACAAAGCTCAATGTATTCACAAGGTAAGCCAGGGCCTATGGAAGGTAGTGTGGGTAGTAGTTCAAGTAATAATCCCAATCCTAGTCCTACACCTGATAAGACACCCGAATCACTGCTTCCATCAAATTCATACGGATCCAGCAGCTATTATGGTACGGGAGAA
>kh.6a_FAS
TCTGCATTCAGCGTAATTACAGGTCTAAGTGTTTTAACATTCATAGGCTCTGTTAGTAGCTCACGATGGAATAGCTACTATGATTACCAACCCTCACAATCACAATCATCGTTATTTGGAGATTCTAACAGCTTATATTCTTCGCAATCGAACCAAAAAGTGAAGAGTCGCCCAGGAAATCACATTGAATCGAGTTATCCCGATGATACTAGTTTATATGGAATTGGATCACAGCAACCAAAGTGGCAACAACAAAGCTCAATGTATTCACAAGGTAAGCCAGGGCCTATGGAAGGTAGTGTGGGTAGTAGTTCAAGTAATAATCCCAATCCTAGTCCTACACCTGATAAGACACCCGAATCACTGCTTCCATCAAATTCATACGGATCCAGCAGCTATTATGGTACGGGAGAA
>kh.7a_FAS
TCTGCATTCAGCGTAATTACAGGTCTAAGTGTTTTAACATTCATAGGCTCTGTTAGTAGCTCACGATGGAATAGCTACTATGATTACCAACCCTCACAATCACAATCATCGTTATTTGGAGATGCTAACAGCTTATATTCTTCGCAATCGAACCAAAAAGTGAAGAGTCGCCCAGGAAATCACATTGAATCGAGTTATCCCGATGATACTAGTTTATATGGAATTGGATCACAGCAACCAAAGTGGCAACAACAAAGCTCAATGTATTCACAAGGTAAGCCAGGGCCTATGGAAGGTAGTGTGGGTAGTGGTTCAAGTAATAATCCCAATCCTAGTCCTACACCTGATAAGACACCCGAATCGCTGCTTCCATCAAATTCATACGGATCCAGCAGCTATTATGGTACGGGAGAA
>kh.8a_FAS
TCTGCATTCAGCGTAATTACAGGTCTAAGTGTTTTAACATTCATAGGCTCTGTTAGTAGCTCACGATGGAATAGCTACTATGATTACCAACCCTCACAATCACAATCATCGTTATTTGGAGATGCTAACAGCTTATATTCTTCGCAATCGAACCAAAAAGTGAAGAGTCGCCCAGGAAATCACATTGAATCGAGTTATCCCGATGATACTAGTTTATATGGAATTGGATCACAGCAACCAAAGTGGCAACAACAAAGCTCAATGTATTCACAAGGTAAGCCAGGGCCTATGGAAGGTAGTGTGGGTAGTGGTTCAAGTAATAATCCCAATCCTAGTCCTACACCTGATAAGACACCCGAATCGCTGCTTCCATCAAATTCATACGGATCCAGCAGCTATTATGGTACGGGAGAA
>kh.9a_FAS
TCTGCATTCAGCGTAATTACAGGTCTAAGTGTTTTAACATTCATAGGCTCTGTTAGTAGCTCACGATGGAATAGCTACTATGATTACCAACCCTCACAATCACAATCATCGTTATTTGGAGATGCTAACAGCTTATATTCTTCGCAATCGAACCAAAAAGTGAAGAGTCGCCCAGGAAATCACATTGAATCGAGTTATCCCGATGATACTAGTTTATATGGAATTGGATCACAGCAACCAAAGTGGCAACAACAAAGCTCAATGTATTCACAAGGTAAGCCAGGGCCTATGGAAGGTAGTGTGGGTAGTGGTTCAAGTAATAATCCCAATCCTAGTCCTACACCTGATAAGACACCCGAATCGCTGCTTCCATCAAATTCATACGGATCCAGCAGCTATTATGGTACGGGAGAA
>kh.10a_FAS
TCTGCATTCAGCGTAATTACAGGTCTAAGTGTTTTAACATTCATAGGCTCTGTTAGTAGCTCACGATGGAATAGCTACTATGATTACCAACCCTCACAATCACAATCATCGTTATTTGGAGATTCTAACAGCTTATATTCTTCGCAATCGAACCAAAAAGTGAAGAGTCGCCCAGGAAATCACATTGAATCGAATTATCCCGATGATACTAGTTTATATGGAATTGGATCACAGCAACCAAAGTGGCAACAACAAAGCTCAATGTATTCACAAGGTAAGCCAGGGCCTATGGAAGGTAGTGTGGGTAGTAGTTCAAGTAATAATCCCAATCCTAGTCCTACACCTGATAAGACACCAGAATCACTGCTTCCATCAAATTCATACGGATCCAGCAGCTATTAtGGTACGGGAAAA
