# Supplementary material for: Sorted gene genealogies and species-specific nonsynonymous substitutions point to putative postmating prezygotic isolation genes in Allonemobius crickets
Source: PeerJ. 2016 Feb 15;4:e1678. doi: 10.7717/peerj.1678 (PMC4756749; doi:10.7717/peerj.1678)
Supplement: Supplemental Information 1 — This archive includes files that were used to estimate lineage sorting and allelic segregation. It includes both allopatric and contact zone individuals. Files are fasta files and newick species tree formatted for TreeBeST; newick trees and association files formatted for gsi. [file peerj-04-1678-s001.gz › allo_and_contact/ak_all_treebest.fasta]

>akn.1t_FAS
AAAGAATTTGCTAGCATGTCTCAGTTACCACAGTGTCCACCTCGTCCGAACGAACCCCAAATATGTTGCAAATTACAACCAGGCGAACAACCATGCTGCGAAATGGGCCCTGGTGGAGGTTCCGCAGGCAGCGGGAAACCTGTGCCACCAGACGTGAAAGCCAAAATTGAAGAGGCGTTTCAGAAACTCGAAAAGCAAGAAAGTAAGTCTCTTCTAAAAAAATATCTTACCCGTGATGTATTCAACAAATTGAAAGATCGAGTCACCCCTGATGGCTCAACCTTACTCGATGTAATACAATCGGGGGTTCAGAACCCTGACTCTGGGGTCGGTATTTACGCTCCGGATGCTGATGCATATAGTGTTTATGCAGAACTATTCGATCCGGTCATAAGTGACTATCACATAGGATTTAAGCCAACAGACACTCACCCAAATCTTGAGTGGGGTGACTTCTCGACATTGAAAGATCTGGATCCTGATGGGAAATATATTAAGTCAACTCGAGTTCGCTGTGGGCGATCTATCAAGGGTTATCCGTTTAATCCTCGAATGACGATGGAATACTATTTGCAAATGGAAAAAGATGCGCAACAAGCGTTCAGTAAACTTGACGGAGTTCACGCAGGCAAATACGAATCGTTAGCTAGCATGACTCCTGATCGACAGAAACAGTTGATAGACGACCATTTCCTCTTCAAAGAAGGAGATCGGTTTTTGCAGGCAGGAAAAGCATGTCAATTCTGGCCGAAGGGTAGAGGTATTTTTCTTAATCCAACCAACACCTTTATGGTGTGGGTCGGCGAGGAAGATCATCTTCGGATTATTTCCATGCAGATGGGGGGTGATTTAGGAGCCATATACAAACGGATGGTGGAAGGAGTGCAAAAGTTGGAGAAGACATTAACGTTCGTAAGGCATCCTAGACTAGGATATATCACATTCTGTCCAACTAATCTAGGTACGACTGTGCGAGCGTCCGTAATGATAAAGCTGCCAAAGATAGGGGGTGATTTGGATAGTTTAGAAGCAATCGCTAACAGATACGATTTGCAAGTACGTGGTACTGCTGGCGAACATTCAGTGTCAGCTGACGGATCATATGACATTTCAAACAAGCGTCGACTTGGACTTACCGAA
>akn.2t_FAS
AAAGAATTTGCTAGCATGTCTCAGTTACCACAGTGTCCACCTCGTCCGAACGAACCCCAAATATGTTGCAAATTACAACCAGGCGAACAACCATGCTGCGAAATGGGCCCTGGTGGAGGTTCCGCAGGCAGCGGGAAACCTGTGCCACCAGACGTGAAAGCCAAAATTGAAGAGGCGTTTCAGAAACTCGAAAAGCAAGAAAGTAAGTCTCTTCTAAAAAAATATCTTACCCGTGATGTATTCAACAAATTGAAAGATCGAGTCACCCCTGATGGCTCAACCTTACTCGATGTAATACAATCGGGGGTTCAGAACCCTGACTCTGGGGTCGGTATTTACGCTCCGGATGCTGATGCATATAGTGTTTATGCAGAACTATTCGATCCGGTCATAAGTGACTATCACATAGGATTTAAGCCAACAGACACTCACCCAAATCTTGAGTGGGGTGACTTCTCGACATTGAAAGATCTGGATCCTGATGGGAAATATATTAAGTCAACTCGAGTTCGCTGTGGGCGATCTATCAAGGGTTATCCGTTTAATCCTCGAATGACGATGGAATACTATTTGCAAATGGAAAAAGATGCGCAACAAGCGTTCAGTAAACTTGACGGAGTTCACGCAGGCAAATACGAATCGTTAGCTAGCATGACTCCTGATCGACAGAAACAGTTGATAGACGACCATTTCCTCTTCAAAGAAGGAGATCGGTTTTTGCAGGCAGGAAAAGCATGTCAATTCTGGCCGAAGGGTAGAGGTATTTTTCTTAATCCAACCAACACCTTTATGGTGTGGGTCGGCGAGGAAGATCATCTTCGGATTATTTCCATGCAGATGGGGGGTGATTTAGGAGCCATATACAAACGGATGGTGGAAGGAGTGCAAAAGTTGGAGAAGACATTAACGTTCGTAAGGCATCCTAGACTAGGATATATCACATTCTGTCCAACTAATCTAGGTACGACTGTGCGAGCGTCCGTAATGATAAAGCTGCCAAAGATAGGGGGTGATTTGGATAGTTTAGAAGCAATCGCTAACAGATACGATTTGCAAGTACGTGGTACTGCTGGCGAACATTCAGTGTCAGCTGACGGATCATATGACATTTCAAACAAGCGTCGACTTGGACTTACCGAA
>akn.3t_FAS
AAAGAATTTGCTAGCATGTCTCAGTTACCACAGTGTCCACCTCGTCCGAACGAACCCCAAATATGTTGCAAATTACAACCAGGCGAACAACCATGCTGCGAAATGGGCCCTGGTGGAGGTTCCGCAGGCAGCGGGAAACCTGTGCCACCAGACGTGAAAGCCAAAATTGAAGAGGCGTTTCAGAAACTCGAAAAGCAAGAAAGTAAGTCTCTTCTAAAAAAATATCTTACCCGTGATGTATTCAACAAATTGAAAGATCGAGTCACCCCTGATGGCTCAACCTTACTCGATGTAATACAATCGGGGGTTCAGAACCCTGACTCTGGGGTCGGTATTTACGCTCCGGATGCTGATGCATATAGTGTTTATGCAGAACTATTCGATCCGGTCATAAGTGACTATCACATAGGATTTAAGCCAACAGACACTCACCCAAATCTTGAGTGGGGTGACTTCTCGACATTGAAAGATCTGGATCCTGATGGGAAATATATTAAGTCAACTCGAGTTCGCTGTGGGCGATCTATCAAGGGTTATCCGTTTAATCCTCGAATGACGATGGAATACTATTTGCAAATGGAAAAAGATGCGCAACAAGCGTTCAGTAAACTTGACGGAGTTCACGCAGGCAAATACGAATCGTTAGCTAGCATGACTCCTGATCGACAGAAACAGTTGATAGACGACCATTTCCTCTTCAAAGAAGGAGATCGGTTTTTGCAGGCAGGAAAAGCATGTCAATTCTGGCCGAAGGGTAGAGGTATTTTTCTTAATCCAACCAACACCTTTATGGTGTGGGTCGGCGAGGAAGATCATCTTCGGATTATTTCCATGCAGATGGGGGGTGATTTAGGAGCCATATACAAACGGATGGTGGAAGGAGTGCAAAAGTTGGAGAAGACATTAACGTTCGTAAGGCATCCTAGACTAGGATATATCACATTCTGTCCAACTAATCTAGGTACGACTGTGCGAGCGTCCGTAATGATAAAGCTGCCAAAGATAGGGGGTGATTTGGATAGTTTAGAAGCAATCGCTAACAGATACGATTTGCAAGTACGTGGTACTGCTGGCGAACATTCAGTGTCAGCTGACGGATCATATGACATTTCAAACAAGCGTCGACTTGGACTTACCGAA
>ff.1t_FAS
AAAGAATTTGCTAGCATGTCTCAGTTACCACAGTGTCCACCTCGTCCGAACGAACCCCAAATATGTTGCAAATTACAACCAGGCGAACAACCATGCTGCGAAATGGGCCCTGGTGGAGGTTCCGCAGGCAGCGGGAAACCTGTGCCACCAGACGTGAAAGCCAAAATTGAAGAGGCGTTTCAGAAACTCGAAAAGCAAGAAAGTAAGTCTCTTCTAAAAAAATATCTTACCCGTGATGTATTCAACAAATTGAAAGATCGAGTCACCCCTGATGGCTCAACCTTACTCGATGTAATACAATCGGGGGTTCAGAACCCTGACTCTGGGGTCGGTATTTACGCTCCGGATGCTGATGCATATAGTGTTTATGCAGAACTATTCGATCCGGTCATAAGTGACTATCACATAGGATTTAAGCCAACAGACACTCACCCAAATCTTGAGTGGGGTGACTTCTCGACATTGAAAGATCTGGATCCTGATGGGAAATATATTAAGTCAACTCGAGTTCGCTGTGGGCGATCTATCAAGGGTTATCCGTTTAATCCTCGAATGACGATGGAATACTATTTGCAAATGGAAAAAGATGCGCAACAAGCGTTCAGTAAACTTGACGGAGTTCACGCAGGCAAATACGAATCGTTAGCTAGCATGACTCCTGATCGACAGAAACAGTTGATAGACGACCATTTCCTCTTCAAAGAAGGAGATCGGTTTTTGCAGGCAGGAAAAGCATGTCAATTCTGGCCGAAGGGTAGAGGTATTTTTCTTAATCCAACCAACACCTTTATGGTGTGGGTCGGCGAGGAAGATCATCTTCGGATTATTTCCATGCAGATGGGGGGTGATTTAGGAGCCATATACAAACGGATGGTGGAAGGAGTGCAAAAGTTGGAGAAGACATTAACGTTCGTAAGGCATCCTAGACTAGGATATATCACATTCTGTCCAACTAATCTAGGTACGACTGTGCGAGCGTCCGTAATGATAAAGCTGCCAAAGATAGGGGGTGATTTGGATAGTTTAGAAGCAATCGCTAACAGATACGATTTGCAAGTACGTGGTACTGCTGGCGAACATTCAGTGTCAGCTGACGGATCATATGACATTTCAAACAAGCGTCGACTTGGACTTACCGAA
>ff.2t_FAS
AAAGAATTTGCTAGCATGTCTCAGTTACCACAGTGTCCACCTCGTCCGAACGAACCCCAAATATGTTGCAAATTACAACCAGGCGAACAACCATGCTGCGAAATGGGCCCTGGTGGAGGTTCCGCAGGCAGCGGGAAACCTGTGCCACCAGACGTGAAAGCCAAAATTGAAGAGGCGTTTCAGAAACTCGAAAAGCAAGAAAGTAAGTCTCTTCTAAAAAAATATCTTACCCGTGATGTATTCAACAAATTGAAAGATCGAGTCACCCCTGATGGCTCAACCTTACTCGATGTAATACAATCGGGGGTTCAGAACCCTGACTCTGGGGTCGGTATTTACGCTCCGGATGCTGATGCATATAGTGTTTATGCAGAACTATTCGATCCGGTCATAAGTGACTATCACATAGGATTTAAGCCAACAGACACTCACCCAAATCTTGAGTGGGGTGACTTCTCGACATTGAAAGATCTGGATCCTGATGGGAAATATATTAAGTCAACTCGAGTTCGCTGTGGGCGATCTATCAAGGGTTATCCGTTTAATCCTCGAATGACGATGGAATACTATTTGCAAATGGAAAAAGATGCGCAACAAGCGTTCAGTAAACTTGACGGAGTTCACGCAGGCAAATACGAATCGTTAGCTAGCATGACTCCTGATCGCCAGAAACAGTTGATAGACGACCATTTCCTCTTCAAAGAAGGAGATCGGTTTTTGCAGGCAGGAAAAGCATGTCAATTCTGGCCGAAGGGTAGAGGTATTTTTCTTAATCCAACCAACACCTTTATGGTGTGGGTCGGCGAGGAAGATCATCTTCGGATTATTTCCATGCAGATGGGGGGTGATTTAGGAGCCATATACAAACGGATGGTGGAAGGAGTGCAAAAGTTGGAGAAGACATTAACGTTCGTAAGGCATCCTAGACTAGGATATATCACATTCTGTCCAACTAATCTAGGTACGACTGTGCGAGCGTCCGTAATGATAAAGCTGCCAAAGATAGGGGGTGATTTGGATAGTTTAGAAGCAATCGCTAACAGATACGATTTGCAAGTACGTGGTACTGCTGGCGAACATTCAGTGTCAGCTGACGGATCATATGACATTTCAAACAAGCGTCGACTTGGACTTACCGAA
>ff.3t_FAS
AAAGAATTTGCTAGCATGTCTCAGTTACCACAGTGTCCACCTCGTCCGAACGAACCCCAAATATGTTGCAAATTACAACCAGGCGAACAACCATGCTGCGAAATGGGCCCTGGTGGAGGTTCCGCAGGCAGCGGGAAACCTGTGCCACCAGACGTGAAAGCCAAAATTGAAGAGGCGTTTCAGAAACTCGAAAAGCAAGAAAGTAAGTCTCTTCTAAAAAAATATCTTACCCGTGATGTATTCAACAAATTGAAAGATCGAGTCACCCCTGATGGCTCAACCTTACTCGATGTAATACAATCGGGGGTTCAGAACCCTGACTCTGGGGTCGGTATTTACGCTCCGGATGCTGATGCATATAGTGTTTATGCAGAACTATTCGATCCGGTCATAAGTGACTATCACATAGGATTTAAGCCAACAGACACTCACCCAAATCTTGAGTGGGGTGACTTCTCGACATTGAAAGATCTGGATCCTGATGGGAAATATATTAAGTCAACTCGAGTTCGCTGTGGGCGATCTATCAAGGGTTATCCGTTTAATCCTCGAATGACGATGGAATACTATTTGCAAATGGAAAAAGATGCGCAACAAGCGTTCAGTAAACTTGACGGAGTTCACGCAGGCAAATACGAATCGTTAGCTAGCATGACTCCTGATCGCCAGAAACAGTTGATAGACGACCATTTCCTCTTCAAAGAAGGAGATCGGTTTTTGCAGGCAGGAAAAGCATGTCAATTCTGGCCGAAGGGTAGAGGTATTTTTCTTAATCCAACCAACACCTTTATGGTGTGGGTCGGCGAGGAAGATCATCTTCGGATTATTTCCATGCAGATGGGGGGTGATTTAGGAGCCATATACAAACGGATGGTGGAAGGAGTGCAAAAGTTGGAGAAGACATTAACGTTCGTAAGGCATCCTAGACTAGGATATATCACATTCTGTCCAACTAATCTAGGTACGACTGTGCGAGCGTCCGTAATGATAAAGCTGCCAAAGATAGGGGGTGATTTGGATAGTTTAGAAGCAATCGCTAACAGATACGATTTGCAAGTACGTGGTACTGCTGGCGAACATTCAGTGTCAGCTGACGGATCATATGACATTTCAAACAAGCGTCGACTTGGACTTACCGAA
>np.1t_FAS
AAAGAATTTGCTAGCATGTCTCAGTTACCACAGTGTCCACCTCGTCCGAACGAACCCCAAATATGTTGCAAATTACAACCAGGCGAACAACCATGCTGCGAAATGGGCCCTGGTGGAGGTTCCGCAGGCAGCGGGAAACCTGTGCCACCAGACGTGAAAGCCAAAATTGAAGAGGCGTTTCAGAAACTCGAAAAGCAAGAAAGTAAGTCTCTTCTAAAAAAATATCTTACCCGTGATGTATTCAACAAATTGAAAGATCGAGTCACCCCTGATGGCTCAACCTTACTCGATGTAATACAATCGGGGGTTCAGAACCCTGACTCTGGGGTCGGTATTTACGCTCCGGATGCTGATGCATATAGTGTTTATGCAGAACTATTCGATCCGGTCATAAGTGACTATCACATAGGATTTAAGCCAACAGACACTCACCCAAATCTTGAGTGGGGTGACTTCTCGACATTGAAAGATCTGGATCCTGATGGGAAATATATTAAGTCAACTCGAGTTCGCTGTGGGCGATCTATCAAGGGTTATCCGTTTAATCCTCGAATGACGATGGAATACTATTTGCAAATGGAAAAAGATGCGCAACAAGCGTTCAGTAAACTTGACGGAGTTCACGCAGGCAAATACGAATCGTTAGCTAGCATGACTCCTGATCGCCAGAAACAGTTGATAGACGACCATTTCCTCTTCAAAGAAGGAGATCGGTTTTTGCAGGCAGGAAAAGCATGTCAATTCTGGCCGAAGGGTAGAGGTATTTTTCTTAATCCAACCAACACCTTTATGGTGTGGGTCGGCGAGGAAGATCATCTTCGGATTATTTCCATGCAGATGGGGGGTGATTTAGGAGCCATATACAAACGGATGGTGGAAGGAGTGCAAAAGTTGGAGAAGACATTAACGTTCGTAAGGCATCCTAGACTAGGATATATCACATTCTGTCCAACTAATCTAGGTACGACTGTGCGAGCGTCCGTAATGATAAAGCTGCCAAAGATAGGGGGTGATTTGGATAGTTTAGAAGCAATCGCTAACAGATACGATTTGCAAGTACGTGGTACTGCTGGCGAACATTCAGTGTCAGCTGACGGATCATATGACATTTCAAACAAGCGTCGACTTGGACTTACCGAA
>np.2t_FAS
AAAGAATTTGCTAGCATGTCTCAGTTACCACAGTGTCCACCTCGTCCGAACGAACCCCAAATATGTTGCAAATTACAACCAGGCGAACAACCATGCTGCGAAATGGGCCCTGGTGGAGGTTCCGCAGGCAGCGGGAAACCTGTGCCACCAGACGTGAAAGCCAAAATTGAAGAGGCGTTTCAGAAACTCGAAAAGCAAGAAAGTAAGTCTCTTCTAAAAAAATATCTTACCCGTGATGTATTCAACAAATTGAAAGATCGAGTCACCCCTGATGGCTCAACCTTACTCGATGTAATACAATCGGGGGTTCAGAACCCTGACTCTGGGGTCGGTATTTACGCTCCGGATGCTGATGCATATAGTGTTTATGCAGAACTATTCGATCCGGTCATAAGTGACTATCACATAGGATTTAAGCCAACAGACACTCACCCAAATCTTGAGTGGGGTGACTTCTCGACATTGAAAGATCTGGATCCTGATGGGAAATATATTAAGTCAACTCGAGTTCGCTGTGGGCGATCTATCAAGGGTTATCCGTTTAATCCTCGAATGACGATGGAATACTATTTGCAAATGGAAAAAGATGCGCAACAAGCGTTCAGTAAACTTGACGGAGTTCACGCAGGCAAATACGAATCGTTAGCTAGCATGACTCCTGATCGCCAGAAACAGTTGATAGACGACCATTTCCTCTTCAAAGAAGGAGATCGGTTTTTGCAGGCAGGAAAAGCATGTCAATTCTGGCCGAAGGGTAGAGGTATTTTTCTTAATCCAACCAACACCTTTATGGTGTGGGTCGGCGAGGAAGATCATCTTCGGATTATTTCCATGCAGATGGGGGGTGATTTAGGAGCCATATACAAACGGATGGTGGAAGGAGTGCAAAAGTTGGAGAAGACATTAACGTTCGTAAGGCATCCTAGACTAGGATATATCACATTCTGTCCAACTAATCTAGGTACGACTGTGCGAGCGTCCGTAATGATAAAGCTGCCAAAGATAGGGGGTGATTTGGATAGTTTAGAAGCAATCGCTAACAGATACGATTTGCAAGTACGTGGTACTGCTGGCGAACATTCAGTGTCAGCTGACGGATCATATGACATTTCAAACAAGCGTCGACTTGGACTTACCGAA
>np.3t_FAS
AAAGAATTTGCTAGCATGTCTCAGTTACCACAGTGTCCACCTCGTCCGAACGAACCCCAAATATGTTGCAAATTACAACCAGGCGAACAACCATGCTGCGAAATGGGCCCTGGTGGAGGTTCCGCAGGCAGCGGGAAACCTGTGCCACCAGACGTGAAAGCCAAAATTGAAGAGGCGTTTCAGAAACTCGAAAAGCAAGAAAGTAAGTCTCTTCTAAAAAAATATCTTACCCGTGATGTATTCAACAAATTGAAAGATCGAGTCACCCCTGATGGCTCAACCTTACTCGATGTAATACAATCGGGGGTTCAGAACCCTGACTCTGGGGTCGGTATTTACGCTCCGGATGCTGATGCATATAGTGTTTATGCAGAACTATTCGATCCGGTCATAAGTGACTATCACATAGGATTTAAGCCAACAGACACTCACCCAAATCTTGAGTGGGGTGACTTCTCGACATTGAAAGATCTGGATCCTGATGGGAAATATATTAAGTCAACTCGAGTTCGCTGTGGGCGATCTATCAAGGGTTATCCGTTTAATCCTCGAATGACGATGGAATACTATTTGCAAATGGAAAAAGATGCGCAACAAGCGTTCAGTAAACTTGACGGAGTTCACGCAGGCAAATACGAATCGTTAGCTAGCATGACTCCTGATCGCCAGAAACAGTTGATAGACGACCATTTCCTCTTCAAAGAAGGAGATCGGTTTTTGCAGGCAGGAAAAGCATGTCAATTCTGGCCGAAGGGTAGAGGTATTTTTCTTAATCCAACCAACACCTTTATGGTGTGGGTCGGCGAGGAAGATCATCTTCGGATTATTTCCATGCAGATGGGGGGTGATTTAGGAGCCATATACAAACGGATGGTGGAAGGAGTGCAAAAGTTGGAGAAGACATTAACGTTCGTAAGGCATCCTAGACTAGGATATATCACATTCTGTCCAACTAATCTAGGTACGACTGTGCGAGCGTCCGTAATGATAAAGCTGCCAAAGATAGGGGGTGATTTGGATAGTTTAGAAGCAATCGCTAACAGATACGATTTGCAAGTACGTGGTACTGCTGGCGAACATTCAGTGTCAGCTGACGGATCATATGACATTTCAAACAAGCGTCGACTTGGACTTACCGAA
>ar.2t_SOC
AAAGAATTTGCTAGCATGTCTCAGTTACCACAGTGTCCACCTCGTCCGAACGAACCCCAAATATGTTGCAAATTACAACCAGGCGAACAACCATGCTGCGAAATGGGCCCTGGTGGAGGTTCCGCAGGCAGCGGGAAACCTGTGCCACCAGACGTGAAAGCCAAAATTGAAGAGGCGTTTCAGAAACTCGAAAAGCAAGAAAGTAAGTCTCTTCTAAAAAAATATCTTACCCGTGATGTATTCAACAAATTGAAAGATCGAGTCACCCCTGATGGCTCAACCTTACTCGATGTAATACAATCGGGGGTTGAGAACCCTGACTCTGGGGTCGGTATTTACGCTCCGGATGCTGATGCATATAGTGTTTATGCAGAACTATTCGATCCGGTCATAAGTGACTATCACATAGGATTTAAGCCAACAGACACTCACCCAAATCTTGAGTGGGGTGACTTCTCGACATTGAAAGATCTGGATCCTGATGGGAAATATATTAAGTCAACTCGAGTTCGCTGTGGGCGATCTATCAAGGGTTATCCGTTTAATCCTCGAATGACGATGGAATACTATTTGCAAATGGAAAAAGATGCGCAACAAGCGTTCAGTAAACTTGACGGAGTTCACGCAGGCAAATACGAATCGTTAGCTAGCATGACTCCTGATCGCCAGAAAAAGTTGATAGACGACCATTTCCTCTTCAAAGAAGGAGATCGGTTTTTGCAGGCAGGAAAAGCATGTCAATTCTGGCCGAAGGGTAGAGGTATTTTTCTTAATCCAACCAACACCTTTATGGTGTGGGTCGGCGAGGAAGATCATCTTCGGATTATTTCCATGCAGATGGGAGGTGATTTAGGAGCCATATACAAACGGATGGTGGAAGGAGTGCAAAAGTTGGAGAAGACATTAACGTTCGTAAGGCATCCTAGACTAGGATATATCACATTCTGTCCAACTAATCTAGGTACGACTGTGCGAGCGTCCGTAATGATAAAGCTGCCAAAGATAGGGGGTGATTTGGATAGTTTAGAAGCAATCGCTAACAGATACGATTTGCAAGTACGTGGTACTGCTGGCGAACATTCAGTGTCAGCTGACGGATCATATGACATTTCAAACAAGCGTCGACTTGGACTTACCGAA
>ar.3t_SOC
AAAGAATTTGCTAGCATGTCTCAGTTACCACAGTGTCCACCTCGTCCGAACGAACCCCAAATATGTTGCAAATTACAACCAGGCGAACAACCATGCTGCGAAATGGGCCCTGGTGGAGGTTCCGCAGGCAGCGGGAAACCTGTGCCACCAGACGTGAAAGCCAAAATTGAAGAGGCGTTTCAGAAACTCGAAAAGCAAGAAAGTAAGTCTCTTCTAAAAAAATATCTTACCCGTGATGTATTCAACAAATTGAAAGATCGAGTCACCCCTGATGGCTCAACCTTACTCGATGTAATACAATCGGGGGTTGAGAACCCTGACTCTGGGGTCGGTATTTACGCTCCGGATGCTGATGCATATAGTGTTTATGCAGAACTATTCGATCCGGTCATAAGTGACTATCACATAGGATTTAAGCCAACAGACACTCACCCAAATCTTGAGTGGGGTGACTTCTCGACATTGAAAGATCTGGATCCTGATGGGAAATATATTAAGTCAACTCGAGTTCGCTGTGGGCGATCTATCAAGGGTTATCCGTTTAATCCTCGAATGACGATGGAATACTATTTGCAAATGGAAAAAGATGCACAACAAGCGTTCAGTAAACTTGACGGAGTTCACGCAGGCAAATACGAATCGTTAGCTAGCATGACTCCTGATCGCCAGAAAAAGTTGATAGACGACCATTTCCTCTTCAAAGAAGGAGATCGGTTTTTGCAGGCAGGAAAAGCATGTCAATTCTGGCCGAAGGGTAGAGGTATTTTTCTTAATCCAACCAACACCTTTATGGTGTGGGTCGGCGAGGAAGATCATCTTCGGATTATTTCCATGCAGATGGGGGGTGATTTAGGAGCCATATACAAACGGATGGTGGAAGGAGTGCAAAAGTTGGAGAAGACATTAACGTTCGTAAGGCATCCTAGACTAGGATATATCACATTCTGTCCAACTAATCTAGGTACGACTGTGCGAGCGTCCGTAATGATAAAGCTGCCAAAGATAGGGGGTGATTTGGATAGTTTAGAAGCAATCGCTAACAGATACGATTTGCAAGTACGTGGTACTGCTGGCGAACATTCAGTGTCAGCTGACGGATCATATGACATTTCAAACAAGCGTCGACTTGGACTTACCGAA
>ar.4t_SOC
AAAGAATTTGCTAGCATGTCTCAGTTACCACAGTGTCCACCTCGTCCGAACGAACCCCAAATATGTTGCAAATTACAACCAGGCGAACAACCATGCTGCGAAATGGGCCCTGGTGGAGGTTCCGCAGGCAGCGGGAAACCTGTGCCACCAGACGTGAAAGCCAAAATTGAAGAGGCGTTTCAGAAACTCGAAAAGCAAGAAAGTAAGTCTCTTCTAAAAAAATATCTTACCCGTGATGTATTCAACAAATTGAAAGATCGAGTCACCCCTGATGGCTCAACCTTACTCGATGTAATACAATCGGGGGTTGAGAACCCTGACTCTGGGGTCGGTATTTACGCTCCGGATGCTGATGCATATAGTGTTTATGCAGAACTATTCGATCCGGTCATAAGTGACTATCACATAGGATTTAAGCCAACAGACACTCACCCAAATCTTGAGTGGGGTGACTTCTCGACATTGAAAGATCTGGATCCTGATGGGAAATATATTAAGTCAACTCGAGTTCGCTGTGGGCGATCTATCAAGGGTTATCCGTTTAATCCTCGAATGACGATGGAATACTATTTGCAAATGGAAAAAGATGCGCAACAAGCGTTCAGTAAACTTGACGGAGTTCACGCAGGCAAATACGAATCGTTAGCTAGCATGACTCCTGATCGCCAGAAAAAGTTGATAGACGACCATTTCCTCTTCAAAGAAGGAGATCGGTTTTTGCAGGCAGGAAAAGCATGTCAATTCTGGCCGAAGGGTAGAGGTATTTTTCTTAATCCAACCAACACCTTTATGGTGTGGGTCGGCGAGGAAGATCATCTTCGGATTATTTCCATGCAGATGGGGGGGGATTTAGGAGCCATATACAAACGGATGGTGGAAGGAGTGCAAAAGTTGGAGAAGACATTAACGTTCGTAAGGCATCCTAGACTAGGATATATCACATTCTGTCCAACTAATCTAGGTACGACTGTGCGAGCGTCCGTAATGATAAAGCTGCCAAAGATAGGGGGTGATTTGGATAGTTTAGAAGCAATCGCTAACAGATACGATTTGCAAGTACGTGGTACTGCTGGCGAACATTCAGTGTCAGCTGACGGATCATATGACATTTCAAACAAGCGTCGACTTGGACTTACCGAA
>bot.5t_SOC
AAAGAATTTGCTAGCATGTCTCAGTTACCACAGTGTCCACCTCGTCCGAACGAACCCCAAATATGTTGCAAATTACAACCAGGCGAACAACCATGCTGCGAAATGGGCCCTGGTGGAGGTTCCGCAGGCAGCGGGAAACCTGTGCCACCAGACGTGAAAGCCAAAATTGAAGAGGCGTTTCAGAAACTCGAAAAGCAAGAAAGTAAGTCTCTTCTAAAAAAATATCTTACCCGTGATGTATTCAACAAATTGAAAGATCGAGTCACCCCTGATGGCTCAACCTTACTCGATGTAATACAATCGGGGGTTGAGAACCCTGACTCTGGGGTCGGTATTTACGCTCCGGATGCTGATGCATATAGTGTTTATGCAGAACTATTCGATCCGGTCATAAGTGACTATCACATAGGATTTAAGCCAACAGACACTCACCCAAATCTTGAGTGGGGTGACTTCTCGACATTGAAAGATCTGGATCCTGATGGGAAATATATTAAGTCAACTCGAGTTCGCTGTGGGCGATCTATCAAGGGTTATCCGTTTAATCCTCGAATGACGATGGAATACTATTTGCAAATGGAAAAAGATGCGCAACAAGCGTTCAGTAAACTTGACGGAGTTCACGCAGGCAAATACGAATCGTTAGCTAGCATGACTCCTGATCGCCAGAAAAAGTTGATAGACGACCATTTCCTCTTCAAAGAAGGAGATCGGTTTTTGCAGGCAGGAAAAGCATGTCAATTCTGGCCGAAGGGTAGAGGTATTTTTCTTAATCCAACCAACACCTTTATGGTGTGGGTCGGCGAGGAAGATCATCTTCGGATTATTTCCATGCAGATGGGGGGTGATTTAGGAGCCATATACAAACGGATGGTGGAAGGAGTGCAAAAGTTGGAGAAGACATTAACGTTCGTAAGGCATCCTAGACTAGGATATATCACATTCTGTCCAACTAATCTAGGTACGACTGTGCGAGCGTCCGTAATGATAAAGCTGCCAAAGATAGGGGGTGATTTGGATAGTTTAGAAGCAATCGCTAACAGATACGATTTGCAAGTACGTGGTACTGCTGGCGAACATTCAGTGTCAGCTGACGGATCATATGACATTTCAAACAAGCGTCGACTTGGACTTACCGAA
>il.8t_SOC
AAAGAATTTGCTAGCATGTCTCAGTTACCACAGTGTCCACCTCGTCCGAACGAACCCCAAATATGTTGCAAATTACAACCAGGCGAACAACCATGCTGCGAAATGGGCCCTGGTGGAGGTTCCGCAGGCAGCGGGAAACCTGTGCCACCAGACGTGAAAGCCAAAATTGAAGAGGCGTTTCAGAAACTCGAAAAGCAAGAAAGTAAGTCTCTTCTAAAAAAATATCTTACCCGTGATGTATTCAACAAATTGAAAGATCGAGTCACCCCTGATGGCTCAACCTTACTCGATGTAATACAATCGGGGGTTGAGAACCCTGACTCTGGGGTCGGTATTTACGCTCCGGATGCTGATGCATATAGTGTTTATGCAGAACTATTCGATCCGGTCATAAGTGACTATCACATAGGATTTAAGCCAACAGACACTCACCCAAATCTTGAGTGGGGTGACTTCTCGACATTGAAAGATCTGGATCCTGATGGGAAATATATTAAGTCAACTCGAGTTCGCTGTGGGCGATCTATCAAGGGTTATCCGTTTAATCCTCGAATGACGATGGAATACTATTTGCAAATGGAAAAAGATGCGCAACAAGCGTTCAGTAAACTTGACGGAGTTCACGCAGGAAAATACGAATCGTTAGCTAGCATGACTCCTGATCGCCAGAAAAAGTTGATAGACGACCATTTCCTCTTCAAAGAAGGAGATCGGTTTTTGCAGGCAGGAAAAGCATGTCAATTCTGGCCGAAGGGTAGAGGTATTTTTCTTAATCCAACCAACACCTTTATGGTGTGGGTCGGCGAGGAAGATCATCTTCGGATTATTTCCATGCAGATGGGGGGTGATTTAGGAGCCATATACAAACGGATGGTGGAAGGAGTGCAAAAGTTGGAGAAGACATTAACGTTCGTAAGGCATCCTAGACTAGGATATATCACATTCTGTCCAACTAATCTAGGTACGACTGTGCGAGCGTCCGTAATGATAAAACTGCCAAAGATAGGGGGTGATTTGGATAGTTTAGAAGCAATCGCTAACAGATACGATTTGCAAGTACGTGGTACTGCTGGCGAACATTCAGTGTCAGCTGACGGATCATATGACATTTCAAACAAGCGTCGACTTGGACTTACCGAA
>il.9t_SOC
AAAGAATTTGCTAGCATGTCTCAGTTACCACAGTGTCCACCTCGTCCGAACGAACCCCAAATATGTTGCAAATTACAACCAGGCGAACAACCATGCTGCGAAATGGGCCCTGGTGGAGGTTCCGCAGGCAGCGGGAAACCTGTGCCACCAGACGTGAAAGCCAAAATTGAAGAGGCGTTTCAGAAACTCGAAAAGCAAGAAAGTAAGTCTCTTCTAAAAAAATATCTTACCCGTGATGTATTCAACAAATTGAAAGATCGAGTCACCCCTGATGGCTCAACCTTACTCGATGTAATACAATCGGGGGTTGAGAACCCTGACTCTGGGGTCGGTATTTACGCTCCGGATGCTGATGCATATAGTGTTTATGCAGAACTATTCGATCCGGTCATAAGTGACTATCACATAGGATTTAAGCCAACAGACACTCACCCAAATCTTGAGTGGGGTGACTTCTCGACATTGAAAGATCTGGATCCTGATGGGAAATATATTAAGTCAACTCGAGTTCGCTGTGGGCGATCTATCAAGGGTTATCCGTTTAATCCTCGAATGACGATGGAATACTATTTGCAAATGGAAAAAGATGCGCAACAAGCGTTCAGTAAACTTGACGGAGTTCACGCAGGAAAATACGAATCGTTAGCTAGCATGACTCCTGATCGCCAGAAAAAGTTGATAGACGACCATTTCCTCTTCAAAGAAGGAGATCGGTTTTTGCAGGCAGGAAAAGCATGTCAATTCTGGCCGAAGGGTAGAGGTATTTTTCTTAATCCAACCAACACCTTTATGGTGTGGGTCGGCGAGGAAGATCATCTTCGGATTATTTCCATGCAGATGGGGGGTGATTTAGGAGCCATATACAAACGGATGGTGGAAGGAGTGCAAAAGTTGGAGAAGACATTAACGTTCGTAAGGCATCCTAGACTAGGATATATCACATTCTGTCCAACTAATCTAGGTACGACTGTGCGAGCGTCCGTAATGATAAAACTGCCAAAGATAGGGGGTGATTTGGATAGTTTAGAAGCAATCGCTAACAGATACGATTTGCAAGTACGTGGTACTGCTGGCGAACATTCAGTGTCAGCTGACGGATCATATGACATTTCAAACAAGCGTCGACTTGGACTTACCGAA
>il.10t_SOC
AAAGAATTTGCTAGCATGTCTCAGTTACCACAGTGTCCACCTCGTCCGAACGAACCCCAAATATGTTGCAAATTACAACCAGGCGAACAACCATGCTGCGAAATGGGCCCTGGTGGAGGTTCCGCAGGCAGCGGGAAACCTGTGCCACCAGACGTGAAAGCCAAAATTGAAGAGGCGTTTCAGAAACTCGAAAAGCAAGAAAGTAAGTCTCTTCTAAAAAAATATCTTACCCGTGATGTATTCAACAAATTGAAAGATCGAGTCACCCCTGATGGCTCAACCTTACTCGATGTAATACAATCGGGGGTTGAGAACCCTGACTCTGGGGTCGGTATTTACGCTCCGGATGCTGATGCATATAGTGTTTATGCAGAACTATTCGATCCGGTCATAAGTGACTATCACATAGGATTTAAGCCAACAGACACTCACCCAAATCTTGAGTGGGGTGACTTCTCGACATTGAAAGATCTGGATCCTGATGGGAAATATATTAAGTCAACTCGAGTTCGCTGTGGGCGATCTATCAAGGGTTATCCGTTTAATCCTCGAATGACGATGGAATACTATTTGCAAATGGAAAAAGATGCGCAACAAGCGTTCAGTAAACTTGACGGAGTTCACGCAGGCAAATACGAATCGTTAGCTAGCATGACTCCTGATCGCCAGAAAAAGTTGATAGACGACCATTTCCTCTTCAAAGAAGGAGATCGGTTTTTGCAGGCAGGAAAAGCATGTCAATTCTGGCCGAAGGGTAGAGGTATTTTTCTTAATCCAACCAACACCTTTATGGTGTGGGTCGGCGAGGAAGATCATCTTCGGATTATTTCCATGCAGATGGGGGGTGATTTAGGAGCCATATACAAACGGATGGTGGAAGGAGTGCAAAAGTTGGAGAAGACATTAACGTTCGTAAGGCATCCTAGACTAGGATATATCACATTCTGTCCAACTAATCTAGGTACGACTGTGCGAGCGTCCGTAATGATAAAGCTGCCAAAGATAGGGGGTGATTTGGATAGTTTAGAAGCAATCGCTAACAGATACGATTTGCAAGTACGTGGTACTGCTGGCGAACATTCAGTGTCAGCTGACGGATCATATGACATTTCAAACAAGCGTCGACTTGGACTTACCGAA
>la.1t_SOC
AAAGAATTTGCTAGCATGTCTCAGTTACCACAGTGTCCACCTCGTCCGAACGAACCCCAAATATGTTGCAAATTACAACCAGGCGAACAACCATGCTGCGAAATGGGCCCTGGTGGAGGTTCCGCAGGCAGCGGGAAACCTGTGCCACCAGACGTGAAAGCCAAAATTGAAGAGGCGTTTCAGAAACTCGAAAAGCAAGAAAGTAAGTCTCTTCTAAAAAAATATCTTACCCGTGATGTATTCAACAAATTGAAAGATCGAGTCACCCCTGATGGCTCAACCTTACTCGATGTAATACAATCGGGGGTTGAGAACCCTGACTCTGGGGTCGGTATTTACGCTCCGGATGCTGATGCATATAGTGTTTATGCAGAACTATTCGATCCGGTCATAAGTGACTATCACATAGGATTTAAGCCAACAGACACTCACCCAAATCTTGAGTGGGGTGACTTCTCGACATTGAAAGATCTGGATCCTGATGGGAAATATATTAAGTCAACTCGAGTTCGCTGTGGGCGATCTATCAAGGGTTATCCGTTTAATCCTCGAATGACGATGGAATACTATTTGCAAATGGAAAAAGATGCGCAACAAGCGTTCAGTAAACTTGACGGAGTTCACGCAGGCAAATACGAATCGTTAGCTAGCATGACTCCTGATCGCCAGAAAAAGTTGATAGACGACCATTTCCTCTTCAAAGAAGGAGATCGGTTTTTGCAGGCAGGAAAAGCATGTCAATTCTGGCCGAAGGGTAGAGGTATTTTTCTTAATCCAACCAACACCTTTATGGTGTGGGTCGGCGAGGAAGATCATCTTCGGATTATTTCCATGCAGATGGGGGGTGATTTAGGAGCCATATACAAACGGATGGTGGAAGGAGTGCAAAAGTTGGAGAAGACATTAACGTTCGTAAGGCATCCTAGACTAGGATATATCACATTCTGTCCAACTAATCTAGGTACGACTGTGCGAGCGTCCGTAATGATAAAGTTGCCAAAGATAGGGGGTGATTTGGATAGTTTAGAAGCAATCGCTAACAGATACGATTTGCAAGTACGTGGTACTGCTGGCGAACATTCAGTGTCAGCTGACGGATCATATGACATTTCAAACAAGCGTCGACTTGGACTTACCGAA
>la.2t_SOC
AAAGAATTTGCTAGCATGTCTCAGTTACCACAGTGTCCACCTCGTCCGAACGAACCCCAAATATGTTGCAAATTACAACCAGGCGAACAACCATGCTGCGAAATGGGCCCTGGTGGAGGTTCCGCAGGCAGCGGGAAACCTGTGCCACCAGACGTGAAAGCCAAAATTGAAGAGGCGTTTCAGAAACTCGAAAAGCAAGAAAGTAAGTCTCTTCTAAAAAAATATCTTACCCGTGATGTATTCAACAAATTGAAAGATCGAGTCACCCCTGATGGCTCAACCTTACTCGATGTAATACAATCGGGGGTTGAGAACCCTGACTCTGGGGTCGGTATTTACGCTCCGGATGCTGATGCATATAGTGTTTATGCAGAACTATTCGATCCGGTCATAAGTGACTATCACATAGGATTTAAGCCAACAGACACTCACCCAAATCTTGAGTGGGGTGACTTCTCGACATTGAAAGATCTGGATCCTGATGGGAAATATATTAAGTCAACTCGAGTTCGCTGTGGGCGATCTATCAAGGGTTATCCGTTTAATCCTCGAATGACGATGGAATACTATTTGCAAATGGAAAAAGATGCGCAACAAGCGTTCAGTAAACTTGACGGAGTTCACGCAGGCAAATACGAATCGTTAGCTAGCATGACTCCTGATCGCCAGAAAAAGTTGATAGACGACCATTTCCTCTTCAAAGAAGGAGATCGGTTTTTGCAGGCAGGAAAAGCATGTCAATTCTGGCCGAAGGGTAGAGGTATTTTTCTTAATCCAACCAACACCTTTATGGTGTGGGTCGGCGAGGAAGATCATCTTCGGATTATTTCCATGCAGATGGGGGGTGATTTAGGAGCCATATACAAACGGATGGTGGAAGGAGTGCAAAAGTTGGAGAAGACATTAACGTTCGTAAGGCATCCTAGACTAGGATATATCACATTCTGTCCAACTAATCTAGGTACGACTGTGCGAGCGTCCGTAATGATAAAGCTGCCAAAGATAGGGGGTGATTTGGATAGTTTAGAAGCAATCGCTAACAGATACGATTTGCAAGTACGTGGTACTGCTGGCGAACATTCAGTGTCAGCTGACGGATCATATGACATTTCAAACAAGCGTCGACTTGGACTTACCGAA
>la.3t_SOC
AAAGAATTTGCTAGCATGTCTCAGTTACCACAGTGTCCACCTCGTCCGAACGAACCCCAAATATGTTGCAAATTACAACCAGGCGAACAACCATGCTGCGAAATGGGCCCTGGTGGAGGTTCCGCAGGCAGCGGGAAACCTGTGCCACCAGACGTGAAAGCCAAAATTGAAGAGGCGTTTCAGAAACTCGAAAAGCAAGAAAGTAAGTCTCTTCTAAAAAAATATCTTACCCGTGATGTATTCAACAAATTGAAAGATCGAGTCACCCCTGATGGCTCAACCTTACTCGATGTAATACAATCGGGGGTTGAGAACCCTGACTCTGGGGTCGGTATTTACGCTCCGGATGCTGATGCATATAGTGTTTATGCAGAACTATTCGATCCGGTCATAAGTGACTATCACATAGGATTTAAGCCAACAGACACTCACCCAAATCTTGAGTGGGGTGACTTCTCGACATTGAAAGATCTGGATCCTGATGGGAAATATATTAAGTCAACTCGAGTTCGCTGTGGGCGATCTATCAAGGGTTATCCGTTTAATCCTCGAATGACGATGGAATACTATTTGCAAATGGAAAAAGATGCGCAACAAGCGTTCAGTAAACTTGACGGAGTTCACGCAGGCAAATACGAATCGTTAGCTAGCATGACTCCTGATCGCCAGAAAAAGTTGATAGACGACCATTTCCTCTTCAAAGAAGGAGATCGGTTTTTGCAGGCAGGAAAAGCATGTCAATTCTGGCCGAAGGGTAGAGGTATTTTTCTTAATCCAACCAACACCTTTATGGTGTGGGTCGGCGAGGAAGATCATCTTCGGATTATTTCCATGCAGATGGGGGGTGATTTAGGAGCCATATACAAACGGATGGTGGAAGGAGTGCAAAAGTTGGAGAAGACATTAACGTTCGTAAGGCATCCTAGACTAGGATATATCACATTCTGTCCAACTAATCTAGGTACGACTGTGCGAGCGTCCGTAATGATAAAGCTGCCAAAGATAGGGGGTGATTTGGATAGTTTAGAAGCAATCGCTAACAGATACGATTTGCAAGTACGTGGTACTGCTGGCGAACATTCAGTGTCAGCTGACGGATCATATGACATTTCAAACAAGCGTCGACTTGGACTTACCGAA
>mi.3t_SOC
AAAGAATTTGCTAGCATGTCTCAGTTACCACAGTGTCCACCTCGTCCGAACGAACCCCAAATATGTTGCAAATTACAACCAGGCGAACAACCATGCTGCGAAATGGGCCCTGGTGGAGGTTCCGCAGGCAGCGGGAAACCTGTGCCACCAGACGTGAAAGCCAAAATTGAAGAGGCGTTTCAGAAACTCGAAAAGCAAGAAAGTAAGTCTCTTCTAAAAAAATATCTTACCCGTGATGTATTCAACAAATTGAAAGATCGAGTCACCCCTGATGGCTCAACCTTACTCGATGTAATACAATCGGGGGTTGAGAACCCTGACTCTGGGGTCGGTATTTACGCTCCGGATGCTGATGCATATAGTGTTTATGCAGAACTATTCGATCCGGTCATAAGTGACTATCACATAGGATTTAAGCCAACAGACACTCACCCAAATCTTGAGTGGGGTGACTTCTCGACATTGAAAGATCTGGATCCTGATGGGAAATATATTAAGTCAACTCGAGTTCGCTGTGGGCGATCTATCAAGGGTTATCCGTTTAATCCTCGAATGACGATGGAATACTATTTGCAAATGGAAAAAGATGCGCAACAAGCGTTCAGTAAACTTGACGGAGTTCACGCAGGCAAATACGAATCGTTAGCTAGCATGACTCCTGATCGCCAGAAAAAGTTGATAGACGACCATTTCCTCTTCAAAGAAGGAGATCGGTTTTTGCAGGCAGGAAAAGCATGTCAATTCTGGCCGAAGGGTAGAGGTATTTTTCTTAATCCAACCAACACCTTTATGGTGTGGGTCGGCGAGGAAGATCATCTTCGGATTATTTCCATGCAGATGGGGGGTGATTTAGGAGCCATATACAAACGGATGGTGGAAGGAGTGCAAAAGTTGGAGAAGACATTAACGTTCGTAAGGCATCCTAGACTAGGATATATCACATTCTGTCCAACTAATCTAGGTACGACTGTGCGAGCGTCCGTAATGATAAAGCTGCCAAAGATAGGGGGTGATTTGGATAGTTTAGAAGCAATCGCTAACAGATACGATTTGCAAGTACGTGGTACTGCTGGCGAACATTCAGTGTCAGCTGACGGATCATATGACATTTCAAACAAGCGTCGACTTGGACTTACCGAA
>mi.4t_SOC
AAAGAATTTGCTAGCATGTCTCAGTTACCACAGTGTCCACCTCGTCCGAACGAACCCCAAATATGTTGCAAATTACAACCAGGCGAACAACCATGCTGCGAAATGGGCCCTGGTGGAGGTTCCGCAGGCAGCGGGAAACCTGTGCCACCAGACGTGAAAGCCAAAATTGAAGAGGCGTTTCAGAAACTCGAAAAGCAAGAAAGTAAGTCTCTTCTAAAAAAATATCTTACCCGTGATGTATTCAACAAATTGAAAGATCGAGTCACCCCTGATGGCTCAACCTTACTCGATGTAATACAATCGGGGGTTGAGAACCCTGACTCTGGGGTCGGTATTTACGCTCCGGATGCTGATGCATATAGTGTTTATGCAGAACTATTCGATCCGGTCATAAGTGACTATCACATAGGATTTAAGCCAACAGACACTCACCCAAATCTTGAGTGGGGTGACTTCTCGACATTGAAAGATCTGGATCCTGATGGGAAATATATTAAGTCAACTCGAGTTCGCTGTGGGCGATCTATCAAGGGTTATCCGTTTAATCCTCGAATGACGATGGAATACTATTTGCAAATGGAAAAAGATGCGCAACAAGCGTTCAGTAAACTTGACGGAGTTCACGCAGGCAAATACGAATCGTTAGCTAGCATGACTCCTGATCGCCAGAAAAAGTTGATAGACGACCATTTCCTCTTCAAAGAAGGAGATCGGTTTTTGCAGGCAGGAAAAGCATGTCAATTCTGGCCGAAGGGTAGAGGTATTTTTCTTAATCCAACCAACACCTTTATGGTGTGGGTCGGCGAGGAAGATCATCTTCGGATTATTTCCATGCAGATGGGGGGTGATTTAGGAGCCATATACAAACGGATGGTGGAAGGAGTGCAAAAGTTGGAGAAGACATTAACGTTCGTAAGGCATCCTAGACTAGGATATATCACATTCTGTCCAACTAATCTAGGTACGACTGTGCGAGCGTCCGTAATGATAAAGCTGCCAAAGATAGGGGGTGATTTGGATAGTTTAGAAGCAATCGCTAACAGATACGATTTGCAAGTACGTGGTACTGCTGGCGAACATTCAGTGTCAGCTGACGGATCATATGACATTTCAAACAAGCGTCGACTTGGACTTACCGAA
>mi.5t_SOC
AAAGAATTTGCTAGCATGTCTCAGTTACCACAGTGTCCACCTCGTCCGAACGAACCCCAAATATGTTGCAAATTACAACCAGGCGAACAACCATGCTGCGAAATGGGCCCTGGTGGAGGTTCCGCAGGCAGCGGGAAACCTGTGCCACCAGACGTGAAAGCCAAAATTGAAGAGGCGTTTCAGAAACTCGAAAAGCAAGAAAGTAAGTCTCTTCTAAAAAAATATCTTACCCGTGATGTATTCAACAAATTGAAAGATCGAGTCACCCCTGATGGCTCAACCTTACTCGATGTAATACAATCGGGGGTTGAGAACCCTGACTCTGGGGTCGGTATTTACGCTCCGGATGCTGATGCATATAGTGTTTATGCAGAACTATTCGATCCGGTCATAAGTGACTATCACATAGGATTTAAGCCAACAGACACTCACCCAAATCTTGAGTGGGGTGACTTCTCGACATTGAAAGATCTGGATCCTGATGGGAAATATATTAAGTCAACTCGAGTTCGCTGTGGGCGATCTATCAAGGGTTATCCGTTTAATCCTCGAATGACGATGGAATACTATTTGCAAATGGAAAAAGATGCGCAACAAGCGTTCAGTAAACTTGACGGAGTTCACGCAGGCAAATACGAATCGTTAGCTAGCATGACTCCTGATCGCCAGAAAAAGTTGATAGACGACCATTTCCTCTTCAAAGAAGGAGATCGGTTTTTGCAGGCAGGAAAAGCATGTCAATTCTGGCCGAAGGGTAGAGGTATTTTTCTTAATCCAACCAACACCTTTATGGTGTGGGTCGGCGAGGAAGATCATCTTCGGATTATTTCCATGCAGATGGGGGGTGATTTAGGAGCCATATACAAACGGATGGTGGAAGGAGTGCAAAAGTTGGAGAAGACATTAACGTTCGTAAGGCATCCTAGACTAGGATATATCACATTCTGTCCAACTAATCTAGGTACGACTGTGCGAGCGTCCGTAATGATAAAGCTGCCAAAGATAGGGGGTGATTTGGATAGTTTAGAAGCAATCGCTAACAGATACGATTTGCAAGTACGTGGTACTGCTGGCGAACATTCAGTGTCAGCTGACGGATCATATGACATTTCAAACAAGCGTCGACTTGGACTTACCGAA
>nc.5t_SOC
AAAGAATTTGCTAGCATGTCTCAGTTACCACAGTGTCCACCTCGTCCGAACGAACCCCAAATATGTTGCAAATTACAACCAGGCGAACAACCATGCTGCGAAATGGGCCCTGGTGGAGGTTCCGCAGGCAGCGGGAAACCTGTGCCACCAGACGTGAAAGCCAAAATTGAAGAGGCGTTTCAGAAACTCGAAAAGCAAGAAAGTAAGTCTCTTCTAAAAAAATATCTTACCCGTGATGTATTCAACAAATTGAAAGATCGAGTCACCCCTGATGGCTCAACCTTACTCGATGTAATACAATCGGGGGTTGAGAACCCTGACTCTGGGGTCGGTATTTACGCTCCGGATGCTGATGCATATAGTGTTTATGCAGAACTATTCGATCCGGTCATAAGTGACTATCACATAGGATTTAAGCCAACAGACACTCACCCAAATCTTGAGTGGGGTGACTTCTCGACATTGAAAGATCTGGATCCTGATGGGAAATATATTAAGTCAACTCGAGTTCGCTGTGGGCGATCTATCAAGGGTTATCCGTTTAATCCTCGAATGACGATGGAATACTATTTGCAAATGGAAAAAGATGCGCAACAAGCGTTCAGTAAACTTGACGGAGTTCACGCAGGCAAATACGAATCGTTAGCTAGCATGACTCCTGATCGCCAGAAAAAGTTGATAGACGACCATTTCCTCTTCAAAGAAGGAGATCGGTTTTTGCAGGCAGGAAAAGCATGTCAATTCTGGCCGAAGGGTAGAGGTATTTTTCTTAATCCAACCAACACCTTTATGGTGTGGGTCGGCGAGGAAGATCATCTTCGGATTATTTCCATGCAGATGGGGGGTGATTTAGGAGCCATATACAAACGGATGGTGGAAGGAGTGCAAAAGTTGGAGAAGACATTAACGTTCGTAAGGCATCCTAGACTAGGATATATCACATTCTGTCCAACTAATCTAGGTACGACTGTGCGAGCGTCCGTAATGATAAAGCTGCCAAAGATAGGGGGTGATTTGGATAGTTTAGAAGCAATCGCTAACAGATACGATTTGCAAGTACGTGGTACTGCTGGCGAACATTCAGTGTCAGCTGACGGATCATATGACATTTCAAACAAGCGTCGACTTGGACTTACCGAA
>nc.7t_SOC
AAAGAATTTGCTAGCATGTCTCAGTTACCACAGTGTCCACCTCGTCCGAACGAACCCCAAATATGTTGCAAATTACAACCAGGCGAACAACCATGCTGCGAAATGGGCCCTGGTGGAGGTTCCGCAGGCAGCGGGAAACCTGTGCCACCAGACGTGAAAGCCAAAATTGAAGAGGCGTTTCAGAAACTCGAAAAGCAAGAAAGTAAGTCTCTTCTAAAAAAATATCTTACCCGTGATGTATTCAACAAATTGAAAGATCGAGTCACCCCTGATGGCTCAACCTTACTCGATGTAATACAATCGGGGGTTGAGAACCCTGACTCTGGGGTCGGTATTTACGCTCCGGATGCTGATGCATATAGTGTTTATGCAGAACTATTCGATCCGGTCATAAGTGACTATCACATAGGATTTAAGCCAACAGACACTCACCCAAATCTTGAGTGGGGTGACTTCTCGACATTGAAAGATCTGGATCCTGATGGGAAATATATTAAGTCAACTCGAGTTCGCTGTGGGCGATCTATCAAGGGTTATCCGTTTAATCCTCGAATGACGATGGAATACTATTTGCAAATGGAAAAAGATGCGCAACAAGCGTTCAGTAAACTTGACGGAGTTCACGCAGGCAAATACGAATCGTTAGCTAGCATGACTCCTGATCGCCAGAAAAAGTTGATAGACGACCATTTCCTCTTCAAAGAAGGAGATCGGTTTTTGCAGGCAGGAAAAGCATGTCAATTCTGGCCGAAGGGTAGAGGTATTTTTCTTAATCCAACCAACACCTTTATGGTGTGGGTCGGCGAGGAAGATCATCTTCGGATTATTTCCATGCAGATGGGGGGTGATTTAGGAGCCATATACAAACGAATGGTGGAAGGAGTGCAAAAGTTGGAGAAGACATTAACGTTCGTAAGGCATCCTAGACTAGGATATATCACATTCTGTCCAACTAATCTAGGTACGACTGTGCGAGCGTCCGTAATGATAAAGCTGCCAAAGATAGGGGGTGATTTGGATAGTTTAGAAGCAATCGCTAACAGATACGATTTGCAAGTACGTGGTACTGCTGGCGAACATTCAGTGTCAGCTGACGGATCATATGACATTTCAAACAAGCGTCGACTTGGACTTACCGAA
>tx20.7t_TEX
AAAGAATTTGCTAGCATGTCTCAGTTACCACAGTGTCCACCTCGTCCGAACGAACCCCAAATATGTTGCAAATTACAACCAGGCGAACAACCATGCTGCGAAATGGGCCCTGGTGGAGGTTCCGCAGGCAGCGGGAAACCTGTGCCACCAGACGTGAAAGCCAAAATTGAAGAGGCGTTTCAGAAACTCGAAAAGCAAGAAAGTAAGTCTCTTCTAAAAAAATATCTTACCCGTGATGTATTCAACAAATTGAAAGATCGAGTCACCCCTGATGGCTCAACCTTACTCGATGTAATACAATCGGGGGTTGAGAACCCTGACTCTGGGGTCGGTATTTACGCTCCGGATGCTGATGCATATAGTGTTTATGCAGAACTATTCGATCCGGTCATAAGTGACTATCACATAGGATTTAAGCCAACAGACACTCACCCAAATCTTGAATGGGGTGACTTCTCGACATTGAAAGATCTGGATCCTGATGGGAAATATATTAAGTCAACTCGAGTTCGCTGTGGGCGATCTATCAAGGGTTATCCGTTTAATCCTCGAATGACGATGGAATACTATTTGCAAATGGAAAAAGATGCGCAACAAGCGTTCAGTAAACTTGACGGAGTTCACGCAGGCAAATACGAATCGTTAGCTAGCATGACTCCTGATCGCCAGAAAAAGTTGATAGACGACCATTTCCTCTTCAAAGAAGGAGATCGGTTTTTGCAGGCAGGAAAAGCTTGTCAATTCTGGCCGAAGGGTAGAGGTATTTTTCTTAATCCAACCAACACCTTTATGGTGTGGGTCGGCGAGGAAGATCATCTTCGGATTATTTCCATGCAGATGGGGGGTGATTTAGGAGCCATATACAAACGGATGGTGGAAGGAGTGCAAAAGTTGGAGAAGACATTAACGTTCGTAAGGCATCCTAGACTAGGATATATCACATTCTGTCCAACTAATCTAGGTACGACTGTGCGAGCGTCCGTAATGATAAAGCTGCCAAAGATAGGGGGTGATTTGGATAGTTTAGAAGCAATCGCTAAGAGATACGATTTGCAAGTACGTGGTACTGCTGGCGAACATTCAGTGTCAGCTGACGGATCATATGACATTTCAAACAAGCGTCGACTTGGACTTACCGAA
>tx20.8t_TEX
AAAGAATTTGCTAGCATGTCTCAGTTACCACAGTGTCCACCTCGTCCGAACGAACCCCAAATATGTTGCAAATTACAACCAGGCGAACAACCATGCTGCGAAATGGGCCCTGGTGGAGGTTCCGCAGGCAGCGGGAAACCTGTGCCACCAGACGTGAAAGCCAAAATTGAAGAGGCGTTTCAGAAACTCGAAAAGCAAGAAAGTAAGTCTCTTCTAAAAAAATATCTTACCCGTGATGTATTCAACAAATTGAAAGATCGAGTCACCCCTGATGGCTCAACCTTACTCGATGTAATACAATCGGGGGTTGAGAACCCTGACTCTGGGGTCGGTATTTACGCTCCGGATGCTGATGCATATAGTGTTTATGCAGAACTATTCGATCCGGTCATAAGTGACTATCACATAGGATTTAAGCCAACAGACACTCACCCAAATCTTGAATGGGGTGACTTCTCGACATTGAAAGATCTGGATCCTGATGGGAAATATATTAAGTCAACTCGAGTTCGCTGTGGGCGATCTATCAAGGGTTATCCGTTTAATCCTCGAATGACGATGGAATACTATTTGCAAATGGAAAAAGATGCGCAACAAGCGTTCAGTAAACTTGACGGAGTTCACGCAGGCAAATACGAATCGTTAGCTAGCATGACTCCTGATCGCCAGAAAAAGTTGATAGACGACCATTTCCTCTTCAAAGAAGGAGATCGGTTTTTGCAGGCAGGAAAAGCTTGTCAATTCTGGCCGAAGGGTAGAGGTATTTTTCTTAATCCAACCAACACCTTTATGGTGTGGGTCGGCGAGGAAGATCATCTTCGGATTATTTCCATGCAGATGGGGGGTGATTTAGGAGCCATATACAAACGGATGGTGGAGGGAGTGCAAAAGTTGGAGAAGACATTAACGTTCGTAAGGCATCCTAGACTAGGATATATCACATTCTGTCCAACTAATCTAGGTACGACTGTGCGAGCGTCCGTAATGATAAAGCTGCCAAAGATAGGGGGTGATTTGGATAGTTTAGAAGCAATCGCTAAGAGATACGATTTGCAAGTACGTGGTACTGCTGGCGAACATTCAGTGTCAGCTGACGGATCATATGACATTTCAAACAAGCGTCGACTTGGACTTACCGAA
>tx20.9t_TEX
AAAGAATTTGCTAGCATGTCTCAGTTACCACAGTGTCCACCTCGTCCGAACGAACCCCAAATATGTTGCAAATTACAACCAGGCGAACAACCATGCTGCGAAATGGGCCCTGGTGGAGGTTCCGCAGGCAGCGGGAAACCTGTGCCACCAGACGTGAAAGCCAAAATTGAAGAGGCGTTTCAGAAACTCGAAAAGCAAGAAAGTAAGTCTCTTCTAAAAAAATATCTTACCCGTGATGTATTCAACAAATTGAAAGATCGAGTCACCCCTGATGGCTCAACCTTACTCGATGTAATACAATCGGGGGTTGAGAACCCTGACTCTGGGGTCGGTATTTACGCTCCGGATGCTGATGCATATAGTGTTTATGCAGAACTATTCGATCCGGTCATAAGTGACTATCACATAGGATTTAAGCCAACAGACACTCACCCAAATCTTGAATGGGGTGACTTCTCGACATTGAAAGATCTGGATCCTGATGGGAAATATATTAAGTCAACTCGAGTTCGCTGTGGGCGATCTATCAAGGGTTATCCGTTTAATCCTCGAATGACGATGGAATACTATTTGCAAATGGAAAAAGATGCGCAACAAGCGTTCAGTAAACTTGACGGAGTTCACGCAGGCAAATACGAATCGTTAGCTAGCATGACTCCTGATCGCCAGAAAAAGTTGATAGACGACCATTTCCTCTTCAAAGAAGGAGATCGGTTTTTGCAGGCAGGAAAAGCTTGTCAATTCTGGCCGAAGGGTAGAGGTATTTTTCTTAATCCAACCAACACCTTTATGGTGTGGGTCGGCGAGGAAGATCATCTTCGGATTATTTCCATGCAGATGGGGGGTGATTTAGGAGCCATATACAAACGGATGGTGGAAGGAGTGCAAAAGTTGGAGAAGACATTAACGTTCGTAAGGCATCCTAGACTAGGATATATCACATTCTGTCCAACTAATCTAGGTACGACTGTGCGAGCGTCCGTAATGATAAAGCTGCCAAAGATAGGGGGTGATTTGGATAGTTTAGAAGCAATCGCTAAGAGATACGATTTGCAAGTACGTGGTACTGCTGGCGAACATTCAGTGTCAGCTGACGGATCATATGACATTTCAAACAAGCGTCGACTTGGACTTACCGAA
>tx30.1t_TEX
AAAGAATTTGCTAGCATGTCTCAGTTACCACAGTGTCCACCTCGTCCGAACGAACCCCAAATATGTTGCAAATTACAACCAGGCGAACAACCATGCTGCGAAATGGGCCCTGGTGGAGGTTCCGCAGGCAGCGGGAAACCTGTGCCACCAGACGTGAAAGCCAAAATTGAAGAGGCGTTTCAGAAACTCGAAAAGCAAGAAAGTAAGTCTCTTCTAAAAAAATATCTTACCCGTGATGTATTCAACAAATTGAAAGATCGAGTCACCCCTGATGGCTCAACCTTACTCGATGTAATACAATCGGGGGTTGAGAACCCTGACTCTGGGGTCGGTATTTACGCTCCGGATGCTGATGCATATAGTGTTTATGCAGAACTATTCGATCCGGTCATAAGTGACTATCACATAGGATTTAAGCCAACAGACACTCACCCAAATCTTGAATGGGGTGACTTCTCGACATTGAAAGATCTGGATCCTGATGGGAAATATATTAAGTCAACTCGAGTTCGCTGTGGGCGATCTATCAAGGGTTATCCGTTTAATCCTCGAATGACGATGGAATACTATTTGCAAATGGAAAAAGATGCGCAACAAGCGTTCAGTAAACTTGACGGAGTTCACGCAGGCAAATACGAATCGTTAGCTAGCATGACTCCTGATCGCCAGAAAAAGTTGATAGACGACCATTTCCTCTTCAAAGAAGGAGATCGGTTTTTGCAGGCAGGAAAAGCTTGTCAATTCTGGCCGAAGGGTAGAGGTATTTTTCTTAATCCAACCAACACCTTTATGGTGTGGGTCGGCGAGGAAGATCATCTTCGGATTATTTCCATGCAGATGGGGGGTGATTTAGGAGCCATATACAAACGGATGGTGGAAGGAGTGCAAAAGTTGGAGAAGACATTAACGTTCGTAAGGCATCCTAGACTAGGATATATCACATTCTGTCCAACTAATCTAGGTACGACTGTGCGAGCGTCCGTAATGATAAAGCTGCCAAAGATAGGGGGTGATTTGGATAGTTTAGAAGCAATCGCTAAGAGATACGATTTGCAAGTACGTGGTACTGCTGGCGAACATTCAGTGTCAGCTGACGGATCATATGACATTTCAAACAAGCGTCGACTTGGACTTACCGAA
>tx30.3t_TEX
AAAGAATTTGCTAGCATGTCTCAGTTACCACAGTGTCCACCTCGTCCGAACGAACCCCAAATATGTTGCAAATTACAACCAGGCGAACAACCATGCTGCGAAATGGGCCCTGGTGGAGGTTCCGCAGGCAGCGGGAAACCTGTGCCACCAGACGTGAAAGCCAAAATTGAAGAGGCGTTTCAGAAACTCGAAAAGCAAGAAAGTAAGTCTCTTCTAAAAAAATATCTTACCCGTGATGTATTCAACAAATTGAAAGATCGAGTCACCCCTGATGGCTCAACCTTACTCGATGTAATACAATCGGGGGTTGAGAACCCTGACTCTGGGGTCGGTATTTACGCTCCGGATGCTGATGCATATAGTGTTTATGCAGAACTATTCGATCCGGTCATAAGTGACTATCACATAGGATTTAAGCCAACAGACACTCACCCAAATCTTGAATGGGGTGACTTCTCGACATTGAAAGATCTGGATCCTGATGGGAAATATATTAAGTCAACTCGAGTTCGCTGTGGGCGATCTATCAAGGGTTATCCGTTTAATCCTCGAATGACGATGGAATACTATTTGCAAATGGAAAAAGATGCGCAACAAGCGTTCAGTAAACTTGACGGAGTTCACGCAGGCAAATACGAATCGTTAGCTAGCATGACTCCTGATCGCCAGAAAAAGTTGATAGACGACCATTTCCTCTTCAAAGAAGGAGATCGGTTTTTGCAGGCAGGAAAAGCTTGTCAATTCTGGCCGAAGGGTAGAGGTATTTTTCTTAATCCAACCAACACCTTTATGGTGTGGGTCGGCGAGGAAGATCATCTTCGGATTATTTCCATGCAGATGGGGGGTGATTTAGGAGCCATATACAAACGGATGGTGGAAGGAGTGCAAAAGTTGGAGAAGACATTAACGTTCGTAAGGCATCCTAGACTAGGATATATCACATTCTGTCCAACTAATCTAGGTACGACTGTGCGAGCGTCCGTAATGATAAAGCTGCCAAAGATAGGGGGTGATTTGGATAGTTTAGAAGCAATCGCTAAGAGATACGATTTGCAAGTACGTGGTACTGCTGGCGAACATTCAGTGTCAGCTGACGGATCATATGACATTTCAAACAAGCGTCGACTTGGACTTACCGAA
>tx35.3t_TEX
AAAGAATTTGCTAGCATGTCTCAGTTACCACAGTGTCCACCTCGTCCGAACGAACCCCAAATATGTTGCAAATTACAACCAGGCGAACAACCATGCTGCGAAATGGGCCCTGGTGGAGGTTCCGCAGGCAGCGGGAAACCTGTGCCACCAGACGTGAAAGCCAAAATTGAAGAGGCGTTTCAGAAACTCGAAAAGCAAGAAAGTAAGTCTCTTCTAAAAAAATATCTTACCCGTGATGTATTCAACAAATTGAAAGATCGAGTCACCCCTGATGGCTCAACCTTACTCGATGTAATACAATCGGGGGTTGAGAACCCTGACTCTGGGGTCGGTATTTACGCTCCGGATGCTGATGCATATAGTGTTTATGCAGAACTATTCGATCCGGTCATAAGTGACTATCACATAGGATTTAAGCCAACAGACACTCACCCAAATCTTGAATGGGGTGACTTCTCGACATTGAAAGATCTGGATCCTGATGGGAAATATATTAAGTCAACTCGAGTTCGCTGTGGGCGATCTATCAAGGGTTATCCGTTTAATCCTCGAATGACGATGGAATACTATTTGCAAATGGAAAAAGATGCGCAACAAGCGTTCAGTAAACTTGACGGAGTTCACGCAGGCAAATACGAATCGTTAGCTAGCATGACTCCTGATCGCCAGAAAAAGTTGATAGACGACCATTTCCTCTTCAAAGAAGGAGATCGGTTTTTGCAGGCAGGAAAAGCTTGTCAATTCTGGCCGAAGGGTAGAGGTATTTTTCTTAATCCAACCAACACCTTTATGGTGTGGGTCGGCGAGGAAGATCATCTTCGGATTATTTCCATGCAGATGGGGGGTGATTTAGGAGCCATATACAAACGGATGGTGGAAGGAGTGCAAAAGTTGGAGAAGACATTAACGTTCGTAAGGCATCCTAGACTAGGATATATCACATTCTGTCCAACTAATCTAGGTACGACTGTGCGAGCGTCCGTAATGATAAAGCTGCCAAAGATAGGGGGTGATTTGGATAGTTTAGAAGCAATCGCTAAGAGATACGATTTGCAAGTACGTGGTACTGCTGGTGAACATTCAGTGTCAGCTGACGGATCATATGACATTTCAAACAAGCGTCGACTTGGACTTACCGAA
>kc.2t_SOC
AAAGAATTTGCTAGCATGTCTCAGTTACCACAGTGTCCACCTCGTCCGAACGAACCCCAAATATGTTGCAAATTACAACCAGGCGAACAACCATGCTGCGAAATGGGCCCTGGTGGAGGTTCCGCAGGCAGCGGGAAACCTGTGCCACCAGACGTGAAAGCCAAAATTGAAGAGGCGTTTCAGAAACTCGAAAAGCAAGAAAGTAAGTCTCTTCTAAAAAAATATCTTACCCGTGATGTATTCAACAAATTGAAAGATCGAGTCACCCCTGATGGCTCAACCTTACTCGATGTAATACAATCGGGGGTTGAGAACCCTGACTCTGGGGTCGGTATTTACGCTCCGGATGCTGATGCATATAGTGTTTATGCAGAACTATTCGATCCGGTCATAAGTGACTATCACATAGGATTTAAGCCAACAGACACTCACCCAAATCTTGAGTGGGGTGACTTCTCGACATTGAAAGATCTGGATCCTGATGGGAAATATATTAAGTCAACTCGAGTTCGCTGTGGGCGATCTATCAAGGGTTATCCGTTTAATCCTCGAATGACGATGGAATACTATTTGCAAATGGAAAAAGATGCGCAACAAGCGTTCAGTAAACTTGACGGAGTTCACGCAGGCAAATACGAATCGTTAGCTAGCATGACTCCTGATCGCCAGAAAAAGTTGATAGACGACCATTTCCTCTTCAAAGAAGGAGATCGGTTTTTGCAGGCAGGAAAAGCATGTCAATTCTGGCCGAAGGGTAGAGGTATTTTTCTTAATCCAACCAACACCTTTATGGTGTGGGTCGGCGAGGAAGATCATCTTCGGATTATTTCCATGCAGATGGGGGGKGATTTAGGAGCCATATACAAACGGATGGTGGAAGGAGTGCAAAAGTTGGAGAAGACATTAACGTTCGTAAGGCATCCTAGACTAGGATATATCACATTCTGTCCAACTAATCTAGGTACGACTGTGCGAGCGTCCGTAATGATAAAGCTGCCAAAGATAGGGGGTGATTTGGATAGTTTAGAAGCAATCGCTAACAGATACGATTTGCAAGTACGTGGTACTGCTGGCGAACATTCAGTGTCAGCTGACGGATCATATGACATTTCAAACAAGCGTCGACTTGGACTTACCGAA
>kc.3t_SOC
AAAGAATTTGCTAGCATGTCTCAGTTACCACAGTGTCCACCTCGTCCGAACGAACCCCAAATATGTTGCAAATTACAACCAGGCGAACAACCATGCTGCGAAATGGGCCCTGGTGGAGGTTCCGCAGGCAGCGGGAAACCTGTGCCACCAGACGTGAAAGCCAAAATTGAAGAGGCGTTTCAGAAACTCGAAAAGCAAGAAAGTAAGTCTCTTCTAAAAAAATATCTTACCCGTGATGTATTCAACAAATTGAAAGATCGAGTCACCCCTGATGGCTCAACCTTACTCGATGTAATACAATCGGGGGTTGAGAACCCTGACTCTGGGGTCGGTATTTACGCTCCGGATGCTGATGCATATAGTGTTTATGCAGAACTATTCGATCCGGTCATAAGTGACTATCACATAGGATTTAAGCCAACAGACACTCACCCAAATCTTGAGTGGGGTGACTTCTCGACATTGAAAGATCTGGATCCTGATGGGAAATATATTAAGTCAACTCGAGTTCGCTGTGGGCGATCTATCAAGGGTTATCCGTTTAATCCTCGAATGACGATGGAATACTATTTGCAAATGGAAAAAGATGCGCAACAAGCGTTCAGTAAACTTGACGGAGTTCACGCAGGCAAATACGAATCGTTAGCTAGCATGACTCCTGATCGCCAGAAAAAGTTGATAGACGACCATTTCCTCTTCAAAGAAGGAGATCGGTTTTTGCAGGCAGGAAAAGCATGTCAATTCTGGCCGAAGGGTAGAGGTATTTTTCTTAATCCAACCAACACCTTTATGGTGTGGGTCGGCGAGGAAGATCATCTTCGGATTATTTCCATGCAGATGGGGGGTGATTTAGGAGCCATATACAAACGGATGGTGGAAGGAGTGCAAAAGTTGGAGAAGACATTAACGTTCGTAAGGCATCCTAGACTAGGATATATCACATTCTGTCCAACTAATCTAGGTACGACTGTGCGAGCGTCCGTAATGATAAAGTTGCCAAAGATAGGGGGTGATTTGGATAGTTTAGAAGCAATCGCTAACAGATACGATTTGCAAGTACGTGGTACTGCTGGCGAACATTCAGTGTCAGCTGACGGATCATATGACATTTCAAACAAGCGTCGACTTGGACTTACCGAA
>kc.4t_SOC
AAAGAATTTGCTAGCATGTCTCAGTTACCACAGTGTCCACCTCGTCCGAACGAACCCCAAATATGTTGCAAATTACAACCAGGCGAACAACCATGCTGCGAAATGGGCCCTGGTGGAGGTTCCGCAGGCAGCGGGAAACCTGTGCCACCAGAYGTGAAAGCCAAAATTGAAGAGGCGTTTCAGAAACTCGAAAAGCAAGAAAGTAAGTCTCTTCTAAAAAAATATCTTACCCGTGATGTATTCAACAAATTGAAAGATCGAGTCACCCCTGATGGCTCAACCTTACTCGATGTAATACAATCGGGGGTTGAGAACCCTGACTCTGGGGTCGGTATTTACGCTCCGGATGCTGATGCATATAGTGTTTATGCAGAACTATTCGATCCGGTCATAAGTGACTATCACATAGGATTTAAGCCAACAGACACTCACCCAAATCTTGAGTGGGGTGACTTCTCGACATTGAAAGATCTGGATCCTGATGGGAAATATATTAAGTCAACTCGAGTTCGCTGTGGGCGATCTATCAAGGGTTATCCGTTTAATCCTCGAATGACGATGGAATACTATTTGCAAATGGAAAAAGATGCGCAACAAGCGTTCAGTAAACTTGACGGAGTTCACGCAGGCAAATACGAATCGTTAGCTAGCATGACTCCTGATCGCCAGAAAAAGTTGATAGACGACCATTTCCTCTTCAAAGAAGGAGATCGGTTTTTGCAGGCAGGAAAAGCATGTCAATTCTGGCCGAAGGGTAGAGGTATTTTTCTTAATCCAACCAACACCTTTATGGTGTGGGTCGGCGAGGAAGATCATCTTCGGATTATTTCCATGCAGATGGGGGGTGATTTAGGAGCCATATACAAACGGATGGTGGAAGGAGTGCAAAAGTTGGAGAAGACATTAACGTTCGTAAGGCATCCTAGACTAGGATATATCACATTCTGTCCAACTAATCTAGGTACGACTGTGCGAGCGTCCGTAATGATAAAGCTGCCAAAGATAGGGGGTGATTTGGATAGTTTAGAAGCAATCGCTAACAGATACGATTTGCAAGTACGTGGTACTGCTGGCGAACATTCAGTGTCAGCTGACGGATCATATGACATTTCAAACAAGCGTCGACTTGGACTTACCGAA
>kc.5t_SOC
AAAGAATTTGCTAGCATGTCTCAGTTACCACAGTGTCCACCTCGTCCGAACGAACCCCAAATATGTTGCAAATTACAACCAGGCGAACAACCATGCTGCGAAATGGGCCCTGGTGGAGGTTCCGCAGGCAGCGGGAAACCTGTGCCACCAGACGTGAAAGCCAAAATTGAAGAGGCGTTTCAGAAACTCGAAAAGCAAGAAAGTAAGTCTCTTCTAAAAAAATATCTTACCCGTGATGTATTCAACAAATTGAAAGATCGAGTCACCCCTGATGGCTCAACCTTACTCGATGTAATACAATCGGGGGTTGAGAACCCTGACTCTGGGGTCGGTATTTACGCTCCGGATGCTGATGCATATAGTGTTTATGCAGAACTATTCGATCCGGTCATAAGTGACTATCACATAGGATTTAAGCCAACAGACACTCACCCAAATCTTGAGTGGGGTGACTTCTCGACATTGAAAGATCTGGATCCTGATGGGAAATATATTAAGTCAACTCGAGTTCGCTGTGGGCGATCTATCAAGGGTTATCCGTTTAATCCTCGAATGACGATGGAATACTATTTGCAAATGGAAAAAGATGCGCAACAAGCGTTCAGTAAACTTGACGGAGTTCACGCAGGCAAATACGAATCGTTAGCTAGCATGACTCCTGATCGCCAGAAAAAGTTGATAGACGACCATTTCCTCTTCAAAGAAGGAGATCGGTTTTTGCAGGCAGGAAAAGCATGTCAATTCTGGCCGAAGGGTAGAGGTATTTTTCTTAATCCAACCAACACCTTTATGGTGTGGGTCGGCGAGGAAGATCATCTTCGGATTATTTCCATGCAGATGGGGGGTGATTTAGGAGCCATATACAAACGGATGGTGGAAGGAGTGCAAAAGTTGGAGAAGACATTAACGTTCGTAAGGCATCCTAGACTAGGATATATCACATTCTGTCCAACTAATCTAGGTACGACTGTGCGAGCGTCCGTAATGATAAAGCTGCCAAAGATAGGGGGTGATTTGGATAGTTTAGAAGCAATCGCTAACAGATACGATTTGCAAGTACGTGGTACTGCTGGCGAACATTCAGTGTCAGCTGACGGATCATATGACATTTCAAACAAGCGTCGACTTGGACTTACCGAA
>kc.6t_SOC
AAAGAATTTGCTAGCATGTCTCAGTTACCACAGTGTCCACCTCGTCCGAACGAACCCCAAATATGTTGCAAATTACAACCAGGCGAACAACCATGCTGCGAAATGGGCCCTGGTGGAGGTTCCGCAGGCAGCGGGAAACCTGTGCCACCAGACGTGAAAGCCAAAATTGAAGAGGCGTTTCAGAAACTCGAAAAGCAAGAAAGTAAGTCTCTTCTAAAAAAATATCTTACCCGTGATGTATTCAACAAATTGAAAGATCGAGTCACCCCTGATGGCTCAACCTTACTCGATGTAATACAATCGGGGGTTGAGAACCCTGACTCTGGGGTCGGTATTTACGCTCCGGATGCTGATGCATATAGTGTTTATGCAGAACTATTCGATCCGGTCATAAGTGACTATCACATAGGATTTAAGCCAACAGACACTCACCCAAATCTTGAGTGGGGTGACTTCTCGACATTGAAAGATCTGGATCCTGATGGGAAATATATTAAGTCAACTCGAGTTCGCTGTGGGCGATCTATCAAGGGTTATCCGTTTAATCCTCGAATGACGATGGAATACTATTTGCAAATGGAAAAAGATGCGCAACAAGCGTTCAGTAAACTTGACGGAGTTCACGCAGGCAAATACGAATCGTTAGCTAGCATGACTCCTGATCGCCAGAAAAAGTTGATAGACGACCATTTCCTCTTCAAAGAAGGAGATCGGTTTTTGCAGGCAGGAAAAGCATGTCAATTCTGGCCGAAGGGTAGAGGTATTTTTCTTAATCCAACCAACACCTTTATGGTGTGGGTCGGCGAGGAAGATCATCTTCGGATTATTTCCATGCAGATGGGGGGTGATTTAGGAGCCATATACAAACGGATGGTGGAAGGAGTGCAAAAGTTGGAGAAGACATTAACGTTCGTAAGGCATCCTAGACTAGGATATATCACATTCTGTCCAACTAATCTAGGTACGACTGTGCGAGCGTCCGTAATGATAAAGCTGCCAAAGATAGGGGGTGATTTGGATAGTTTAGAAGCAATCGCTAACAGATACGATTTGCAAGTACGTGGTACTGCTGGCGAACATTCAGTGTCAGCTGACGGATCATATGACATTTCAAACAAGCGTCGACTTGGACTTACCGAA
>kc.7t_SOC
AAAGAATTTGCTAGCATGTCTCAGTTACCACAGTGTCCACCTCGTCCGAACGAACCCCAAATATGTTGCAAATTACAACCAGGCGAACAACCATGCTGCGAAATGGGCCCTGGTGGAGGTTCCGCAGGCAGCGGGAAACCTGTGCCACCAGACGTGAAAGCCAAAATTGAAGAGGCGTTTCAGAAACTCGAAAAGCAAGAAAGTAAGTCTCTTCTAAAAAAATATCTTACCCGTGATGTATTCAACAAATTGAAAGATCGAGTCACCCCTGATGGCTCAACCTTACTCGATGTAATACAATCGGGGGTTGAGAACCCTGACTCTGGGGTCGGTATTTACGCTCCGGATGCTGATGCATATAGTGTTTATGCAGAACTATTCGATCCGGTCATAAGTGACTATCACATAGGATTTAAGCCAACAGACACTCACCCAAATCTTGAGTGGGGTGACTTCTCGACATTGAAAGATCTGGATCCTGATGGGAAATATATTAAGTCAACTCGAGTTCGCTGTGGGCGATCTATCAAGGGTTATCCGTTTAATCCTCGAATGACGATGGAATACTATTTGCAAATGGAAAAAGATGCGCAACAAGCGTTCAGTAAACTTGACGGAGTTCACGCAGGAAAATACGAATCGTTAGCTAGCATGACTCCTGATCGCCAGAAAAAGTTGATAGACGACCATTTCCTCTTCAAAGAAGGAGATCGGTTTTTGCAGGCAGGAAAAGCATGTCAATTCTGGCCGAAGGGTAGAGGTATTTTTCTTAATCCAACCAACACCTTTATGGTGTGGGTCGGCGAGGAAGATCATCTTCGGATTATTTCCATGCAGATGGGGGGTGATTTAGGAGCCATATACAAACGGATGGTGGAAGGAGTGCAAAAGTTGGAGAAGACATTAACGTTCGTAAGGCATCCTAGACTAGGATATATCACATTCTGTCCAACTAATCTAGGTACGACTGTGCGAGCGTCCGTAATGATAAARCTGCCAAAGATAGGGGGTGATTTGGATAGTTTAGAAGCAATCGCTAACAGATACGATTTGCAAGTACGTGGTACTGCTGGCGAACATTCAGTGTCASCTGACGGATCATATGACATTTCAAACAAGCGTCGACTTGGACTTACCGAA
>kc.8t_SOC
AAAGAATTTGCTAGCATGTCTCAGTTACCACAGTGTCCACCTCGTCCGAACGAACCCCAAATATGTTGCAAATTACAACCAGGCGAACAACCATGCTGCGAAATGGGCCCTGGTGGAGGTTCCGCAGGCAGCGGGAAACCTGTGCCACCAGACGTGAAAGCCAAAATTGAAGAGGCGTTTCAGAAACTCGAAAAGCAAGAAAGTAAGTCTCTTCTAAAAAAATATCTTACCCGTGATGTATTCAACAAATTGAAAGATCGAGTCACCCCTGATGGCTCAACCTTACTCGATGTAATACAATCGGGGGTTGAGAACCCTGACTCTGGGGTCGGTATTTACGCTCCGGATGCTGATGCATATAGTGTTTATGCAGAACTATTCGATCCGGTCATAAGTGACTATCACATAGGATTTAAGCCAACAGACACTCACCCAAATCTTGAGTGGGGTGACTTCTCGACATTGAAAGATCTGGATCCTGATGGGAAATATATTAAGTCAACTCGAGTTCGCTGTGGGCGATCTATCAAGGGTTATCCGTTTAATCCTCGAATGACGATGGAATACTATTTGCAAATGGAAAAAGATGCGCAACAAGCGTTCAGTAAACTTGACGGAGTTCACGCAGGCAAATACGAATCGTTAGCTAGCATGACTCCTGATCGCCAGAAAAAGTTGATAGACGACCATTTCCTCTTCAAAGAAGGAGATCGGTTTTTGCAGGCAGGAAAAGCATGTCAATTCTGGCCGAAGGGTAGAGGTATTTTTCTTAATCCAACCAACACCTTTATGGTGTGGGTCGGCGAGGAAGATCATCTTCGGATTATTTCCATGCAGATGGGGGGTGATTTAGGAGCCATATACAAACGGATGGTGGAAGGAGTGCAAAAGTTGGAGAAGACATTAACGTTCGTAAGGCATCCTAGACTAGGATATATCACATTCTGTCCAACTAATCTAGGTACGACTGTGCGAGCGTCCGTAATGATAAARCTGCCAAAGATAGGGGGTGATTTGGATAGTTTAGAAGCAATCGCTAACAGATACGATTTGCAAGTACGTGGTACTGCTGGCGAACATTCAGTGTCAGCTGACGGATCATATGACATTTCAAACAAGCGTCGACTTGGACTTACCGAA
>kc.9t_SOC
AAAGAATTTGCTAGCATGTCTCAGTTACCACAGTGTCCACCTCGTCCGAACGAACCCCAAATATGTTGCAAATTACAACCAGGCGAACAACCATGCTGCGAAATGGGCCCTGGTGGAGGTTCCGCAGGCAGCGGGAAACCTGTGCCACCAGACGTGAAAGCCAAAATTGAAGAGGCGTTTCAGAAACTCGAAAAGCAAGAAAGTAAGTCTCTTCTAAAAAAATATCTTACCCGTGATGTATTCAACAAATTGAAAGATCGAGTCACCCCTGATGGCTCAACCTTACTCGATGTAATACAATCGGGGGTTGAGAACCCTGACTCTGGGGTCGGTATTTACGCTCCGGATGCTGATGCATATAGTGTTTATGCAGAACTATTCGATCCGGTCATAAGTGACTATCACATAGGATTTAAGCCAACAGACACTCACCCAAATCTTGAGTGGGGTGACTTCTCGACATTGAAAGATCTGGATCCTGATGGGAAATATATTAAGTCAACTCGAGTTCGCTGTGGGCGATCTATCAAGGGTTATCCGTTTAATCCTCGAATGACGATGGAATACTATTTGCAAATGGAAAAAGATGCGCAACAAGCGTTCAGTAAACTTGACGGAGTTCACGCAGGCAAATACGAATCGTTAGCTAGCATGACTCCTGATCGCCAGAAAAAGTTGATAGACGACCATTTCCTCTTCAAAGAAGGAGATCGGTTTTTGCAGGCAGGAAAAGCATGTCAATTCTGGCCGAAGGGTAGAGGTATTTTTCTTAATCCAACCAACACCTTTATGGTGTGGGTCGGCGAGGAAGATCATCTTCGGATTATTTCCATGCAGATGGGGGGTGATTTAGGAGCCATATACAAACGGATGGTGGAAGGAGTGCAAAAGTTGGAGAAGACATTAACGTTCGTAAGGCATCCTAGACTAGGATATATCACATTCTGTCCAACTAATCTAGGTACGACTGTGCGAGCGTCCGTAATGATAAAGCTGCCAAAGATAGGGGGTGATTTGGATAGTTTAGAAGCAATCGCTAACAGATACGATTTGCAAGTACGTGGTACTGCTGGCGAACATTCAGTGTCAGCTGACGGATCATATGACATTTCAAACAAGCGTCGACTTGGACTTACCGAA
>kc.10t_SOC
AAAGAATTTGCTAGCATGTCTCAGTTACCACAGTGTCCACCTCGTCCGAACGAACCCCAAATATGTTGCAAATTACAACCAGGCGAACAACCATGCTGCGAAATGGGCCCTGGTGGAGGTTCCGCAGGCAGCGGGAAACCTGTGCCACCAGACGTGAAAGCCAAAATTGAAGAGGCGTTTCAGAAACTCGAAAAGCAAGAAAGTAAGTCTCTTCTAAAAAAATATCTTACCCGTGATGTATTCAACAAATTGAAAGATCGAGTCACCCCTGATGGCTCAACCTTACTCGATGTAATACAATCGGGGGTTGAGAACCCTGACTCTGGGGTCGGTATTTACGCTCCGGATGCTGATGCATATAGTGTTTATGCAGAACTATTCGATCCGGTCATAAGTGACTATCACATAGGATTTAAGCCAACAGACACTCACCCAAATCTTGAGTGGGGTGACTTCTCGACATTGAAAGATCTGGATCCTGATGGGAAATATATTAAGTCAACTCGAGTTCGCTGTGGGCGATCTATCAAGGGTTATCCGTTTAATCCTCGAATGACGATGGAATACTATTTGCAAATGGAAAAAGATGCGCAACAAGCGTTCAGTAAACTTGACGGAGTTCACGCAGGMAAATACGAATCGTTAGCTAGCATGACTCCTGATCGCCAGAAAAAGTTGATAGACGACCATTTCCTCTTCAAAGAAGGAGATCGGTTTTTGCAGGCAGGAAAAGCATGTCAATTCTGGCCGAAGGGTAGAGGTATTTTTCTTAATCCAACCAACACCTTTATGGTGTGGGTCGGCGAGGAAGATCATCTTCGGATTATTTCCATGCAGATGGGGGGTGATTTAGGAGCCATATACAAACGGATGGTGGAAGGAGTGCAAAAGTTGGAGAAGACATTAACGTTCGTAAGGCATCCTAGACTAGGATATATCACATTCTGTCCAACTAATCTAGGTACGACTGTGCGAGCGTCCGTAATGATAAAACTGCCAAAGATAGGGGGTGATTTGGATAGTTTAGAAGCAATCGCTAACAGATACGATTTGCAAGTACGTGGTACTGCTGGCGAACATTCAGTGTCAGCTGACGGATCATATGACATTTCAAACAAGCGTCGACTTGGACTTACCGAA
>kh.2t_FAS
AAAGAATTTGCTAGCATGTCTCAGTTACCACAGTGTCCACCTCGTCCGAACGAACCCCAAATATGTTGCAAATTACAACCAGGCGAACAACCATGCTGCGAAATGGGCCCTGGTGGAGGTTCCGCAGGCAGCGGGAAACCTGTGCCACCAGACGTGAAAGCCAAAATTGAAGAGGCGTTTCAGAAACTCGAAAAGCAAGAAAGTAAGTCTCTTCTAAAAAAATATCTTACCCGTGATGTATTCAACAAATTGAAAGATCGAGTCACCCCTGATGGCTCAACCTTACTCGATGTAATACAATCGGGGGTTSAGAACCCTGACTCTGGGGTCGGTATTTACGCTCCGGATGCTGATGCATATAGTGTTTATGCAGAACTATTCGATCCGGTCATAAGTGACTATCACATAGGATTTAAGCCAACAGACACTCACCCAAATCTTGAGTGGGGTGACTTCTCGACATTGAAAGATCTGGATCCTGATGGGAAATATATTAAGTCAACTCGAGTTCGCTGTGGGCGATCTATCAAGGGTTATCCGTTTAATCCTCGAATGACGATGGAATACTATTTGCAAATGGAAAAAGATGCGCAACAAGCGTTCAGTAAACTTGACGGAGTTCACGCAGGCAAATACGAATCGTTAGCTAGCATGACTCCTGATCGMCAGAAACAGTTGATAGACGACCATTTCCTCTTCAAAGAAGGAGATCGGTTTTTGCAGGCAGGAAAAGCATGTCAATTCTGGCCGAAGGGTAGAGGTATTTTTCTTAATCCAACCAACACCTTTATGGTGTGGGTCGGCGAGGAAGATCATCTTCGGATTATTTCCATGCAGATGGGGGGTGATTTAGGAGCCATATACAAACGGATGGTGGAAGGAGTGCAAAAGTTGGAGAAGACATTAACGTTCGTAAGGCATCCTAGACTAGGATATATCACATTCTGTCCAACTAATCTAGGTACGACTGTGCGAGCGTCCGTAATGATAAAGCTGCCAAAGATAGGGGGTGATTTGGATAGTTTAGAAGCAATCGCTAACAGATACGATTTGCAAGTACGTGGTACTGCTGGCGAACATTCAGTGTCAGCTGACGGATCATATGACATTTCAAACAAGCGTCGACTTGGACTTACCGAA
>kh.3t_FAS
AAAGAATTTGCTAGCATGTCTCAGTTACCACAGTGTCCACCTCGTCCGAACGAACCCCAAATATGTTGCAAATTACAACCAGGCGAACAACCATGCTGCGAAATGGGCCCTGGTGGAGGTTCCGCAGGCAGCGGGAAACCTGTGCCACCAGACGTGAAAGCCAAAATTGAAGAGGCGTTTCAGAAACTCGAAAAGCAAGAAAGTAAGTCTCTTCTAAAAAAATATCTTACCCGTGATGTATTCAACAAATTGAAAGATCGAGTCACCCCTGATGGCTCAACCTTACTCGATGTAATACAATCGGGGGTTCAGAACCCTGACTCTGGGGTCGGTATTTACGCTCCGGATGCTGATGCATATAGTGTTTATGCAGAACTATTCGATCCGGTCATAAGTGACTATCACATAGGATTTAAGCCAACAGACACTCACCCAAATCTTGAGTGGGGTGACTTCTCGACATTGAAAGATCTGGATCCTGATGGGAAATATATTAAGTCAACTCGAGTTCGCTGTGGGCGATCTATCAAGGGTTATCCGTTTAATCCTCGAATGACGATGGAATACTATTTGCAAATGGAAAAAGATGCGCAACAAGCGTTCAGTAAACTTGACGGAGTTCACGCAGGCAAATACGAATCGTTAGCTAGCATGACTCCTGATCGCCAGAAACAGTTGATAGACGACCATTTCCTCTTCAAAGAAGGAGATCGGTTTTTGCAGGCAGGAAAAGCATGTCAATTCTGGCCGAAGGGTAGAGGTATTTTTCTTAATCCAACCAACACCTTTATGGTGTGGGTCGGCGAGGAAGATCATCTTCGGATTATTTCCATGCAGATGGGGGGTGATTTAGGAGCCATATACAAACGGATGGTGGAAGGAGTGCAAAAGTTGGAGAAGACATTAACGTTCGTAAGGCATCCTAGACTAGGATATATCACATTCTGTCCAACTAATCTAGGTACGACTGTGCGAGCGTCCGTAATGATAAAGCTGCCAAAGATAGGGGGTGATTTGGATAGTTTAGAAGCAATCGCTAACAGATACGATTTGCAAGTACGTGGTACTGCTGGCGAACATTCAGTGTCAGCTGACGGATCATATGACATTTCAAACAAGCGTCGACTTGGACTTACCGAA
>kh.4t_FAS
AAAGAATTTGCTAGCATGTCTCAGTTACCACAGTGTCCACCTCGTCCGAACGAACCCCAAATATGTTGCAAATTACAACCAGGCGAACAACCATGCTGCGAAATGGGCCCTGGTGGAGGTTCCGCAGGCAGCGGGAAACCTGTGCCACCAGACGTGAAAGCCAAAATTGAAGAGGCGTTTCAGAAACTCGAAAAGCAAGAAAGTAAGTCTCTTCTAAAAAAATATCTTACCCGTGATGTATTCAACAAATTGAAAGATCGAGTCACCCCTGATGGCTCAACCTTACTCGATGTAATACAATCGGGGGTTCAGAACCCTGACTCTGGGGTCGGTATTTACGCTCCGGATGCTGATGCATATAGTGTTTATGCAGAACTATTCGATCCGGTCATAAGTGACTATCACATAGGATTTAAGCCAACAGACACTCACCCAAATCTTGAGTGGGGTGACTTCTCGACATTGAAAGATCTGGATCCTGATGGGAAATATATAAAGTCAACTCGAGTTCGCTGTGGGCGATCTATCAAGGGTTATCCGTTTAATCCTCGAATGACGATGGAATACTATTTGCAAATGGAAAAAGATGCGCAACAAGCGTTCAGTAAACTTGACGGAGTTCACGCAGGCAAATACGAATCGTTAGCTAGCATGACTCCTGATCGCCAGAAACAGTTGATAGACGACCATTTCCTCTTCAAAGAAGGAGATCGGTTTTTGCAGGCAGGAAAAGCATGTCAATTCTGGCCGAAGGGTAGAGGTATTTTTCTTAATCCAACCAACACCTTTATGGTGTGGGTCGGCGAGGAAGATCATCTTCGGATTATTTCCATGCAGATGGGGGGTGATTTAGGAGCCATATACAAACGGATGGTGGAAGGAGTGCAAAAGTTGGAGAAGACATTAACGTTCGTAAGGCATCCTAGACTAGGATATATCACATTCTGTCCAACTAATCTAGGTACGACTGTGCGAGCGTCCGTAATGATAAAGCTGCCAAAGATAGGGGGTGATTTGGATAGTTTAGAAGCAATCGCTAACAGATACGATTTGCAAGTACGTGGTACTGCTGGCGAACATTCAGTGTCAGCTGACGGATCATATGACATTTCAAACAAGCGTCGACTTGGACTTACCGAA
>kh.5t_FAS
AAAGAATTTGCTAGCATGTCTCAGTTACCACAGTGTCCACCTCGTCCGAACGAACCCCAAATATGTTGCAAATTACAACCAGGCGAACAACCATGCTGCGAAATGGGCCCTGGTGGAGGTTCCGCAGGCAGCGGGAAACCTGTGCCACCAGACGTGAAAGCCAAAATTGAAGAGGCGTTTCAGAAACTCGAAAAGCAAGAAAGTAAGTCTCTTCTAAAAAAATATCTTACCCGTGATGTATTCAACAAATTGAAAGATCGAGTCACCCCTGATGGCTCAACCTTACTCGATGTAATACAATCGGGGGTTCAGAACCCTGACTCTGGGGTCGGTATTTACGCTCCGGATGCTGATGCATATAGTGTTTATGCAGAACTATTCGATCCGGTCATAAGTGACTATCACATAGGATTTAAGCCAACAGACACTCACCCAAATCTTGAGTGGGGTGACTTCTCGACATTGAAAGATCTGGATCCTGATGGGAAATATATTAAGTCAACTCGAGTTCGCTGTGGGCGATCTATCAAGGGTTATCCGTTTAATCCTCGAATGACGATGGAATACTATTTGCAAATGGAAAAAGATGCGCAACAAGCGTTCAGTAAACTTGACGGAGTTCACGCAGGCAAATACGAATCGTTAGCTAGCATGACTCCTGATCGACAGAAACAGTTGATAGACGACCATTTCCTCTTCAAAGAAGGAGATCGGTTTTTGCAGGCAGGAAAAGCATGTCAATTCTGGCCGAAGGGTAGAGGTATTTTTCTTAATCCAACCAACACCTTTATGGTGTGGGTCGGCGAGGAAGATCATCTTCGGATTATTTCCATGCAGATGGGGGGTGATTTAGGAGCCATATACAAACGGATGGTGGAAGGAGTGCAAAAGTTGGAGAAGACATTAACGTTCGTAAGGCATCCTAGACTAGGATATATCACATTCTGTCCAACTAATCTAGGTACGACTGTGCGAGCGTCCGTAATGATAAAGCTGCCAAAGATAGGGGGTGATTTGGATAGTTTAGAAGCAATCGCTAACAGATACGATTTGCAAGTACGTGGTACTGCTGGCGAACATTCAGTGTCAGCTGACGGATCATATGACATTTCAAACAAGCGTCGACTTGGACTTACCGAA
>kh.6t_FAS
AAAGAATTTGCTAGCATGTCTCAGTTACCACAGTGTCCACCTCGTCCGAACGAACCCCAAATATGTTGCAAATTACAACCAGGCGAACAACCATGCTGCGAAATGGGCCCTGGTGGAGGTTCCGCAGGCAGCGGGAAACCTGTGCCACCAGACGTGAAAGCCAAAATTGAAGAGGCGTTTCAGAAACTCGAAAAGCAAGAAAGTAAGTCTCTTCTAAAAAAATATCTTACCCGTGATGTATTCAACAAATTGAAAGATCGAGTCACCCCTGATGGCTCAACCTTACTCGATGTAATACAATCGGGGGTTSAGAACCCTGACTCTGGGGTCGGTATTTACGCTCCGGATGCTGATGCATATAGTGTTTATGCAGAACTATTCGATCCGGTCATAAGTGACTATCACATAGGATTTAAGCCAACAGACACTCACCCAAATCTTGAGTGGGGTGACTTCTCGACATTGAAAGATCTGGATCCTGATGGGAAATATATTAAGTCAACTCGAGTTCGCTGTGGGCGATCTATCAAGGGTTATCCGTTTAATCCTCGAATGACGATGGAATACTATTTGCAAATGGAAAAAGATGCGCAACAAGCGTTCAGTAAACTTGACGGAGTTCACGCAGGCAAATACGAATCGTTAGCTAGCATGACTCCTGATCGACAGAAACAGTTGATAGACGACCATTTCCTCTTCAAAGAAGGAGATCGGTTTTTGCAGGCAGGAAAAGCATGTCAATTCTGGCCGAAGGGTAGAGGTATTTTTCTTAATCCAACCAACACCTTTATGGTGTGGGTCGGCGAGGAAGATCATCTTCGGATTATTTCCATGCAGATGGGGGGTGATTTAGGAGCCATATACAAACGGATGGTGGAAGGAGTGCAAAAGTTGGAGAAGACATTAACGTTCGTAAGGCATCCTAGACTAGGATATATCACATTCTGTCCAACTAATCTAGGTACGACTGTGCGAGCGTCCGTAATGATAAAGCTGCCAAAGATAGGGGGTGATTTGGATAGTTTAGAAGCAATCGCTAACAGATACGATTTGCAAGTACGTGGTACTGCTGGCGAACATTCAGTGTCAGCTGACGGATCATATGACATTTCAAACAAGCGTCGACTTGGACTTACCGAA
>kh.7t_FAS
AAAGAATTTGCTAGCATGTCTCAGTTACCACAGTGTCCACCTCGTCCGAACGAACCCCAAATATGTTGCAAATTACAACCAGGCGAACAACCATGCTGCGAAATGGGCCCTGGTGGAGGTTCCGCAGGCAGCGGGAAACCTGTGCCACCAGACGTGAAAGCCAAAATTGAAGAGGCGTTTCAGAAACTCGAAAAGCAAGAAAGTAAGTCTCTTCTAAAAAAATATCTTACCCGTGATGTATTCAACAAATTGAAAGATCGAGTCACCCCTGATGGCTCAACCTTACTCGATGTAATACAATCGGGGGTTSAGAACCCTGACTCTGGGGTCGGTATTTACGCTCCGGATGCTGATGCATATAGTGTTTATGCAGAACTATTCGATCCGGTCATAAGTGACTATCACATAGGATTTAAGCCAACAGACACTCACCCAAATCTTGAGTGGGGTGACTTCTCGACATTGAAAGATCTGGATCCTGATGGGAAATATATTAAGTCAACTCGAGTTCGCTGTGGGCGATCTATCAAGGGTTATCCGTTTAATCCTCGAATGACGATGGAATACTATTTGCAAATGGAAAAAGATGCGCAACAAGCGTTCAGTAAACTTGACGGAGTTCACGCAGGCAAATACGAATCGTTAGCTAGCATGACTCCTGATCGMCAGAAACAGTTGATAGACGACCATTTCCTCTTCAAAGAAGGAGATCGGTTTTTGCAGGCAGGAAAAGCATGTCAATTCTGGCCGAARGGKAGAGGTATTTTTCTTAATCCAACCAACACCTTTATGGTGTGGGTCGGCGAGGAAGATCATCTTCGGATTATTTCCATGCAGATGGGGGGTGATTTAGGAGCCATATACAAACGGATGGTGGAAGGAGTGCAAAAGTTGGAGAAGACATTAACGTTCGTAAGGCATCCTAGACTAGGATATATCACATTCTGTCCAACTAATCTAGGTACGACTGTGCGAGCGTCCGTAATGATAAAGCTGCCAAAGATAGGGGGTGATTTGGATAGTTTAGAAGCAATCGCTAACAGATACGATTTGCAAGTACGTGGTACTGCTGGCGAACATTCAGTGTCAGCTGACGGATCATATGACATTTCAAACAAGCGTCGACTTGGACTTACCGAA
>kh.8t_FAS
AAAGAATTTGCTAGCATGTCTCAGTTACCACAGTGTCCACCTCGTCCGAACGAACCCCAAATATGTTGCAAATTACAACCAGGCGAACAACCATGCTGCGAAATGGGCCCTGGTGGAGGTTCCGCAGGCAGCGGGAAACCTGTGCCACCAGACGTGAAAGCCAAAATTGAAGAGGCGTTTCAGAAACTCGAAAAGCAAGAAAGTAAGTCTCTTCTAAAAAAATATCTTACCCGTGATGTATTCAACAAATTGAAAGATCGAGTCACCCCTGATGGCTCAACCTTACTCGATGTAATACAATCGGGGGTTCAGAACCCTGACTCTGGGGTCGGTATTTACGCTCCGGATGCTGATGCATATAGTGTTTATGCAGAACTATTCGATCCGGTCATAAGTGACTATCACATAGGATTTAAGCCAACAGACACTCACCCAAATCTTGAGTGGGGTGACTTCTCGACATTGAAAGATCTGGATCCTGATGGGAAATATATTAAGTCAACTCGAGTTCGCTGTGGGCGATCTATCAAGGGTTATCCGTTTAATCCTCGAATGACGATGGAATACTATTTGCAAATGGAAAAAGATGCGCAACAAGCGTTCAGTAAACTTGACGGAGTTCACGCAGGCAAATACGAATCGTTAGCTAGCATGACTCCTGATCGCCAGAAACAGTTGATAGACGACCATTTCCTCTTCAAAGAAGGAGATCGGTTTTTGCAGGCAGGAAAAGCATGTCAATTCTGGCCGAAGGGTAGAGGTATTTTTCTTAATCCAACCAACACCTTTATGGTGTGGGTCGGCGAGGAAGATCATCTTCGGATTATTTCCATGCAGATGGGGGGTGATTTAGGAGCCATATACAAACGGATGGTGGAAGGAGTGCAAAAGTTGGAGAAGACATTAACGTTCGTAAGGCATCCTAGACTAGGATATATCACATTCTGTCCAACTAATCTAGGTACGACTGTGCGAGCGTCCGTAATGATAAAGCTGCCAAAGATAGGGGGTGATTTGGATAGTTTAGAAGCAATCGCTAACAGATACGATTTGCAAGTACGTGGTACTGCTGGCGAACATTCAGTGTCAGCTGACGGATCATATGACATTTCAAACAAGCGTCGACTTGGACTTACCGAA
>kh.9t_FAS
AAAGAATTTGCTAGCATGTCTCAGTTACCACAGTGTCCACCTCGTCCGAACGAACCCCAAATATGTTGCAAATTACAACCAGGCGAACAACCATGCTGCGAAATGGGCCCTGGTGGAGGTTCCGCAGGCAGCGGGAAACCTGTGCCACCAGACGTGAAAGCCAAAATTGAAGAGGCGTTTCAGAAACTCGAAAAGCAAGAAAGTAAGTCTCTTCTAAAAAAATATCTTACCCGTGATGTATTCAACAAATTGAAAGATCGAGTCACCCCTGATGGCTCAACCTTACTCGATGTAATACAATCGGGGGTTGAGAACCCTGACTCTGGGGTCGGTATTTACGCTCCGGATGCTGATGCATATAGTGTTTATGCAGAACTATTCGATCCGGTCATAAGTGACTATCACATAGGATTTAAGCCAACAGACACTCACCCAAATCTTGAGTGGGGTGACTTCTCGACATTGAAAGATCTGGATCCTGATGGGAAATATATTAAGTCAACTCGAGTTCGCTGTGGGCGATCTATCAAGGGTTATCCGTTTAATCCTCGAATGACGATGGAATACTATTTGCAAATGGAAAAAGATGCGCAACAAGCGTTCAGTAAACTTGACGGAGTTCACGCAGGCAAATACGAATCGTTAGCTAGCATGACTCCTGATCGCCAGAAAMAGTTGATAGACGACCATTTCCTCTTCAAAGAAGGAGATCGGTTTTTGCAGGCAGGAAAAGCATGTCAATTCTGGCCGAAGGGTAGAGGTATTTTTCTTAATCCAACCAACACCTTTATGGTGTGGGTCGGCGAGGAAGATCATCTTMGGATTATTTCCATGCAGATGGGGGGTGATTTAGGAGCCATATACAAACGGATGGTGGAAGGAGTGCAAAAGTTGGAGAAGACATTAACGTTCGTAAGGCATCCTAGACTAGGATATATCACATTCTGTCCAACTAATCTAGGTACGACTGTGCGAGCGTCCGTAATGATAAAGCTGCCAAAGATAGGGGGTGATTTGGATAGTTTAGAAGCAATCGCTAACAGATACGATTTGCAAGTACGTGGTACTGCTGGCGAACATTCAGTGTCAGCTGACGGATCATATGACATTTCAAACAAGCGTCGACTTGGACTTACCGAA
>kh.10t_FAS
AAAGAATTTGCTAGCATGTCTCAGTTACCACAGTGTCCACCTCGTCCGAACGAACCCCAAATATGTTGCAAATTACAACCAGGCGAACAACCATGCTGCGAAATGGGCCCTGGTGGAGGTTCCGCAGGCAGCGGGAAACCTGTGCCACCAGACGTGAAAGCCAAAATTGAAGAGGCGTTTCAGAAACTCGAAAAGCAAGAAAGTAAGTCTCTTCTAAAAAAATATCTTACCCGTGATGTATTCAACAAATTGAAAGATCGAGTCACCCCTGATGGCTCAACCTTACTCGATGTAATACAATCGGGGGTTCAGAACCCTGACTCTGGGGTCGGTATTTACGCTCCGGATGCTGATGCATATAGTGTTTATGCAGAACTATTCGATCCGGTCATAAGTGACTATCACATAGGATTTAAGCCAACAGACACTCACCCAAATCTTGAGTGGGGTGACTTCTCGACATTGAAAGATCTGGATCCTGATGGGAAATATATAAAGTCAACTCGAGTTCGCTGTGGGCGATCTATCAAGGGTTATCCGTTTAATCCTCGAATGACGATGGAATACTATTTGCAAATGGAAAAAGATGCGCAACAAGCGTTCAGTAAACTTGACGGAGTTCACGCAGGCAAATACGAATCGTTAGCTAGCATGACTCCTGATCGCCAGAAACAGTTGATAGACGACCATTTCCTCTTCAAAGAAGGAGATCGGTTTTTGCAGGCAGGAAAAGCATGTCAATTCTGGCCGAAGGGTAGAGGTATTTTTCTTAATCCAACCAACACCTTTATGGTGTGGGTCGGCGAGGAAGATCATCTTCGGATTATTTCCATGCAGATGGGGGGTGATTTAGGAGCCATATACAAACGGATGGTGGAAGGAGTGCAAAAGTTGGAGAAGACATTAACGTTCGTAAGGCATCCTAGACTAGGATATATCACATTCTGTCCAACTAATCTAGGTACGACTGTGCGAGCGTCCGTAATGATAAAGCTGCCAAAGATAGGGGGTGATTTGGATAGTTTAGAAGCAATCGCTAACAGATACGATTTGCAAGTACGTGGTACTGCTGGCGAACATTCWGTGTCAGCTGACGGATCATATGACATTTCAAACAAGCGTCGACTTGGACTTACCGAA
