# Supplementary material for: Sorted gene genealogies and species-specific nonsynonymous substitutions point to putative postmating prezygotic isolation genes in Allonemobius crickets
Source: PeerJ. 2016 Feb 15;4:e1678. doi: 10.7717/peerj.1678 (PMC4756749; doi:10.7717/peerj.1678)
Supplement: Supplemental Information 1 — This archive includes files that were used to estimate lineage sorting and allelic segregation. It includes both allopatric and contact zone individuals. Files are fasta files and newick species tree formatted for TreeBeST; newick trees and association files formatted for gsi. [file peerj-04-1678-s001.gz › allo_and_contact/apbp_all_treebest.fasta]

>akn.1t_FAS
AAAGGTCCCGCAGTAAAATTCTTGAGTAAAGAAGAAGCATCAAAAATTGATGAGGAATTGGGTTCCAAGTACAAGATCACAATCGTACAATTATTGGAACTTGCTGGGTACAGCTGCTCGTTAGCATTCGGTGAGTTTTATCCTGCTAAGAAACTAGCAAAAAGTAAGATTTTAGTGTGTTGTGGTGTCACACACAACGGTGGAATCGGGCTAGTTACTGCCAGACACCTTAAATTGTATGGATACACAGTAGACATATACCACCCTAAAAAAAGCGATAAAGAAATATTTGGTGCTCTGGTGGAACAGTGCGAAGCTTTGGAGATCCCCATGGTTGGAACGCTTCCCACAGTCAATGATATTGATATAAACTATCCATACATTATTGATGCTTTATTTGGATACAGTTTTAATCCaCCAGTTGATCAAGAGTTTGTTCCTATTTACGAAGCATTGCAGAAAGTAAAATCTTCCATTTGTTCTATAGACATTCCTTGTGGCTGGGATGTTGAAAAGGGCCCAATAGATGAAAAGTCTATAAAACCAGATCTATTAATTTCTTTGAACGCCCCAAAAATGTGCGCGAACTTGTTTAAAGGAAAGTCGCACTTAATAGTTGGAAGGTATATACCGGTAGAGTTACAGAATAGATTCAACTTTAATATACCACAGTATCCTCCAACCGGTGTCTACTATAAGCTGAAG
>akn.2t_FAS
AAAGGTCCCGCAGTAAAATTCTTGAGTAAAGAAGAAGCATCAAAAATTGATGAGGAATTGGGTTCCAAGTACAAGATCACAATCGTACAATTATTGGAACTTGCTGGGTACAGCTGCTCGTTAGCATTCGGTGAGTTTTATCCTGCTAAGAAACTAGCAAAAAGTAAGATTTTAGTGTGTTGTGGTGTCACACACAACGGTGGAATCGGGCTAGTTACTGCCAGACACCTTAAATTGTATGGATACACAGTAGACATATACCACCCTAAAAAAAGCGATAAAGAAATATTTGGTGCTCTGGTGGAACAGTGCGAAGCTTTGGAGATCCCCATGGTTGGAACGCTTCCCACAGTCAATGATATTGATATAAACTATCCATACATTATTGATGCTTTATTTGGATACAGTTTTAATCCACCAGTTGATCAAGAGTTTGTTCCTATTTACGAAGCATTGCAGAAAGTAAAATCTTCCATTTGTTCTATAGACATTCCTTGTGGCTGGGATGTTGAAAAGGGCCCAATAGATGAAAAGTCTATAAAACCAGATCTATTAATTTCTTTGAACGCCCCAAAAATGTGCGCGAACTTGTTTAAAGGAAAGTCGCACTTAATAGTTGGAAGGTATATACCGGTAGAGTTACAGAATAGATTCAACTTTAATATACCACAGTATCCTCCAACCGGTGTCTACTATAAGCTGAAG
>akn.3t_FAS
AAAGGTCCCGCAGTAAAATTCTTGAGTAAAGAAGAAGCATCAAAAATTGATGAGGAATTGGGTTCCAAGTACAAGATCACAATCGTACAATTATTGGAACTTGCTGGGTACAGCTGCTCGTTAGCATTCGGTGAGTTTTATCCTGCTAAGAAACTAGCAAAAAGTAAGATTTTAGTGTGTTGTGGTGTCACACACAACGGTGGAATCGGGCTAGTTACTGCCAGACACCTTAAATTGTATGGATACACAGTAGACATATACCACCCTAAAAAAAGCGATAAAGAAATATTTGGTGCTCTGGTGGAACAGTGCGAAGCTTTGGAGATCCCCATGGTTGGAACGCTTCCCACAGTCAATGATATTGATATAAACTATCCATACATTATTGATGCTTTATTTGGATACAGTTTTAATCCACCAGTTGATCAAGAGTTTGTTCCTATTTACGAAGCATTGCAGAAAGTAAAATCTTCCATTTGTTCTATAGACATTCCTTGTGGCTGGGATGTTGAAAAGGGCCCAATAGATGAAAAGTCTATAAAACCAGATCTATTAATTTCTTTGAACGCCCCAAAAATGTGCGCGAACTTGTTTAAAGGAAAGTCGCACTTAATAGTTGGAAGGTATATACCGGTAGAGTTACAGAATAGATTCAACTTTAATATACCACAGTATCCTCCAACCGGTGTCTACTATAAGCTGAAG
>ff.1t_FAS
AAAGGTCCCGCAGTAAAATTCTTGAGTAAAGAAGAAGCATCAAAAATTGATGAGGAATTGGGTTCCAAGTACAAGATCACAATCGTACAATTATTGGAACTTGCTGGGTACAGCTGCTCGTTAGCATTCGGTGAGTTTTATCCTGCTAAGAAACTAGCAAAAAGTAAGATTTTAGTGTGTTGTGGTGTCACACACAACGGTGGAATCGGGCTAGTTACTGCCAGACACCTTAAATTGTATGGATACACAGTAGACATATACCACCCTAAAAAAAGCGATAAAGAAATATTTGGTGCTCTGGTGGAACAGTGCGAAGCTTTGGAGATCCCCATGGTTGGAACGCTTCCCACAGTCAATGATATTGATATAAACTATCCATACATTATTGATGCTTTATTTGGATACAGTTTTAATCCACCAGTTGATCAAGAGTTTGTTCCTATTTACGAAGCATTGCAGAAAGTAAAATCTTCCATTTGTTCTATAGACATTCCTTGTGGCTGGGATGTTGAAAAGGGCCCAATAGATGAAAAGTCTATAAAACCAGATCTATTAATTTCTTTGAACGCCCCAAAAATGTGCGCGAACTTGTTTAAAGGAAAGTCGCACTTAATAGTTGGAAGGTATATACCGGTAGAGTTACAGAATAGATTCAACTTTAATATACCACAGTATCCTCCAACCGGTGTCTACTATAAGCTGAAG
>ff.2t_FAS
AAAGGTCCCGCAGTAAAATTCTTGAGTAAAGAAGAAGCATCAAAAATTGATGAGGAATTGGGTTCCAAGTACAAGATCACAATCGTACAATTATTGGAACTTGCTGGGTACAGCTGCTCGTTAGCATTCGGTGAGTTTTATCCTGCTAAGAAACTAGCAAAAAGTAAGATTTTAGTGTGTTGTGGTGTCACACACAACGGTGGAATCGGGCTAGTTACTGCCAGACACCTTAAATTGTATGGATACACAGTAGACATATACCACCCTAAAAAAAGCGATAAAGAAATATTTGGTGCTCTGGTGGAACAGTGCGAAGCTTTGGAGATCCCCATGGTTGGAACGCTTCCCACAGTCAATGATATTGATATAAACTATCCATACATTATTGATGCTTTATTTGGATACAGTTTTAATCCACCAGTTGATCAAGAGTTTGTTCCTATTTACGAAGCATTGCAGAAAGTAAAATCTTCCATTTGTTCTATAGACATTCCTTGTGGCTGGGATGTTGAAAAGGGCCCAATAGATGAAAAGTCTATAAAACCAGATCTATTAATTTCTTTGAACGCCCCAAAAATGTGCGCGAACTTGTTTAAAGGAAAGTCGCACTTAATAGTTGGAAGGTATATACCGGTAGAGTTACAGAATAGATTCAACTTTAATATACCACAGTATCCTCCAACCGGTGTCTACTATAAGCTGAAG
>ff.3t_FAS
AAAGGTCCCGCAGTAAAATTCTTGAGTAAAGAAGAAGCATCAAAAATTGATGAGGAATTGGGTTCCAAGTACAAGATCACAATCGTACAATTATTGGAACTTGCTGGGTACAGCTGCTCGTTAGCATTCGGTGAGTTTTATCCTGCTAAGAAACTAGCAAAAAGTAAGATTTTAGTGTGTTGTGGTGTCACACACAACGGTGGAATCGGGCTAGTTACTGCCAGACACCTTAAATTGTATGGATACACAGTAGACATATACCACCCTAAAAAAAGCGATAAAGAAATATTTGGTGCTCTGGTGGAACAGTGCGAAGCTTTGGAGATCCCCATGGTTGGAACGCTTCCCACAGTCAATGATATTGATATAAACTATCCATACATTATTGATGCTTTATTTGGATACAGTTTTAATCCACCAGTTGATCAAGAGTTTGTTCCTATTTACGAAGCATTGCAGAAAGTAAAATCTTCCATTTGTTCTATAGACATTCCTTGTGGCTGGGATGTTGAAAAGGGCCCAATAGATGAAAAGTCTATAAAACCAGATCTATTAATTTCTTTGAACGCCCCAAAAATGTGCGCGAACTTGTTTAAAGGAAAGTCGCACTTAATAGTTGGAAGGTATATACCGGTAGAGTTACAGAATAGATTCAACTTTAATATACCACAGTATCCTCCAACCGGTGTCTACTATAAGCTGAAG
>np.1t_FAS
AAAGGTCCCGCAGTAAAATTCTTGAGTAAAGAAGAAGCATCAAAAATTGATGAGGAATTGGGTTCCAAGTACAAGATCACAATCGTACAATTATTGGAACTTGCTGGGTACAGCTGCTCGTTAGCATTCGGTGAGTTTTATCCTGCTAAGAAACTAGCAAAAAGTAAGATTTTAGTGTGTTGTGGTGTCACACACAACGGTGGAATCGGGCTAGTTACTGCCAGACACCTTAAATTGTATGGATACACAGTAGACATATACCACCCTAAAAAAAGCGATAAAGAAATATTTGGTGCTCTGGTGGAACAGTGCGAAGCTTTGGAGATCCCCATGGTTGGAACGCTTCCCACAGTCAATGATATTGATATAAACTATCCATACATTATTGATGCTTTATTTGGATACAGTTTTAATCCACCAGTTGATCAAGAGTTTGTTCCTATTTACGAAGCATTGCAGAAAGTAAAATCTTCCATTTGTTCTATAGACATTCCTTGTGGCTGGGATGTTGAAAAGGGCCCAATAGATGAAAAGTCTATAAAACCAGATCTATTAATTTCTTTGAACGCCCCAAAAATGTGCGCGAACTTGTTTAAAGGAAAGTCGCACTTAATAGTTGGAAGGTATATACCGGTAGAGTTACAGAATAGATTCAACTTTAATATACCACAGTATCCTCCAACCGGTGTCTACTATAAGCTGAAG
>np.2t_FAS
AAAGGTCCCGCAGTAAAATTCTTGAGTAAAGAAGAAGCATCAAAAATTGATGAGGAATTGGGTTCCAAGTACAAGATCACAATCGTACAATTATTGGAACTTGCTGGGTACAGCTGCTCGTTAGCATTCGGTGAGTTTTATCCTGCTAAGAAACTAGCAAAAAGTAAGATTTTAGTGTGTTGTGGTGTCACACACAACGGTGGAATCGGGCTAGTTACTGCCAGACACCTTAAATTGTATGGATACACAGTAGACATATACCACCCTAAAAAAAGCGATAAAGAAATATTTGGTGCTCTGGTGGAACAGTGCGAAGCTTTGGAGATCCCCATGGTTGGaACGCTTCCCACAGTCAATGATATTGATATAAACTATCCATACATTATTGATGCTTTATTTGGATACAGTTTTAATCCACCAGTTGATCAAGAGTTTGTTCCTATTTACGAAGCATTGCAGAAAGTAAAATCTTCCATTTGTTCTATAGACATTCCTTGTGGCTGGGATGTTGAAAAGGGCCCAATAGATGAAAAGTCTATAAAACCAGATCTATTAATTTCTTTGAACGCCCCAAAAATGTGCGCGAACTTGTTTAAAGGAAAGTCGCACTTAATAGTTGGAAGGTATATACCGGTAGAGTTACAGAATAGATTCAACTTTAATATACCACAGTATCCTCCAACCGGTGTCTACTATAAGCTGAAG
>np.3t_FAS
AAAGGTCCCGCAGTAAAATTCTTGAGTAAAGAAGAAGCATCAAAAATTGATGAGGAATTGGGTTCCAAGTACAAGATCACAATCGTACAATTATTGGAACTTGCTGGGTACAGCTGCTCGTTAGCATTCGGTGAGTTTTATCCTGCTAAGAAACTAGCAAAAAGTAAGATTTTAGTGTGTTGTGGTGTCACACACAACGGTGGAATCGGGCTAGTTACTGCCAGACACCTTAAATTGTATGGATACACAGTgGACATATACCACCCTAAAAAAAGCGATAAAGAAATATTTGGTGCTCTGGTGGAACAGTGCGAAGCTTTGGAGATCCCCATGGTTGGAACGCTTCCCACAGTCAATGATATTGATATAAACTATCCATACATTATTGATGCTTTATTTGGATACAGTTTTAATCCACCAGTTGATCAAGAGTTTGTTCCTATTTACGAAGCATTGCAGAAAGTAAAATCTTCCATTTGTTCTATAGACATTCCTTGTGGCTGGGATGTTGAAAAGGGCCCAATAGATGAAAAGTCTATAAAACCAGATCTATTAATTTCTTTGAACGCCCCAAAAATGTGCGCGAACTTGTTTAAAGGAAAGTCGCACTTAATAGTTGGAAGGTATATACCGGTAGAGTTACAGAATAGATTCAACTTTAATATACCACAGTATCCTCCAACCGGTGTCTACTATAAGCTGAAG
>ar.2t_SOC
AAAGGTCCCGCAGTAAAATTCTTGAGTAAAGAAGAAGCATCAAAAATTGATGAGGAATTGGGTTCCAAGTACAAGATCACAATCGTACAATTATTGGAACTTGCTGGGTACAGCTGCTCGTTAGCATTCGGTGAGTTTTATCCTGCTAAGAAACTAGCAAAAAGTAAGATTTTAGTGTGTTGTGGTGTCACACACAACGGTGGAATCGGGCTAGTTACTGCCAGACACCTTAAATTGTATGGATACACAGTAGACATATACCACCCTAAAAAAAGCGATAAAGAAATATTTGGTGCTCTGGTGGAACAGTGCCAAGCTTTGGAGATCCCCATGGTTGGAACGCTTCCCACAGTCAATGATATTGATATAAACTATCCATACATTATTGATGCTTTATTTGGATACAGTTTTAATCCACCAGTTGATCAAGAGTTTGTTCCTATTTACGAAGCATTGCAGAAAGTAAAATCTTCCATTTGTTCTATAGACATTCCTTGTGGCTGGGATGTTGAAAAGGGCCCAATAGATGAAAAGTCTATAAAACCAGATCTATTAATTTCTTTGAACGCCCCAAAAATGTGCGCGAACTTGTTTAAAGGAAAGTCGCACTTAATAGTTGGAAGGTATATACCGGTAGAGTTACAGAATAGATTCAACTTTAATATACCACAGTATCCTCCAACCGGTGTCTACTATAAGCTGAAG
>ar.3t_SOC
AAAGGTCCCGCAGTAAAATTCTTGAGTAAAGAAGAAGCATCAAAAATTGATGAGGAATTGGGTTCCAAGTACAAGATCACAATCGTACAATTATTGGAACTTGCTGGGTACAGCTGCTCGTTAGCATTCGGTGAGTTTTATCCTGCTAAGAAACTAGCAAAAAGTAAGATTTTAGTGTGTTGTGGTGTCACACACAACGGTGGAATCGGGCTAGTTACTGCCAGACACCTTAAATTGTATGGATACACAGTAGACATATACCACCCTAAAAAAAGCGATAAAGAAATATTTGGTGCTCTGGTGGAACAGTGCCAAGCTTTGGAGATCCCCATGGTTGGAACGCTTCCCACAGTCAATGATATTGATATAAACTATCCATACATTATTGATGCTTTATTTGGATACAGTTTTAATCCACCAGTTGATCAAGAGTTTGTTCCTATTTACGAAGCATTGCAGAAAGTAAAATCTTCCATTTGTTCTATAGACATTCCTTGTGGCTGGGATGTTGAAAAGGGCCCAATAGATGAAAAGTCTATAAAACCAGATCTATTAATTTCTTTGAACGCCCCAAAAATGTGCGCGAACTTGTTTAAAGGAAAGTCGCACTTAATAGTTGGAAGGTATATACCGGTAGAGTTACAGAATAGATTCAACTTTAATATACCACAGTATCCTCCAACCGGTGTCTACTATAAGCTGAAG
>ar.4t_SOC
AAAGGTCCCGCAGTAAAATTCTTGAGTAAAGAAGAAGCATCAAAAATTGATGAGGAATTGGGTTCCAAGTACAAGATCACAATCGTACAATTATTGGAACTTGCTGGATACAGCTGCTCGTTAGCATTCGGTGAGTTTTATCCTGCTAAGAAACTAGCAAAAAGTAAGATTTTAGTGTGTTGTGGTGTCACACACAACGGTGGAATCGGGCTAGTTACTGCCAGACACCTTAAATTGTATGGATACACAGTAGACATATACCACCCTAAAAAAAGCGATAAAGAAATATTTGGTGCTCTGGTGGAACAGTGCCAAGCTTTGGAGATCCCCATGGTTGGAACGCTTCCCACAGTCAATGATATTGATATAAACTATCCATACATTATTGATGCTTTATTTGGATACAGTTTTAATCCACCAGTTGATCAAGAGTTTGTTCCTATTTACGAAGCATTGCAGAAAGTAAAATCTTCCATTTGTTCTATAGACATTCCTTGTGGCTGGGATGTTGAAAAGGGCCCAATAGATGAAAAGTCTATAAAACCAGATTTATTAATTTCTTTGAACGCCCCAAAAATGTGCGCGAACTTGTTTAAAGGAAAGTCGCACTTAATAGTTGGAAGGTATATACCGGTAGAGTTACAGAATAGATTCAACTTTAATATACCACAGTATCCTCCAACCGGTGTCTACTATAAGCTGAAG
>bot.5t_SOC
AAAGGTCCCGCAGTAAAATTCTTGAGTAAAGAAGAAGCATCAAAAATTGATGAGGAATTGGGTTCCAAGTACAAGATCACAATCGTACAATTATTGGAACTTGCTGGGTACAGCTGCTCGTTAGCATTCGGTGAGTTTTATCCTGCTAAGAAACTAGCAAAAAGTAAGATTTTAGTGTGTTGTGGTGTCACACACAACGGTGGAATCGGGCTAGTTACTGCCAGACACCTTAAATTGTATGGATACACAGTAGACATATACCACCCTAAAAAAAGCGATAAAGAAATATTTGGTGCTCTGGTGGAACAGTGCCAAGCTTTGGAGATCCCCATGGTTGGAACGCTTCCCACAGTCAATGATATTGATATAAACTATCCATACATTATTGATGCTTTATTTGGATACAGTTTTAATCCACCAGTTGATCAAGAGTTTGTTCCTATTTACGAAGCATTGCAGAAAGTAAAATCTTCCATTTGTTCTATAGACATTCCTTGTGGCTGGGATGTTGAAAAGGGCCCAATAGATGAAAAGTCTATAAAACCAGATCTATTAATTTCTTTGAACGCCCCAAAAATGTGCGCGAACTTGTTTAAAGGAAAGTCGCACTTAATAGTTGGAAGGTATATACCGGTAGAGTTACAGAATAGATTCAACTTTAATATACCACAGTATCCTCCAACCGGTGTCTACTATAAGCTGAAG
>bot.6t_SOC
AAAGGTCCCGCAGTAAAATTCTTGAGTAAAGAAGAAGCATCAAAAATTGATGAGGAATTGGGTTCCAAGTACAAGATCACAATCGTACAATTATTGGAACTTGCTGGGTACAGCTGCTCGTTAGCATTCGGTGAGTTTTATCCTGCTAAGAAACTAGCAAAAAGTAAGATTTTAGTGTGTTGTGGTGTCACACACAACGGTGGAATCGGGCTAGTTACTGCCAGACACCTTAAATTGTATGGATACACAGTAGACATATACCACCCTAAAAAAAGCGATAAAGAAATATTTGGTGCTCTGGTGGAACAGTGCCAAGCTTTGGAGATCCCCATGGTTGGAACGCTTCCCACAGTCAATGATATTGATATAAACTATCCATACATTATTGATGCTTTATTTGGATACAGTTTTAATCCACCAGTTGATCAAGAGTTTGTTCCTATTTACGAAGCATTGCAGAAAGTAAAATCTTCCATTTGTTCTATAGACATTCCTTGTGGCTGGGATGTTGAAAAGGGCCCAATAGATGAAAAGTCTATAAAACCAGATCTATTAATTTCTTTGAACGCCCCAAAAATGTGCGCGAACTTGTTTAAAGGAAAGTCGCACTTAATAGTTGGAAGGTATATACCGGTAGAGTTACAGAATAGATTCAACTTTAATATACCACAGTATCCTCCAACCGGTGTCTACTATAAGCTGAAG
>bot.7t_SOC
AAAGGTCCCGCAGTAAAATTCTTGAGTAAAGAAGAAGCATCAAAAATTGATGAGGAATTGGGTTCCAAGTACAAGATCACAATCGTACAATTATTGGAACTTGCTGGGTACAGCTGCTCGTTAGCATTCGGTGAGTTTTATCCTGCTAAGAAACTAGCAAAAAGTAAGATTTTAGTGTGTTGTGGTGTCACACACAACGGTGGAATCGGGCTAGTTACTGCCAGACACCTTAAATTGTATGGATACACAGTAGACATATACCACCCTAAAAAAAGCGATAAAGAAATATTTGGTGCTCTGGTGGAACAGTGCCAAGCTTTGGAGATCCCCATGGTTGGAACGCTTCCCACAGTCAATGATATTGATATAAACTATCCATACATTATTGATGCTTTATTTGGATACAGTTTTAATCCACCAGTTGATCAAGAGTTTGTTCCTATTTACGAAGCATTGCAGAAAGTAAAATCTTCCATTTGTTCTATAGACATTCCTTGTGGCTGGGATGTTGAAAAGGGCCCAATAGATGAAAAGTCTATAAAACCAGATCTATTAATTTCTTTGAACGCCCCAAAAATGTGCGCGAACTTGTTTAAAGGAAAGTCGCACTTAATAGTTGGAAGGTATATACCGGTAGAGTTACAGAATAGATTCAACTTTAATATACCACAGTATCCTCCAACCGGTGTCTACTATAAGCTGAAG
>il.8t_SOC
AAAGGTCCCGCAGTAAAATTCTTGAGTAAAGAAGAAGCATCAAAAATTGATGAGGAATTGGGTTCCAAGTACAAGATCACAATCGTACAATTATTGGAACTTGCTGGATACAGCTGCTCGTTAGCATTCGGTGAGTTTTATCCTGCTAAGAAACTAGCAAAAAGTAAGATTTTAGTGTGTTGTGGTGTCACACACAACGGTGGAATCGGGCTAGTTACTGCCAGACACCTTAAATTGTATGGATACACAGTAGATATATACCACCCTAAAAAAAGCGATAAAGAAATATTTGGTGCTCTGGTGGAACAGTGCCAAGCTTTGGAGATCCCCATGGTTGGAACGCTTCCCACAGTCAATGATATTGATATAAACTATCCATACATTATTGATGCTTTATTTGGATACAGTTTTAATCCACCAGTTGATCAAGAGTTTGTTCCTATTTACGAAGCATTGCAGAAAGTAAAATCTTCCATTTGTTCTATAGACATTCCTTGTGGCTGGGATGTTGAAAAGGGCCCAATAGATGAAAAGTCTATAAAACCAGATCTATTAATTTCTTTGAACGCCCCAAAAATGTGCGCGAACTTGTTTAAAGGAAAGTCGCACTTAATAGTTGGAAGGTATATACCGGTAGAGTTACAGAATAGATTCAACTTTAATATACCACAGTATCCTCCAACCGGTGTCTACTATAAGCTGAAG
>il.9t_SOC
AAAGGTCCCGCAGTAAAATTCTTGAGTAAAGAAGAAGCATCAAAAATTGATGAGGAATTGGGTTCCAAGTACAAGATCACAATCGTACAATTATTGGAACTTGCTGGGTACAGCTGCTCGTTAGCATTCGGTGAGTTTTATCCTGCTAAGAAACTAGCAAAAAGTAAGATTTTAGTGTGTTGTGGTGTCACACACAACGGTGGAATCGGGCTAGTTACTGCCAGACACCTTAAATTGTATGGATACACAGTAGACATATACCACCCTAAAAAAAGCGATAAAGAAATATTTGGTGCTCTGGTGGAACAGTGCCAAGCTTTGGAGATCCCCATGGTTGGAACGCTTCCCACAGTCAATGATATTGATATAAACTATCCATACATTATTGATGCTTTATTTGGATACAGTTTTAATCCACCAGTTGATCAAGAGTTTGTTCCTATTTACGAAGCATTGCAGAAAGTAAAATCTTCCATTTGTTCTATAGACATTCCTTGTGGCTGGGATGTTGAAAAGGGCCCAATAGATGAAAAGTCTATAAAACCAGATCTATTAATTTCTTTGAACGCCCCAAAAATGTGCGCGAACTTGTTTAAAGGAAAGTCGCACTTAATAGTTGGAAGGTATATACCGGTAGAGTTACAGAATAGATTCAACTTTAATATACCACAGTATCCTCCAACCGGTGTCTACTATAAGCTGAAG
>il.10t_SOC
AAAGGTCCCGCAGTAAAATTCTTGAGTAAAGAAGAAGCATCAAAAATTGATGAGGAATTGGGTTCCAAGTACAAGATCACAATCGTACAATTATTGGAACTTGCTGGGTACAGCTGCTCGTTAGCATTCGGTGAGTTTTATCCTGCTAAGAAACTAGCAAAAAGTAAGATTTTAGTGTGTTGTGGTGTCACACACAACGGTGGAATCGGGCTAGTTACTGCCAGACACCTTAAATTGTATGGATACACAGTAGACATATACCACCCTAAAAAAAGCGATAAAGAAATATTTGGTGCTCTGGTGGAACAGTGCCAAGCTTTGGAGATCCCCATGGTTGGAACGCTTCCCACAGTCAATGATATTGATATAAACTATCCATACATTATTGATGCTTTATTTGGATACAGTTTTAATCCACCAGTTGATCAAGAGTTTGTTCCTATTTACGAAGCATTGCAGAAAGTAAAATCTTCCATTTGTTCTATAGACATTCCTTGTGGCTGGGATGTTGAAAAGGGCCCAATAGATGAAAAGTCTATAAAACCAGATCTATTAATTTCTTTGAACGCCCCAAAAATGTGCGCGAACTTGTTTAAAGGAAAGTCGCACTTAATAGTTGGAAGGTATATACCGGTAGAGTTACAGAATAGATTCAACTTTAATATACCACAGTATCCTCCAACCGGTGTCTACTATAAGCTGAAG
>la.1t_SOC
AAAGGTCCCGCAGTAAAATTCTTGAGTAAAGAAGAAGCATCAAAAATTGATGAGGAATTGGGTTCCAAGTACAAGATCACAATCGTACAATTATTGGAACTTGCTGGGTACAGCTGCTCGTTAGCATTCGGTGAGTTTTATCCTGCTAAGAAACTAGCAAAAAGTAAGATTTTAGTGTGTTGTGGTGTCACACACAACGGTGGAATCGGGCTAGTTACTGCCAGACACCTTAAATTGTATGGATACACAGTAGACATATACCACCCTAAAAAAAGCGATAAAGAAATATTTGGTGCTCTGGTGGAACAGTGCCAAGCTTTGGAGATCCCCATGGTTGGAACGCTTCCCACAGTCAATGATATTGATATAAACTATCCATACATTATTGATGCTTTATTTGGATACAGTTTTAATCCACCAGTTGATCAAGAGTTTGTTCCTATTTACGAAGCATTGCAGAAAGTAAAATCTTCCATTTGTTCTATAGACATTCCTTGTGGCTGGGATGTTGAAAAGGGCCCAATAGATGAAAAGTCTATAAAACCAGATCTATTAATTTCTTTGAACGCCCCAAAAATGTGCGCGAACTTGTTTAAAGGAAAGTCGCACTTAATAGTTGGAAGGTATATACCGGTAGAGTTACAGAATAGATTCAACTTTAATATACCACAGTATCCTCCAACCGGTGTCTACTATAAGCTGAAG
>la.2t_SOC
AAAGGTCCCGCAGTAAAATTCTTGAGTAAAGAAGAAGCATCAAAAATTGATGAGGAATTGGGTTCCAAGTACAAGATCACAATCGTACAATTATTGGAACTTGCTGGGTACAGCTGCTCGTTAGCATTCGGTGAGTTTTATCCTGCTAAGAAACTAGCAAAAAGTAAGATTTTAGTGTGTTGTGGTGTCACACACAACGGTGGAATCGGGCTAGTTACTGCCAGACACCTTAAATTGTATGGATACACAGTAGACATATACCACCCTAAAAAAAGCGATAAAGAAATATTTGGTGCTCTGGTGGAACAGTGCCAAGCTTTGGAGATCCCCATGGTTGGAACGCTTCCCACAGTCAATGATATTGATATAAACTATCCATACATTATTGATGCTTTATTTGGATACAGTTTTAATCCACCAGTTGATCAAGAGTTTGTTCCTATTTACGAAGCATTGCAGAAAGTAAAATCTTCCATTTGTTCTATAGACATTCCTTGTGGCTGGGATGTTGAAAAGGGCCCAATAGATGAAAAGTCTATAaAACCAGATCTATTAATTTCTTTGAACGCCCCAAAAATGTGCGCGAACTTGTTTAAAGGAAAGTCGCACTTAATAGTTGGAAGGTATATACCGGTAGAGTTACAGAATAGATTCAACTTTAATATACCACAGTATCCTCCAACCGGTGTCTACTATAAGCTGAAG
>la.3t_SOC
AAAGGTCCCGCAGTAAAATTCTTGAGTAAAGAAGAAGCATCAAAAATTGATGAGGAATTGGGTTCCAAGTACAAGATCACAATCGTACAATTATTGGAACTTGCTGGGTACAGCTGCTCGTTAGCATTCGGTGAGTTTTATCCTGCTAAGAAACTAGCAAAAAGTAAGATTTTAGTGTGTTGTGGTGTCACACACAACGGTGGAATCGGGCTAGTTACTGCCAGACACCTTAAATTGTATGGATACACAGTAGACATATACCACCCTAAAAAAAGCGATAAAGAAATATTTGGTGCTCTGGTGGAACAGTGCCAAGCTTTGGAGATCCCCATGGTTGGAACGCTTCCCACAGTCAATGATATTGATATAAACTATCCATACATTATTGATGCTTTATTTGGATACAGTTTTAATCCACCAGTTGATCAAGAGTTTGTTCCTATTTACGAAGCATTGCAGAAAGTAAAATCTTCCATTTGTTCTATAGACATTCCTTGTGGCTGGGATGTTGAAAAGGGCCCAATAGATGAAAAGTCTATAAAACCAGATTTATTAATTTCTTTGAACGCCCCAAAAATGTGCGCGAACTTGTTTAAAGGAAAGTCGCACTTAATAGTTGGAAGGTATATACCGGTAGAGTTACAGAATAGATTCAACTTTAATATACCACAGTATCCTCCAACCGGTGTCTACTATAAGCTGAAG
>mi.3t_SOC
AAAGGTCCCGCAGTAAAATTCTTGAGTAAAGAAGAAGCATCAAAAATTGATGAGGAATTGGGTTCCAAGTACAAGATCACAATCGTACAATTATTGGAACTTGCTGGGTACAGCTGCTCGTTAGCATTCGGTGAGTTTTATCCTGCTAAGAAACTAGCAAAAAGTAAGATTTTAGTGTGTTGTGGTGTCACACACAACGGTGGAATCGGGCTAGTTACTGCCAGACACCTTAAATTGTATGGATACACAGTAGACATATACCACCCTAAAAAAAGCGATAAAGAAATATTTGGTGCTCTGGTGGAACAGTGCCAAGCTTTGGAGATCCCCATGGTTGGAACGCTTCCCACAGTCAATGATATTGATATAAACTATCCATACATTATTGATGCTTTATTTGGATACAGTTTTAATCCACCAGTTGATCAAGAGTTTGTTCCTATTTACGAAGCATTGCAGAAAGTAAAATCTTCCATTTGTTCTATAGACATTCCTTGTGGCTGGGATGTTGAAAAGGGCCCAATAGATGAAAAGTCTATAAAACCAGATCTATTAATTTCTTTGAACGCCCCAAAAATGTGCGCGAACTTGTTTAAAGGAAAGTCGCACTTAATAGTTGGAAGGTATATACCGGTAGAGTTACAGAATAGATTCAACTTTAATATACCACAGTATCCTCCAACCGGTGTCTACTATAAGCTGAAG
>mi.4t_SOC
AAAGGTCCCGCAGTAAAATTCTTGAGTAAAGAAGAAGCATCAAAAATTGATGAGGAATTGGGTTCCAAGTACAAGATCACAATCGTACAATTATTGGAACTTGCTGGATACAGCTGCTCGTTAGCATTCGGTGAGTTTTATCCTGCTAAGAAACTAGCAAAAAGTAAGATTTTAGTGTGTTGTGGTGTCACACACAACGGTGGAATCGGGCTAGTTACTGCCAGACACCTTAAATTGTATGGATACACAGTAGACATATACCACCCTAAAAAAAGCGATAAAGAAATATTTGGTGCTCTGGTGGAACAGTGCCAAGCTTTGGAGATCCCCATGGTTGGAACGCTTCCCACAGTCAATGATATTGATATAAACTATCCATACATTATTGATGCTTTATTTGGATACAGTTTTAATCCACCAGTTGATCAAGAGTTTGTTCCTATTTACGAAGCATTGCAGAAAGTAAAATCTTCCATTTGTTCTATAGACATTCCTTGTGGCTGGGATGTTGAAAAGGGCCCAATAGATGAAAAGTCTATAAAACCAGATTTATTAATTTCTTTGAACGCCCCAAAAATGTGCGCGAACTTGTTTAAAGGAAAGTCGCACTTAATAGTTGGAAGGTATATACCGGTAGAGTTACAGAATAGATTCAACTTTAATATACCACAGTATCCTCCAACCGGTGTCTACTATAAGCTGAAG
>mi.5t_SOC
AAAGGTCCCGCAGTAAAATTCTTGAGTAAAGAAGAAGCATCAAAAATTGATGAGGAATTGGGTTCCAAGTACAAGATCACAATCGTACAATTATTGGAACTTGCTGGGTACAGCTGCTCGTTAGCATTCGGTGAGTTTTATCCTGCTAAGAAACTAGCAAAAAGTAAGATTTTAGTGTGTTGTGGTGTCACACACAACGGTGGAATCGGGCTAGTTACTGCCAGACACCTTAAATTGTATGGATACACAGTAGACATATACCACCCTAAAAAAAGCGATAAAGAAATATTTGGTGCTCTGGTGGAACAGTGCCAAGCTTTGGAGATCCCCATGGTTGGAACGCTTCCCACAGTCAATGATATTGATATAAACTATCCATACATTATTGATGCTTTATTTGGATACAGTTTTAATCCACCAGTTGATCAAGAGTTTGTTCCTATTTACGAAGCATTGCAGAAAGTAAAATCTTCCATTTGTTCTATAGACATTCCTTGTGGCTGGGATGTTGAAAAGGGCCCAATAGATGAAAAGTCTATAAAACCAGATCTATTAATTTCTTTGAACGCCCCAAAAATGTGCGCGAACTTGTTTAAAGGAAAGTCGCACTTAATAGTTGGAAGGTATATACCGGTAGAGTTACAGAATAGATTCAACTTTAATATACCACAGTATCCTCCAACCGGTGTCTACTATAAGCTGAAG
>tx20.7t_TEX
AAAGGTCCCGCAGTAAAATTCTTGAGTAAAGAAGAAGCATCAAAAATTGATGAGGAATTGGGTTCCAAGTACAAGATCACAATCGTACAATTATTGGAACTTGCTGGATACAGCTGCTCGTTAGCATTCGGTGAGTTTTATCCTGCTAAGAAACTAGCAAAAAGTAAGATTTTAGTGTGTTGTGGTGTCACACACAACGGTGGAATCGGGCTAGTTACTGCCAGACACCTTAAATTGTATGGATACACAGTAGACATATACCACCCTAAAAAAAGCGATAAAGAAATATTTGGTGCTCTGGTGGAACAGTGCCAAGCTTTGGACATCCCCATGGTTGGAACGCTTCCCACAGTCAATGATATTGATATAAACTATCCATACATTATTGATGCTTTATTTGGATACAGTTTTAATCCACCAGTTGATCAAGAGTTTGTTCCTATTTACGAAGCATTGCAGAAAGTAAAATCTTCCATTTGTTCTATAGACATTCCTTGTGGCTGGGATGTTGAAAAGGGCCCAATAGATGAAAAGTCTATAAAACCAGATCTATTAATTTCTTTGAACGCCCCAAAAATGTGCGCGAACTTGTTTAAAGGAAAGTCGCACTTAATAGTTGGAAGGTATATACCGGTAGAGTTACAGAATAGATTCAACTTTAATATACCACAGTATCCTCCAACCGGTGTCTACTATAAGCTGAAG
>tx20.8t_TEX
AAAGGTCCCGCAGTAAAATTCTTGAGTAAAGAAGAAGCATCAAAAATTGATGAGGAATTGGGTTCCAAGTACAAGATCACAATCGTACAATTATTGGAACTTGCTGGATACAGCTGCTCGTTAGCATTCGGTGAGTTTTATCCTGCTAAGAAACTAGCAAAAAGTAAGATTTTAGTGTGTTGTGGTGTCACACACAACGGTGGAATCGGGCTAGTTACTGCCAGACACCTTAAATTGTATGGATACACAGTAGACATATACCACCCTAAAAAAAGCGATAAAGAAATATTTGGTGCTCTGGTGGAACAGTGCCAAGCTTTGGACATCCCCATGGTTGGAACGCTTCCCACAGTCAATGATATTGATATAAACTATCCATACATTATTGATGCTTTATTTGGATACAGTTTTAATCCACCAGTTGATCAAGAGTTTGTTCCTATTTACGAAGCATTGCAGAAAGTAAAATCTTCCATTTGTTCTATAGACATTCCTTGTGGCTGGGATGTTGAAAAGGGCCCAATAGATGAAAAGTCTATAAAACCAGATCTATTAATTTCTTTGAACGCCCCAAAAATGTGCGCGAACTTGTTTAAAGGAAAGTCGCACTTAATAGTTGGAAGGTATATACCGGTAGAGTTACAGAATAGATTCAACTTTAATATACCACAGTATCCTCCAACCGGTGTCTACTATAAGCTGAAG
>tx20.9t_TEX
AAAGGTCCCGCAGTAAAATTCTTGAGTAAAGAAGAAGCATCAAAAATTGATGAGGAATTGGGTTCCAAGTACAAGATCACAATCGTACAATTATTGGAACTTGCTGGATACAGCTGCTCGTTAGCATTCGGTGAGTTTTATCCTGCTAAGAAACTAGCAAAAAGTAAGATTTTAGTGTGTTGTGGTGTCACACACAACGGTGGAATCGGGCTAGTTACTGCCAGACACCTTAAATTGTATGGATACACAGTAGACATATACCACCCTAAAAAAAGCGATAAAGAAATATTTGGTGCTCTGGTGGAACAGTGCCAAGCTTTGGACATCCCCATGGTTGGAACGCTTCCCACAGTCAATGATATTGATATAAACTATCCATACATTATTGATGCTTTATTTGGATACAGTTTTAATCCACCAGTTGATCAAGAGTTTGTTCCTATTTACGAAGCATTGCAGAAAGTAAAATCTTCCATTTGTTCTATAGACATTCCTTGTGGCTGGGATGTTGAAAAGGGCCCAATAGATGAAAAGTCTATAAAACCAGATCTATTAATTTCTTTGAACGCCCCAAAAATGTGCGCGAACTTGTTTAAAGGAAAGTCGCACTTAATAGTTGGAAGGTATATACCGGTAGAGTTACAGAATAGATTCAACTTTAATATACCACAGTATCCTCCAACCGGTGTCTACTATAAGCTGAAG
>tx30.1t_TEX
AAAGGTCCCGCAGTAAAATTCTTGAGTAAAGAAGAAGCATCAAAAATTGATGAGGAATTGGGTTCCAAGTACAAGATCACAATCGTACAATTATTGGAACTTGCTGGATACAGCTGCTCGTTAGCATTCGGTGAGTTTTATCCTGCTAAGAAACTAGCAAAAAGTAAGATTTTAGTGTGTTGTGGTGTCACACACAACGGTGGAATCGGGCTAGTTACTGCCAGACACCTTAAATTGTATGGATACACAGTAGACATATACCACCCTAAAAAAAGCGATAAAGAAATATTTGGTGCTCTGGTGGAACAGTGCCAAGCTTTGGACATCCCCATGGTTGGAACGCTTCCCACAGTCAATGATATTGATATAAACTATCCATACATTATTGATGCTTTATTTGGATACAGTTTTAATCCACCAGTTGATCAAGAGTTTGTTCCTATTTACGAAGCATTGCAGAAAGTAAAATCTTCCATTTGTTCTATAGACATTCCTTGTGGCTGGGATGTTGAAAAGGGCCCAATAGATGAAAAGTCTATAAAACCAGATCTATTAATTTCTTTGAACGCCCCAAAAATGTGCGCGAACTTGTTTAAAGGAAAGTCGCACTTAATAGTTGGAAGGTATATACCGGTAGAGTTACAGAATAGATTCAACTTTAATATACCACAGTATCCTCCAACCGGTGTCTACTATAAGCTGAAG
>tx30.2t_TEX
AAAGGTCCCGCAGTAAAATTCTTGAGTAAAGAAGAAGCATCAAAAATTGATGAGGAATTGGGTTCCAAGTACAAGATCACAATCGTACAATTATTGGAACTTGCTGGATACAGCTGCTCGTTAGCATTCGGTGAGTTTTATCCTGCTAAGAAACTAGCAAAAAGTAAGATTTTAGTGTGTTGTGGTGTCACACACAACGGTGGAATCGGGCTAGTTACTGCCAGACACCTTAAATTGTATGGATACACAGTAGACATATACCACCCTAAAAAAAGCGATAAAGAAATATTTGGTGCTCTGGTGGAACAGTGCCAAGCTTTGGACATCCCCATGGTTGGAACGCTTCCCACAGTCAATGATATTGATATAAACTATCCATACATTATTGATGCTTTATTTGGATACAGTTTTAATCCACCAGTTGATCAAGAGTTTGTTCCTATTTACGAAGCATTGCAGAAAGTAAAATCTTCCATTTGTTCTATAGACATTCCTTGTGGCTGGGATGTTGAAAAGGGCCCAATAGATGAAAAGTCTATAAAACCAGATCTATTAATTTCTTTGAACGCCCCAAAAATGTGCGCGAACTTGTTTAAAGGAAAGTCGCACTTAATAGTTGGAAGGTATATACCGGTAGAGTTACAGAATAGATTCAACTTTAATATACCACAGTATCCTCCAACCGGTGTCTACTATAAGCTGAAG
>tx30.3t_TEX
AAAGGTCCCGCAGTAAAATTCTTGAGTAAAGAAGAAGCATCAAAAATTGATGAGGAATTGGGTTCCAAGTACAAGATCACAATCGTACAATTATTGGAACTTGCTGGATACAGCTGCTCGTTAGCATTCGGTGAGTTTTATCCTGCTAAGAAACTAGCAAAAAGTAAGATTTTAGTGTGTTGTGGTGTCACACACAACGGTGGAATCGGGCTAGTTACTGCCAGACACCTTAAATTGTATGGATACACAGTAGACATATACCACCCTAAAAAAAGCGATAAAGAAATATTTGGTGCTCTGGTGGAACAGTGCCAAGCTTTGGACATCCCCATGGTTGGAACGCTTCCCACAGTCAATGATATTGATATAAACTATCCATACATTATTGATGCTTTATTTGGATACAGTTTTAATCCACCAGTTGATCAAGAGTTTGTTCCTATTTACGAAGCATTGCAGAAAGTAAAATCTTCCATTTGTTCTATAGACATTCCTTGTGGCTGGGATGTTGAAAAGGGCCCAATAGATGAAAAGTCTATAAAACCAGATCTATTAATTTCTTTGAACGCCCCAAAAATGTGCGCGAACTTGTTTAAAGGAAAGTCGCACTTAATAGTTGGAAGGTATATACCGGTAGAGTTACAGAATAGATTCAACTTTAATATACCACAGTATCCTCCAACCGGTGTCTACTATAAGCTGAAG
>tx35.3t_TEX
AAAGGTCCCGCAGTAAAATTCTTGAGTAAAGAAGAAGCATCAAAAATTGATGAGGAATTGGGTTCCAAGTACAAGATCACAATCGTACAATTATTGGAACTTGCTGGATACAGCTGCTCGTTAGCATTCGGTGAGTTTTATCCTGCTAAGAAACTAGCAAAAAGTAAGATTTTAGTGTGTTGTGGTGTCACACACAACGGTGGAATCGGGCTAGTTACTGCCAGACACCTTAAATTGTATGGATACACAGTAGACATATACCACCCTAAAAAAAGCGATAAAGAAATATTTGGTGCTCTGGTGGAACAGTGCCAAGCTTTGGACATCCCCATGGTTGGAACGCTTCCCACAGTCAATGATATTGATATAAACTATCCATACATTATTGATGCTTTATTTGGATACAGTTTTAATCCACCAGTTGATCAAGAGTTTGTTCCTATTTACGAAGCATTGCAGAAAGTAAAATCTTCCATTTGTTCTATAGACATTCCTTGTGGCTGGGATGTTGAAAAGGGCCCAATAGATGAAAAGTCTATAAAACCAGATCTATTAATTTCTTTGAACGCCCCAAAAATGTGCGCGAACTTGTTTAAAGGAAAGTCGCACTTAATAGTTGGAAGGTATATACCGGTAGAGTTACAGAATAGATTCAACTTTAATATACCACAGTATCCTCCAACCGGTGTCTACTATAAGCTGAAG
>tx35.4t_TEX
AAAGGTCCCGCAGTAAAATTCTTGAGTAAAGAAGAAGCATCAAAAATTGATGAGGAATTGGGTTCCAAGTACAAGATCACAATCGTACAATTATTGGAACTTGCTGGATACAGCTGCTCGTTAGCATTCGGTGAGTTTTATCCTGCTAAGAAACTAGCAAAAAGTAAGATTTTAGTGTGTTGTGGTGTCACACACAACGGTGGAATCGGGCTAGTTACTGCCAGACACCTTAAATTGTATGGATACACAGTAGACATATACCACCCTAAAAAAAGCGATAAAGAAATATTTGGTGCTCTGGTGGAACAGTGCCAAGCTTTGGACATCCCCATGGTTGGAACGCTTCCCACAGTCAATGATATTGATATAAACTATCCATACATTATTGATGCTTTATTTGGATACAGTTTTAATCCACCAGTTGATCAAGAGTTTGTTCCTATTTACGAAGCATTGCAGAAAGTAAAATCTTCCATTTGTTCTATAGACATTCCTTGTGGCTGGGATGTTGAAAAGGGCCCAATAGATGAAAAGTCTATAAAACCAGATCTATTAATTTCTTTGAACGCCCCAAAAATGTGCGCGAACTTGTTTAAAGGAAAGTCGCACTTAATAGTTGGAAGGTATATACCGGTAGAGTTACAGAATAGATTCAACTTTAATATACCACAGTATCCTCCAACCGGTGTCTACTATAAGCTGAAG
>kc.10t_SOC
AAAGGTCCCGCAGTAAAATTCTTGAGTAAAGAAGAAGCATCAAAAATTGATGAGGAATTGGGTTCCAAGTACAAGATCACAATCGTACAATTATTGGAACTTGCTGGGTACAGCTGCTCGTTAGCATTCGGTGAGTTTTATCCTGCTAAGAAACTAGCAAAAAGTAAGATTTTAGTGTGTTGTGGTGTCACACACAACGGTGGAATCGGGCTAGTTACTGCCAGACACCTTAAATTGTATGGATACACAGTAGACATATACCACCCTAAAAAAAGCGATAAAGAAATATTTGGTGCTCTGGTGGAACAGTGCCAAGCTTTGGAGATCCCCATGGTTGGAACGCTTCCCACAGTCAATGATATTGATATAAACTATCCATACATTATTGATGCTTTATTTGGATACAGTTTTAATCCACCAGTTGATCAAGAGTTTGTTCCTATTTACGAAGCATTGCAGAAAGTAAAATCTTCCATTTGTTCTATAGACATTCCTTGTGGCTGGGATGTTGAAAAGGGCCCAATAGATGAAAAGTCTATAAAACCAGATCTATTAATTTCTTTGAACGCCCCAAAAATGTGCGCGAACTTGTTTAAAGGAAAGTCGCACTTAATAGTTGGAAGGTATATACCGGTAGAGTTACAGAATAGATTCAACTTTAATATACCACAGTATCCTCCAACCGGTGTCTACTATAAGCTGAAG
>kc.2t_SOC
AAAGGTCCCGCAGTAAAATTCTTGAGTAAAGAAGAAGCATCAAAAATTGATGAGGAATTGGGTTCCAAGTACAAGATCACAATCGTACAATTATTGGAACTTGCTGGGTACAGCTGCTCGTTAGCATTCGGTGAGTTTTATCCTGCTAAGAAACTAGCAAAAAGTAAGATTTTAGTGTGTTGTGGTGTCACACACAACGGTGGAATCGGGCTAGTTACTGCCAGACACCTTAAATTGTATGGATACACAGTAGACATATACCACCCTAAAAAAAGCGATAAAGAAATATTTGGTGCTCTGGTGGAACAGTGCCAAGCTTTGGAGATCCCCATGGTTGGAACGCTTCCCACAGTCAATGATATTGATATAAACTATCCATACATTATTGATGCTTTATTTGGATACAGTTTTAATCCACCAGTTGATCAAGAGTTTGTTCCTATTTACGAAGCATTGCAGAAAGTAAAATCTTCCATTTGTTCTATAGACATTCCTTGTGGCTGGGATGTTGAAAAGGGCCCAATAGATGAAAAGTCTATAAAACCAGATCTATTAATTTCTTTGAACGCCCCAAAAATGTGCGCGAACTTGTTTAAAGGAAAGTCGCACTTAATAGTTGGAAGGTATATACCGGTAGAGTTACAGAATAGATTCAACTTTAATATACCACAGTATCCTCCAACCGGTGTCTACTATAAGCTGAAG
>kc.3t_SOC
AAAGGTCCCGCAGTAAAATTCTTGAGTAAAGAAGAAGCATCAAAAATTGATGAGGAATTGGGTTCCAAGTACAAGATCACAATCGTACAATTATTGGAACTTGCTGGGTACAGCTGCTCGTTAGCATTCGGTGAGTTTTATCCTGCTAAGAAACTAGCAAAAAGTAAGATTTTAGTGTGTTGTGGTGTCACACACAACGGTGGAATCGGGCTAGTTACTGCCAGACACCTTAAATTGTATGGATACACAGTAGACATATACCACCCTAAAAAAAGCGATAAAGAAATATTTGGTGCTCTGGTGGAACAGTGCCAAGCTTTGGAGATCCCCATGGTTGGAACGCTTCCCACAGTCAATGATATTGATATAAACTATCCATACATTATTGATGCTTTATTTGGATACAGTTTTAATCCACCAGTTGATCAAGAGTTTGTTCCTATTTACGAAGCATTGCAGAAAGTAAAATCTTCCATTTGTTCTATAGACATTCCTTGTGGCTGGGATGTTGAAAAGGGCCCAATAGATGAAAAGTCTATAAAACCAGATCTATTAATTTCTTTGAACGCCCCAAAAATGTGCGCGAACTTGTTTAAAGGAAAGTCGCACTTAATAGTTGGAAGGTATATACCGGTAGAGTTACAGAATAGATTCAACTTTAATATACCACAGTATCCTCCAACCGGTGTCTACTATAAGCTGAAG
>kc.4t_SOC
AAAGGTCCCGCAGTAAAATTCTTGAGTAAAGAAGAAGCATCAAAAATTGATGAGGAATTGGGTTCCAAGTACAAGATCACAATCGTACAATTATTGGAACTTGCTGGGTACAGCTGCTCGTTAGCATTCGGTGAGTTTTATCCTGCTAAGAAACTAGCAAAAAGTAAGATTTTAGTGTGTTGTGGTGTCACACACAACGGTGGAATCGGGCTAGTTACTGCCAGACACCTTAAATTGTATGGATACACAGTAGACATATACCACCCTAAAAAAAGCGATAAAGAAATATTTGGTGCTCTGGTGGAACAGTGCCAAGCTTTGGAGATCCCCATGGTTGGAACGCTTCCCACAGTCAATGATATTGATATAAACTATCCATACATTATTGATGCTTTATTTGGATACAGTTTTAATCCACCAGTTGATCAAGAGTTTGTTCCTATTTACGAAGCATTGCAGAAAGTAAAATCTTCCATTTGTTCTATAGACATTCCTTGTGGCTGGGATGTTGAAAAGGGCCCAATAGATGAAAAGTCTATAAAACCAGATCTATTAATTTCTTTGAACGCCCCAAAAATGTGCGCGAACTTGTTTAAAGGAAAGTCGCACTTAATAGTTGGAAGGTATATACCGGTAGAGTTACAGAATAGATTCAACTTTAATATACCACAGTATCCTCCAACCGGTGTCTACTATAAGCTGAAG
>kc.5t_SOC
AAAGGTCCCGCAGTAAAATTCTTGAGTAAAGAAGAAGCATCAAAAATTGATGAGGAATTGGGTTCCAAGTACAAGATCACAATCGTACAATTATTGGAACTTGCTGGGTACAGCTGCTCGTTAGCATTCGGTGAGTTTTATCCTGCTAAGAAACTAGCAAAAAGTAAGATTTTAGTGTGTTGTGGTGTCACACACAACGGTGGAATCGGGCTAGTTACTGCCAGACACCTTAAATTGTATGGATACACAGTAGACATATACCACCCTAAAAAAAGCGATAAAGAAATATTTGGTGCTCTGGTGGAACAGTGCCAAGCTTTGGAGATCCCCATGGTTGGAACGCTTCCCACAGTCAATGATATTGATATAAACTATCCATACATTATTGATGCTTTATTTGGATACAGTTTTAATCCACCAGTTGATCAAGAGTTTGTTCCTATTTACGAAGCATTGCAGAAAGTAAAATCTTCCATTTGTTCTATAGACATTCCTTGTGGCTGGGATGTTGAAAAGGGCCCAATAGATGAAAAGTCTATAAAACCAGATTTATTAATTTCTTTGAACGCCCCAAAAATGTGCGCGAACTTGTTTAAAGGAAAGTCGCACTTAATAGTTGGAAGGTATATACCGGTAGAGTTACAGAATAGATTCAACTTTAATATACCACAGTATCCTCCAACCGGTGTCTACTATAAGCTGAAG
>kc.6t_SOC
AAAGGTCCCGCAGTAAAATTCTTGAGTAAAGAAGAAGCATCAAAAATTGATGAGGAATTGGGTTCCAAGTACAAGATCACAATCGTACAATTATTGGAACTTGCTGGGTACAGCTGCTCGTTAGCATTCGGTGAGTTTTATCCTGCTAAGAAACTAGCAAAAAGTAAGATTTTAGTGTGTTGTGGTGTCACACACAACGGTGGAATCGGGCTAGTTACTGCCAGACACCTTAAATTGTATGGATACACAGTAGACATATACCACCCTAAAAAAAGCGATAAAGAAATATTTGGTGCTCTGGTGGAACAGTGCCAAGCTTTGGAGATCCCCATGGTTGGAACGCTTCCCACAGTCAATGATATTGATATAAACTATCCATACATTATTGATGCTTTATTTGGATACAGTTTTAATCCACCAGTTGATCAAGAGTTTGTTCCTATTTACGAAGCATTGCAGAAAGTAAAATCTTCCATTTGTTCTATAGACATTCCTTGTGGCTGGGATGTTGAAAAGGGCCCAATAGATGAAAAGTCTATAAAACCAGATCTATTAATTTCTTTGAACGCCCCAAAAATGTGCGCGAACTTGTTTAAAGGAAAGTCGCACTTAATAGTTGGAAGGTATATACCGGTAGAGTTACAGAATAGATTCAACTTTAATATACCACAGTATCCTCCAACCGGTGTCTACTATAAGCTGAAG
>kc.7t_SOC
AAAGGTCCCGCAGTAAAATTCTTGAGTAAAGAAGAAGCATCAAAAATTGATGAGGAATTGGGTTCCAAGTACAAGATCACAATCGTACAATTATTGGAACTTGCTGGGTACAGCTGCTCGTTAGCATTCGGTGAGTTTTATCCTGCTAAGAAACTAGCAAAAAGTAAGATTTTAGTGTGTTGTGGTGTCACACACAACGGTGGAATCGGGCTAGTTACTGCCAGACACCTTAAATTGTATGGATACACAGTAGACATATACCACCCTAAAAAAAGCGATAAAGAAATATTTGGTGCTCTGGTGGAACAGTGCCAAGCTTTGGAGATCCCCATGGTTGGAACGCTTCCCACAGTCAATGATATTGATATAAACTATCCATACATTATTGATGCTTTATTTGGATACAGTTTTAATCCACCAGTTGATCAAGAGTTTGTTCCTATTTACGAAGCATTGCAGAAAGTAAAATCTTCCATTTGTTCTATAGACATTCCTTGTGGCTGGGATGTTGAAAAGGGCCCAATAGATGAAAAGTCTATAAAACCAGATCTATTAATTTCTTTGAACGCCCCAAAAATGTGCGCGAACTTGTTTAAAGGAAAGTCGCACTTAATAGTTGGAAGGTATATACCGGTAGAGTTACAGAATAGATTCAACTTTAATATACCACAGTATCCTCCAACCGGTGTCTACTATAAGCTGAAG
>kc.8t_SOC
AAAGGTCCCGCAGTAAAATTCTTGAGTAAAGAAGAAGCATCAAAAATTGATGAGGAATTGGGTTCCAAGTACAAGATCACAATCGTACAATTATTGGAACTTGCTGGGTACAGCTGCTCGTTAGCATTCGGTGAGTTTTATCCTGCTAAGAAACTAGCAAAAAGTAAGATTTTAGTGTGTTGTGGTGTCACACACAACGGTGGAATCGGGCTAGTTACTGCCAGACACCTTAAATTGTATGGATACACAGTAGACATATACCACCCTAAAAAAAGCGATAAAGAAATATTTGGTGCTCTGGTGGAACAGTGCCAAGCTTTGGAGATCCCCATGGTTGGAACGCTTCCCACAGTCAATGATATTGATATAAACTATCCATACATTATTGATGCTTTATTTGGATACAGTTTTAATCCACCAGTTGATCAAGAGTTTGTTCCTATTTACGAAGCATTGCAGAAAGTAAAATCTTCCATTTGTTCTATAGACATTCCTTGTGGCTGGGATGTTGAAAAGGGCCCAATAGATGAAAAGTCTATAAAACCAGATCTATTAATTTCTTTGAACGCCCCAAAAATGTGCGCGAACTTGTTTAAAGGAAAGTCGCACTTAATAGTTGGAAGGTATATACCGGTAGAGTTACAGAATAGATTCAACTTTAATATACCACAGTATCCTCCAACCGGTGTCTACTATAAGCTGAAG
>kc.9t_SOC
AAAGGTCCCGCAGTAAAATTCTTGAGTAAAGAAGAAGCATCAAAAATTGATGAGGAATTGGGTTCCAAGTACAAGATCACAATCGTACAATTATTGGAACTTGCTGGGTACAGCTGCTCGTTAGCATTCGGTGAGTTTTATCCTGCTAAGAAACTAGCAAAAAGTAAGATTTTAGTGTGTTGTGGTGTCACACACAACGGTGGAATCGGGCTAGTTACTGCCAGACACCTTAAATTGTATGGATACACAGTAGACATATACCACCCTAAAAAAAGCGATAAAGAAATATTTGGTGCTCTGGTGGAACAGTGCCAAGCTTTGGAGATCCCCATGGTTGGAACGCTTCCCACAGTCAATGATATTGATATAAACTATCCATACATTATTGATGCTTTATTTGGATACAGTTTTAATCCACCAGTTGATCAAGAGTTTGTTCCTATTTACGAAGCATTGCAGAAAGTAAAATCTTCCATTTGTTCTATAGACATTCCTTGTGGCTGGGATGTTGAAAAGGGCCCAATAGATGAAAAGTCTATAAAACCAGATCTATTAATTTCTTTGAACGCCCCAAAAATGTGCGCGAACTTGTTTAAAGGAAAGTCGCACTTAATAGTTGGAAGGTATATACCGGTAGAGTTACAGAATAGATTCAACTTTAATATACCACAGTATCCTCCAACCGGTGTCTACTATAAGCTGAAG
>kh.10t_FAS
AAAGGTCCCGCAGTAAAATTCTTGAGTAAAGAAGAAGCATCAAAAATTGATGAGGAATTGGGTTCCAAGTACAAGATCACAATCGTACAATTATTGGAACTTGCTGGGTACAGCTGCTCGTTAGCATTCGGTGAGTTTTATCCTGCTAAGAAACTAGCAAAAAGTAAGATTTTAGTGTGTTGTGGTGTCACACACAACGGTGGAATCGGGCTAGTTACTGCCAGACACCTTAAATTGTATGGATACACAGTAGACATATACCACCCTAAAAAAAGCGATAAAGAAATATTTGGTGCTCTGGTGGAACAGTGCGAAGCTTTGGAGATCCCCATGGTTGGAACGCTTCCCACAGTCAATGATATTGATATAAACTATCCATACATTATTGATGCTTTATTTGGATACAGTTTTAATCCACCAGTTGATCAAGAGTTTGTTCCTATTTACgAAGCATTGCAgAAAGTAAAATCTTCCATTTGTTCTATAGACATTCCTTGTGGCTGGGATGTTGAAAAGGGCCCAATAGATGAAAAGTCTATAAAACCAGATCTATTAATTTCTTTGAACGCCCCAAAAATGTGCGCGAACTTGTTTAAAGGAAAGTCGCACTTAATAGTTGGAAGGTATATACCGGTAGAGTTACAGAATAGATTCAACTTTAATATACCACAGTATCCTCCAACCGGTGTCTACTATAAGCTGAAG
>kh.2t_FAS
AAAGGTCCCGCAGTAAAATTCTTGAGTAAAGAAGAAGCATCAAAAATTGATGAGGAATTGGGTTCCAAGTACAAGATCACAATCGTACAATTATTGGAACTTGCTGGGTACAGCTGCTCGTTAGCATTCGGTGAGTTTTATCCTGCTAAGAAACTAGCAAAAAGTAAGATTTTAGTGTGTTGTGGTGTCACACACAACGGTGGAATCGGGCTAGTTACTGCCAGACACCTTAAATTGTATGGATACACAGTAGACATATACCACCCTAAAAAAAGCGATAAAGAAATATTTGGTGCTCTGGTGGAACAGTGCCAAGCTTTGGAGATCCCCATGGTTGGAACGCTTCCCACAGTCAATGATATTGATATAAACTATCCATACATTATTGATGCTTTATTTGGATACAGTTTTAATCCACCAGTTGATCAAGAGTTTGTTCCTATTTACGAAGCATTGCAGAAAGTAAAATCTTCCATTTGTTCTATAGACATTCCTTGTGGCTGGGATGTTGAAAAGGGCCCAATAGATGAAAAGTCTATAAAACCAGATCTATTAATTTCTTTGAACGCCCCAAAAATGTGCGCGAACTTGTTTAAAGGAAAGTCGCACTTAATAGTTGGAAGGTATATACCGGTAGAGTTACAGAATAGATTCAACTTTAATATACCACAGTATCCTCCAACCGGTGTCTACTATAAGCTGAAG
>kh.3t_FAS
AAAGGTCCCGCAGTAAAATTCTTGAGTAAAGAAGAAGCATCAAAAATTGATGAGGAATTGGGTTCCAAGTACAAGATCACAATCGTACAATTATTGGAACTTGCTGGGTACAGCTGCTCGTTAGCATTCGGTGAGTTTTATCCTGCTAAGAAACTAGCAAAAAGTAAGATTTTAGTGTGTTGTGGTGTCACACACAACGGTGGAATCGGGCTAGTTACTGCCAGACACCTTAAATTGTATGGATACACAGTAGACATATACCACCCTAAAAAAAGCGATAAAGAAATATTTGGTGCTCTGGTGGAACAGTGCGAAGCTTTGGAGATCCCCATGGTTGGAACGCTTCCCACAGTCAATGATATTGATATAAACTATCCATACATTATTGATGCTTTATTTGGATACAGTTTTAATCCACCAGTTGATCAAGAGTTTGTTCCTATTTACGAAGCATTGCAGAAAGTAAAATCTTCCATTTGTTCTATAGACATTCCTTGTGGCTGGGATGTTGAAAAGGGCCCAATAGATGAAAAGTCTATAAAACCAGATCTATTAATTTCTTTGAACGCCCCAAAAATGTGCGCGAACTTGTTTAAAGGAAAGTCGCACTTAATAGTTGGAAGGTATATACCGGTAGAGTTACAGAATAGATTCAACTTTAATATACCACAGTATCCTCCAACCGGTGTCTACTATAAGCTGAAG
>kh.4t_FAS
AAAGGTCCCGCAGTAAAATTCTTGAGTAAAGAAGAAGCATCAAAAATTGATGAGGAATTGGGTTCCAAGTACAAGATCACAATCGTACAATTATTGGAACTTGCTGGGTACAGCTGCTCGTTAGCATTCGGTGAGTTTTATCCTGCTAAGAAACTAGCAAAAAGTAAGATTTTAGTGTGTTGTGGTGTCACACACAACGGTGGAATCGGGCTAGTTACTGCCAGACACCTTAAATTGTATGGATACACAGTAGACATATACCACCCTAAAAAAAGCGATAAAGAAATATTTGGTGCTCTGGTGGAACAGTGCGAAGCTTTGGAGATCCCCATGGTTGGAACGCTTCCCACAGTCAATGATATTGATATAAACTATCCATACATTATTGATGCTTTATTTGGATACAGTTTTAATCCACCAGTTGATCAAGAGTTTGTTCCTATTTACGAAGCATTGCAGAAAGTAAAATCTTCCATTTGTTCTATAGACATTCCTTGTGGCTGGGATGTTGAAAAGGGCCCAATAGATGAAAAGTCTATAAAACCAGATCTATTAATTTCTTTGAACGCCCCAAAAATGTGCGCGAACTTGTTTAAAGGAAAGTCGCACTTAATAGTTGGAAGGTATATACCGGTAGAGTTACAGAATAGATTCAACTTTAATATACCACAGTATCCTCCAACCGGTGTCTACTATAAGCTGAAG
>kh.5t_FAS
AAAGGTCCCGCAGTAAAATTCTTGAGTAAAGAAGAAGCATCAAAAATTGATGAGGAATTGGGTTCCAAGTACAAGATCACAATCGTACAATTATTGGAACTTGCTGGGTACAGCTGCTCGTTAGCATTCGGTGAGTTTTATCCTGCTAAGAAACTAGCAAAAAGTAAGATTTTAGTGTGTTGTGGTGTCACACACAACGGTGGAATCGGGCTAGTTACTGCCAGACACCTTAAATTGTATGGATACACAGTAGACATATACCACCCTAAAAAAAGCGATAAAGAAATATTTGGTGCTCTGGTGGAACAGTGCGAAGCTTTGGAGATCCCCATGGTTGGAACGCTTCCCACAGTCAATGATATTGATATAAACTATCCATACATTATTGATGCTTTATTTGGATACAGTTTTAATCCACCAGTTGATCAAGAGTTTGTTCCTATTTACGAAGCATTGCAGAAAGTAAAATCTTCCATTTGTTCTATAGACATTCCTTGTGGCTGGGATGTTGAAAAGGGCCCAATAGATGAAAAGTCTATAAAACCAGATCTATTAATTTCTTTGAACGCCCCAAAAATGTGCGCGAACTTGTTTAAAGGAAAGTCGCACTTAATAGTTGGAAGGTATATACCGGTAGAGTTACAGAATAGATTCAACTTTAATATACCACAGTATCCTCCAACCGGTGTCTACTATAAGCTGAAG
>kh.6t_FAS
AAAGGTCCCGCAGTAAAATTCTTGAGTAAAGAAGAAGCATCAAAAATTGATGAGGAATTGGGTTCCAAGTACAAGATCACAATCGTACAATTATTGGAACTTGCTGGGTACAGCTGCTCGTTAGCATTCGGTGAGTTTTATCCTGCTAAGAAACTAGCAAAAAGTAAGATTTTAGTGTGTTGTGGTGTCACACACAACGGTGGAATCGGGCTAGTTACTGCCAGACACCTTAAATTGTATGGATACACAGTAGACATATACCACCCTAAAAAAAGCGATAAAGAAATATTTGGTGCTCTGGTGGAACAGTGCGAAGCTTTGGAGATCCCCATGGTTGGAACGCTTCCCACAGTCAATGATATTGATATAAACTATCCATACATTATTGATGCTTTATTTGGATACAGTTTTAATCCACCAGTTGATCAAGAGTTTGTTCCTATTTACGAAGCATTGCAGAAAGTAAAATCTTCCATTTGTTCTATAGACATTCCTTGTGGCTGGGATGTTGAAAAGGGCCCAATAGATGAAAAGTCTATAAAACCAGATCTATTAATTTCTTTGAACGCCCCAAAAATGTGCGCGAACTTGTTTAAAGGAAAGTCGCACTTAATAGTTGGAAGGTATATACCGGTAGAGTTACAGAATAGATTCAACTTTAATATACCACAGTATCCTCCAACCGGTGTCTACTATAAGCTGAAG
>kh.7t_FAS
AAAGGTCCCGCAGTAAAATTCTTGAGTAAAGAAGAAGCATCAAAAATTGATGAGGAATTGGGTTCCAAGTACAAGATCACAATCGTACAATTATTGGAACTTGCTGGGTACAGCTGCTCGTTAGCATTCGGTGAGTTTTATCCTGCTAAGAAACTAGCAAAAAGTAAGATTTTAGTGTGTTGTGGTGTCACACACAACGGTGGAATCGGGCTAGTTACTGCCAGACACCTTAAATTGTATGGATACACAGTAGACATATACCACCCTAAAAAAAGCGATAAAGAAATATTTGGTGCTCTGGTGGAACAGTGCGAAGCTTTGGAGATCCCCATGGTTGGAACGCTTCCCACAGTCAATGATATTGATATAAACTATCCATACATTATTGATGCTTTATTTGGATACAGTTTTAATCCACCAGTTGATCAAGAGTTTGTTCCTATTTACGAAGCATTGCAGAAAGTAAAATCTTCCATTTGTTCTATAGACATTCCTTGTGGCTGGGATGTTGAAAAGGGCCCAATAGATGAAAAGTCTATAAAACCAGATCTATTAATTTCTTTGAACGCCCCAAAAATGTGCGCGAACTTGTTTAAAGGAAAGTCGCACTTAATAGTTGGAAGGTATATACCGGTAGAGTTACAGAATAGATTCAACTTTAATATACCACAGTATCCTCCAACCGGTGTCTACTATAAGCTGAAG
>kh.8t_FAS
AAAGGTCCCGCAGTAAAATTCTTGAGTAAAGAAGAAGCATCAAAAATTGATGAGGAATTGGGTTCCAAGTACAAGATCACAATCGTACAATTATTGGAACTTGCTGGGTACAGCTGCTCGTTAGCATTCGGTGAGTTTTATCCTGCTAAGAAACTAGCAAAAAGTAAGATTTTAGTGTGTTGTGGTGTCACACACAACGGTGGAATCGGGCTAGTTACTGCCAGACACCTTAAATTGTATGGATACACAGTAGACATATACCACCCTAAAAAAAGCGATAAAGAAATATTTGGTGCTCTGGTGGAACAGTGCGAAGCTTTGGAGATCCCCATGGTTGGAACGCTTCCCACAGTCAATGATATTGATATAAACTATCCATACATTATTGATGCTTTATTTGGATACAGTTTTAATCCACCAGTTGATCAAGAGTTTGTTCCTATTTACGAAGCATTGCAGAAAGTAAAATCTTCCATTTGTTCTATAGACATTCCTTGTGGCTGGGATGTTGAAAAGGGCCCAATAGATGAAAAGTCTATAAAACCAGATCTATTAATTTCTTTGAACGCCCCAAAAATGTGCGCGAACTTGTTTAAAGGAAAGTCGCACTTAATAGTTGGAAGGTATATACCGGTAGAGTTACAGAATAGATTCAACTTTAATATACCACAGTATCCTCCAACCGGTGTCTACTATAAGCTGAAG
>kh.9t_FAS
AAAGGTCCCGCAGTAAAATTCTTGAGTAAAGAAGAAGCATCAAAAATTGATGAGGAATTGGGTTCCAAGTACAAGATCACAATCGTACAATTATTGGAACTTGCTGGGTACAGCTGCTCGTTAGCATTCGGTGAGTTTTATCCTGCTAAGAAACTAGCAAAAAGTAAGATTTTAGTGTGTTGTGGTGTCACACACAACGGTGGAATCGGGCTAGTTACTGCCAGACACCTTAAATTGTATGGATACACAGTAGACATATACCACCCTAAAAAAAGCGATAAAGAAATATTTGGTGCTCTGGTGGAACAGTGCGAAGCTTTGGAGATCCCCATGGTTGGAACGCTTCCCACAGTCAATGATATTGATATAAACTATCCATACATTATTGATGCTTTATTTGGATACAGTTTTAATCCACCAGTTGATCAAGAGTTTGTTCCTATTTACGAAGCATTGCAGAAAGTAAAATCTTCCATTTGTTCTATAGACATTCCTTGTGGCTGGGATGTTGAAAAGGGCCCAATAGATGAAAAGTCTATAAAACCAGATCTATTAATTTCTTTGAACGCCCCAAAAATGTGCGCGAACTTGTTTAAAGGAAAGTCGCACTTAATAGTTGGAAGGTATATACCGGTAGAGTTACAGAATAGATTCAACTTTAATATACCACAGTATCCTCCAACCGGTGTCTACTATAAGCTGAAG
