# Supplementary material for: Sorted gene genealogies and species-specific nonsynonymous substitutions point to putative postmating prezygotic isolation genes in Allonemobius crickets
Source: PeerJ. 2016 Feb 15;4:e1678. doi: 10.7717/peerj.1678 (PMC4756749; doi:10.7717/peerj.1678)
Supplement: Supplemental Information 1 — This archive includes files that were used to estimate lineage sorting and allelic segregation. It includes both allopatric and contact zone individuals. Files are fasta files and newick species tree formatted for TreeBeST; newick trees and association files formatted for gsi. [file peerj-04-1678-s001.gz › allo_and_contact/ejacsp_all_treebest.fasta]

>akn.1a_FAS
TTGGTGGCCTGGGGACCGCATGCGGTGACAGCGTTTCCTCGAACGAATATGTCATGCGAATGTGGCCTCATGTCTGACGGTGTCTCAACACGTATCGTCGGGGGCACAATCGCCACTCCCCATCTGTACCCTTGGATGGTGGCCATCCTCAACGGAGGCAAGATGCACTGTGGAGGATCGCTCATCAACGACCGATACGTGCTAACGGCAGGTCATTGTCTTAACTGGGCCCGCAAGGAAGACTTGACCGTCGTGTTGGGTTTGCACGACCGCGTTGCAATGAATGACGGCACGGAAAAAATCATGGGAGTAGACCAGATGATCGTTCACGAAGCTTTTGGAAGCGACTACCTCCATGATACTGAAGACATCGCCCTCATCCGGCTAAAGCAACCCGTGCACTTCAACGCTTTCATGGCGCCAGTGTGTCTCGCAGAACCAAGAGGTCAAGATATTTACGCTGATCAAGTAGCATTTGTAACTGGATGGGGAAGAACTGTCCAAGGTGGAAATCCATCTCGATTCTTGCGCAAGGCTAACGTAAAAGTACTTTCCATGGCTGCCTGTCGCAACACCACAATTGGAGAACACATCTTGGACTCTATGATCTGTGCCTATGAATTTGAAACTGATGCCTGCCAGGGTGATAGTGGAGGACCATTGGTCTTTGAATCTCGCCCTGGAAAAGTGGAACAGATAGGTGTCGTCTCTTGGGGAATTGGATGT
>akn.2a_FAS
TTGGTGGCCTGGGGACCGCATGCGGTGACAGCGTTTCCTCGAACGAATATGTCATGCGAATGTGGCCTCATGTCTGACGGTGTCTCAACACGTATCGTCGGGGGCACAATCGCCACTCCCCATCTGTACCCTTGGATGGTGGCCATCCTCAACGGAGGCAAGATGCACTGTGGAGGATCGCTCATCAACGACCGATACGTGCTAACGGCAGGTCATTGTCTTAACTGGGCCCGCAAGGAAGACTTGACCGTCGTGTTGGGTTTGCACGACCGCGTTGCAATGAATGACGGCACGGAAAAAATCATGGGAGTAGACCAGATGATCGTTCACGAAGCTTTTGGAAGCGACTACCTCCATGATACTGAAGACATCGCCCTCATCCGGCTAAAGCAACCCGTGCACTTCAACGCTTTCATGGCGCCAGTGTGTCTCGCAGAACCAAGAGGTCAAGATATTTACGCTGATCAAGTAGCATTTGTAACTGGATGGGGAAGAACTGTCCAAGGTGGAAATCCATCTCGATTCTTGCGCAAGGCTAACGTAAAAGTACTTTCCATGGCTGCCTGTCGCAACACCACAATTGGAGAACACATCTTGGACTCTATGATCTGTGCCTATGAATTTGAAACTGATGCCTGCCAGGGTGATAGTGGAGGACCATTGGTCTTTGAATCTCGCCCTGGAAAAGTGGAACAGATAGGTGTCGTCTCTTGGGGAATTGGATGT
>akn.3a_FAS
TTGGTGGCCTGGGGACCGCATGCGGTGACAGCGTTTCCTCGAACGAATATGTCATGCGAATGTGGCCTCATGTCTGACGGTGTCTCAACACGTATCGTCGGGGGCACAATCGCCACTCCCCATCTGTACCCTTGGATGGTGGCCATCCTCAACGGAGGCAAGATGCACTGTGGAGGATCGCTCATCAACGACCGATACGTGCTAACGGCAGGTCATTGTCTTAACTGGGCCCGCAAGGAAGACTTGACCGTCGTGTTGGGTTTGCACGACCGCGTTGCAATGAATGACGGCACGGAAAAAATCATGGGAGTAGACCAGATGATCGTTCACGAAGCTTTTGGAAGCGACTACCTCCATGATACTGAAGACATCGCCCTCATCCGGCTAAAGCAACCCGTGCACTTCAACGCTTTCATGGCGCCAGTGTGTCTCGCAGAACCAAGAGGTCAAGATATTTACGCTGATCAAGTAGCATTTGTAACTGGATGGGGAAGAACTGTCCAAGGTGGAAATCCATCTCGATTCTTGCGCAAGGCTAACGTAAAAGTACTTTCCATGGCTGCCTGTCGCAACACCACAATTGGAGAACACATCTTGGACTCTATGATCTGTGCCTATGAATTTGAAACTGATGCCTGCCAGGGTGATAGTGGAGGACCATTGGTCTTTGAATCTCGCCCTGGAAAAGTGGAACAGATAGGTGTCGTCTCTTGGGGAATTGGATGT
>ff.1a_FAS
TTGGTGGCCTGGGGACCGCATGCGGTGACAGCGTTTCCTCGAACGAATATGTCATGCGAATGTGGCCTCATGTCTGACGGTGTCTCAACACGTATCGTCGGGGGCACAATCGCCACTCCCCATCTGTACCCTTGGATGGTGGCCATCCTCAACGGAGGCAAGATGCACTGTGGAGGATCGCTCATCAACGACCGATACGTGCTAACGGCAGGTCATTGTCTTAACTGGGCCCGCAAGGAAGACTTGACCGTCGTGTTGGGTTTGCACGACCGCGTTGCAATGAATGACGGCACGGAAAAAATCATGGGAGTAGACCAGATGATCGTTCACGAAGCTTTTGGAAGCGACTACCTCCATGATACTGAAGACATCGCCCTCATCCGGCTAAAGCAACCCGTGCACTTCAACGCTTTCATGGCGCCAGTGTGTCTCGCAGAACCAAGAGGTCAAGATATTTACGCTGATCAAGTAGCATTTGTAACTGGATGGGGAAGAACTGTCCAAGGTGGAAATCCATCTCGATTCTTGCGCAAGGCTAACGTAAAAGTACTTTCCATGGCTGCCTGTCGCAACACCACAATTGGAGAACACATCTTGGACTCTATGATCTGTGCCTATGAATTTGAAACTGATGCCTGCCAGGGTGATAGTGGAGGACCATTGGTCTTTGAATCTCGCCCTGGAAAAGTGGAACAGATAGGTGTCGTCTCTTGGGGAATTGGATGT
>ff.2a_FAS
TTGGTGGCCTGGGGACCGCATGCGGTGACAGCGTTTCCTCGAACGAATATGTCATGCGAATGTGGCCTCATGTCTGACGGTGTCTCAACACGTATCGTCGGGGGCACAATCGCCACTCCCCATCTGTACCCTTGGATGGTGGCCATCCTCAACGGAGGCAAGATGCACTGTGGAGGATCGCTCATCAACGACCGATACGTGCTAACGGCAGGTCATTGTCTTAACTGGGCCCGCAAGGAAGACTTGACCGTCGTGTTGGGTTTGCACGACCGCGTTGCAATGAATGACGGCACGGAAAAAATCATGGGAGTAGACCAGATGATCGTTCACGAAGCTTTTGGAAGCGACTACCTCCATGATACTGAAGACATCGCCCTCATCCGGCTAAAGCAACCCGTGCACTTCAACGCTTTCATGGCGCCAGTGTGTCTCGCAGAACCAAGAGGTCAAGATATTTACGCTGATCAAGTAGCATTTGTAACTGGATGGGGAAGAACTGTCCAAGGTGGAAATCCATCTCGATTCTTGCGCAAGGCTAACGTAAAAGTACTTTCCATGGCTGCCTGTCGCAACACCACAATTGGAGAACACATCTTGGACTCTATGATCTGTGCCTATGAATTTGAAACTGATGCCTGCCAGGGTGATAGTGGAGGACCATTGGTCTTTGAATCTCGCCCTGGAAAAGTGGAACAGATAGGTGTCGTCTCTTGGGGAATTGGATGT
>ff.3a_FAS
TTGGTGGCCTGGGGACCGCATGCGGTGACAGCGTTTCCTCGAACGAATATGTCATGCGAATGTGGCCTCATGTCTGACGGTGTCTCAACACGTATCGTCGGGGGCACAATCGCCACTCCCCATCTGTACCCTTGGATGGTGGCCATCCTCAACGGAGGCAAGATGCACTGTGGAGGATCGCTCATCAACGACCGATACGTGCTAACGGCAGGTCATTGTCTTAACTGGGCCCGCAAGGAAGACTTGACCGTCGTGTTGGGTTTGCACGACCGCGTTGCAATGAATGACGGCACGGAAAAAATCATGGGAGTAGACCAGATGATCGTTCACGAAGCTTTTGGAAGCGACTACCTCCATGATACTGAAGACATCGCCCTCATCCGGCTAAAGCAACCCGTGCACTTCAACGCTTTCATGGCGCCAGTGTGTCTCGCAGAACCAAGAGGTCAAGATATTTACGCTGATCAAGTAGCATTTGTAACTGGATGGGGAAGAACTGTCCAAGGTGGAAATCCATCTCGATTCTTGCGCAAGGCTAACGTAAAAGTACTTTCCATGGCTGCCTGTCGCAACACCACAATTGGAGAACACATCTTGGACTCTATGATCTGTGCCTATGAATTTGAAACTGATGCCTGCCAGGGTGATAGTGGAGGACCATTGGTCTTTGAATCTCGCCCTGGAAAAGTGGAACAGATAGGTGTCGTCTCTTGGGGAATTGGATGT
>np.1a_FAS
TTGGTGGCCTGGGGACCGCATGCGGTGACAGCGTTTCCTCGAACGAATATGTCATGCGAATGTGGCCTCATGTCTGACGGTGTCTCAACACGTATCGTCGGGGGCACAATCGCCACTCCCCATCTGTACCCTTGGATGGTGGCCATCCTCAACGGAGGCAAGATGCACTGTGGAGGATCGCTCATCAACGACCGATACGTGCTAACGGCAGGTCATTGTCTTAACTGGGCCCGCAAGGAAGACTTGACCGTCGTGTTGGGTTTGCACGACCGCGTTGCAATGAATGACGGCACGGAAAAAATCATGGGAGTAGACCAGATGATCGTTCACGAAGCTTTTGGAAGCGACTACCTCCATGATACTGAAGACATCGCCCTCATCCGGCTAAAGCAACCCGTGCACTTCAACGCTTTCATGGCGCCAGTGTGTCTCGCAGAACCAAGAGGTCAAGATATTTACGCTGATCAAGTAGCATTTGTAACTGGATGGGGAAGAACTGTCCAAGGTGGAAATCCATCTCGATTCTTGCGCAAGGCTAACGTAAAAGTACTTTCCATGGCTGCCTGTCGCAACACCACAATTGGAGAACACATCTTGGACTCTATGATCTGTGCCTATGAATTTGAAACTGATGCCTGCCAGGGTGATAGTGGAGGACCATTGGTCTTTGAATCTCGCCCTGGAAAAGTGGAACAGATAGGTGTCGTCTCTTGGGGAATTGGATGT
>np.2a_FAS
TTGGTGGCCTGGGGACCGCATGCGGTGACAGCGTTTCCTCGAACGAATATGTCATGCGAATGTGGCCTCATGTCTGACGGTGTCTCAACACGTATCGTCGGGGGCACAATCGCCACTCCCCATCTGTACCCTTGGATGGTGGCCATCCTCAACGGAGGCAAGATGCACTGTGGAGGATCGCTCATCAACGACCGATACGTGCTAACGGCAGGTCATTGTCTTAACTGGGCCCGCAAGGAAGACTTGACCGTCGTGTTGGGTTTGCACGACCGCGTTGCAATGAATGACGGCACGGAAAAAATCATGGGAGTAGACCAGATGATCGTTCACGAAGCTTTTGGAAGCGACTACCTCCATGATACTGAAGACATCGCCCTCATCCGGCTAAAGCAACCCGTGCACTTCAACGCTTTCATGGCGCCAGTGTGTCTCGCAGAACCAAGAGGTCAAGATATTTACGCTGATCAAGTAGCATTTGTAACTGGATGGGGAAGAACTGTCCAAGGTGGAAATCCATCTCGATTCTTGCGCAAGGCTAACGTAAAAGTACTTTCCATGGCTGCCTGTCGCAACACCACAATTGGAGAACACATCTTGGACTCTATGATCTGTGCCTATGAATTTGAAACTGATGCCTGCCAGGGTGATAGTGGAGGACCATTGGTCTTTGAATCTCGCCCTGGAAAAGTGGAACAGATAGGTGTCGTCTCTTGGGGAATTGGATGT
>np.3a_FAS
TTGGTGGCCTGGGGACCGCATGCGGTGACAGCGTTTCCTCGAACGAATATGTCATGCGAATGTGGCCTCATGTCTGACGGTGTCTCAACACGTATCGTCGGGGGCACAATCGCCACTCCCCATCTGTACCCTTGGATGGTGGCCATCCTCAACGGAGGCAAGATGCACTGTGGAGGATCGCTCATCAACGACCGATACGTGCTAACGGCAGGTCATTGTCTTAACTGGGCCCGCAAGGAAGACTTGACCGTCGTGTTGGGTTTGCACGACCGCGTTGCAATGAATGACGGCACGGAAAAAATCATGGGAGTAGACCAGATGATCGTTCACGAAGCTTTTGGAAGCGACTACCTCCATGATACTGAAGACATCGCCCTCATCCGGCTAAAGCAACCCGTGCACTTCAACGCTTTCATGGCGCCAGTGTGTCTCGCAGAACCAAGAGGTCAAGATATTTACGCTGATCAAGTAGCATTTGTAACTGGATGGGGAAGAACTGTCCAAGGTGGAAATCCATCTCGATTCTTGCGCAAGGCTAACGTAAAAGTACTTTCCATGGCTGCCTGTCGCAACACCACAATTGGAGAACACATCTTGGACTCTATGATCTGTGCCTATGAATTTGAAACTGATGCCTGCCAGGGTGATAGTGGAGGACCATTGGTCTTTGAATCTCGCCCTGGAAAAGTGGAACAGATAGGTGTCGTCTCTTGGGGAATTGGATGT
>ar.2a_SOC
TTGGTGGCCTGGGGACCGCATGCGGTGACAGCGTTTCCTCGAACGAATATGTCATGCGAATGTGGCCTCATGTCTGACGGTGTCTCAACACGTATCGTCGGGGGCACAATCGCCACTCCCCATCTGTACCCTTGGATGGTGGCCATCCTCAACGGAGGCAAGATGCACTGTGGAGGATCGCTCATCAACGACCGATACGTGCTAACGGCAGGTCATTGTCTTAACTGGGCCCGCAAGGAAGACTTGACCGTCGTGTTGGGTTTGCACGACCGCGTTGCAATGAATGACGGCACGGAAAAAATCATGGGAGTAGACCAGATGATCGTTCACGAAGCTTTTGGAAGTGACTACCTCCATGATACTGAAGACATCGCCCTCATCCGGCTAAAGCAACCCGTGCACTTCAACGCTTTCATGGCGCCAGTGTGTCTTGCAGAACCAAGAGGTCAAGATATTTACGCTGATCAAGTAGCATTTGTAACTGGATGGGGAAGAACTGTCCAAGGTGGAAATCCATCTCGATTCTTGCGCAAGGCTAACGTAAAAGTACTTTCCATGGCTGCCTGTCGCAACACCACAATTGGAGAACACATCTTGGACTCTATGATCTGTGCCTATGAATTTGAAACTGATGCCTGCCAGGGTGATAGTGGAGGACCATTGGTCTTTGAATCTCGCCCTGGAAAAGTGGAACAGATAGGTGTCGTCTCTTGGGGAATTGGATGT
>ar.3a_SOC
TTGGTGGCCTGGGGACCGCATGCGGTGACAGCGTTTCCTCGAACGAATATGTCATGCGAATGTGGCCTCATGTCTGACGGTGTCTCAACACGTATCGTCGGGGGCACAATCGCCACTCCCCATCTGTACCCTTGGATGGTGGCTATCCTCAACGGAGGCAAGATGCACTGTGGAGGATCGCTCATCAACGACCGATACGTGCTAACGGCAGGTCATTGTCTTAACTGGGCCCGCAAGGAAGACTTGACCGTCGTGTTGGGTTTGCACGACCGCATTGCAATGAATGACGGCACGGAAAAAATCATGGGAGTAGACCAGATGATCGTTCACGAAGCTTTTGGAAGCGACTACCTCCATGATACTGAAGACATCGCCCTCATCCGGCTAAAGCAACCCGTGCACTTCAACGCTTTCATGGCGCCAGTGTGTCTTGCAGAACCAAGAGGTCAAGATATTTACGCTGATCAAGTAGCATTTGTAACTGGATGGGGAAGAACTGTCCAAGGTGGAAATCCATCTCGATTCTTGCGCAAGGCTAACGTAAAAGTACTTTCCATGGCTGCCTGTCGCAACACCACAATTGGAGAACACATCTTGGACTCTATGATCTGTGCCTATGAATTTGAAACTGATGCCTGCCAGGGTGATAGTGGAGGACCATTGGTCTTTGAATCTCGCCCTGGAAAAGTGGAACAGATAGGTGTCGTCTCTTGGGGAATTGGATGT
>ar.4a_SOC
TTGGTGGCCTGGGGACCGCATGCGGTGACAGCGTTTCCTCGAACGAATATGTCATGCGAATGTGGCCTCATGTCTGACGGTGTCTCAACACGTATCGTCGGGGGCACAATCGCCACTCCCCATCTGTACCCTTGGATGGTGGCTATCCTCAACGGAGGCAAGATGCACTGTGGAGGATCGCTCATCAACGACCGATACGTGCTAACGGCAGGTCATTGTCTTAACTGGGCCCGCAAGGAAGACTTGACCGTCGTGTTGGGTTTGCACGACCGCATTGCAATGAATGACGGCACGGAAAAAATCATGGGAGTAGACCAGATGATCGTTCACGAAGCTTTTGGAAGCGACTACCTCCATGATACTGAAGACATCGCCCTCATCCGGCTAAAGCAACCCGTGCACTTCAACGCTTTCATGGCGCCAGTGTGTCTTGCAGAACCAAGAGGTCAAGATATTTACGCTGATCAAGTAGCATTTGTAACTGGATGGGGAAGAACTGTCCAAGGTGGAAATCCATCTCGATTCTTGCGCAAGGCTAACGTAAAAGTACTTTCCATGGCTGCCTGTCGCAACACCACAATTGGAGAACACATCTTGGACTCTATGATCTGTGCCTATGAATTTGAAACTGATGCCTGCCAGGGTGATAGTGGAGGACCATTGGTCTTTGAATCTCGCCCTGGAAAAGTGGAACAGATAGGTGTCGTCTCTTGGGGAATTGGATGT
>il.8a_SOC
TTGGTGGCCTGGGGACCGCATGCGGTGACAGCGTTTCCTCGAACGAATATGTCATGCGAATGTGGCCTCATGTCTGACGGTGTCTCAACACGTATCGTCGGGGGCACAATCGCCACTCCCCATCTGTACCCTTGGATGGTGGCTATCCTCAACGGAGGCAAGATGCACTGTGGAGGATCGCTCATCAACGACCGATACGTGCTAACGGCAGGTCATTGTCTTAACTGGGCCCGCAAGGAAGACTTGACCGTCGTGTTGGGTTTGCACGACCGCATTGCAATGAATGACGGCACGGAAAAAATCATGGGAGTAGACCAGATGATCGTTCACGAAGCTTTTGGAAGCGACTACCTCCATGATACTGAAGACATCGCCCTCATCCGGCTAAAGCAACCCGTGCACTTCAACGCTTTCATGGCGCCAGTGTGTCTTGCAGAACCAAGAGGTCAAGATATTTACGCTGATCAAGTAGCATTTGTAACTGGATGGGGAAGAACTGTCCAAGGTGGAAATCCATCTCGATTCTTGCGCAAGGCTAACGTAAAAGTACTTTCCATGGCTGCCTGTCGCAACACCACAATTGGAGAACACATCTTGGACTCTATGATCTGTGCCTATGAATTTGAAACTGATGCCTGCCAGGGTGATAGTGGAGGACCATTGGTCTTTGAATCTCGCCCTGGAAAAGTGGAACAGATAGGTGTCGTCTCTTGGGGAATTGGATGT
>il.9a_SOC
TTGGTGGCCTGGGGACCGCATGCGGTGACAGCGTTTCCTCGAACGAATATGTCATGCGAATGTGGCCTCATGTCTGACGGTGTCTCAACACGTATCGTCGGGGGCACAATCGCCACTCCCCATCTGTACCCTTGGATGGTGGCTATCCTCAACGGAGGCAAGATGCACTGTGGAGGATCGCTCATCAACGACCGATACGTGCTAACGGCAGGTCATTGTCTTAACTGGGCCCGCAAGGAAGACTTGACCGTCGTGTTGGGTTTGCACGACCGCATTGCAATGAATGACGGCACGGAAAAAATCATGGGAGTAGACCAGATGATCGTTCACGAAGCTTTTGGAAGCGACTACCTCCATGATACTGAAGACATCGCCCTCATCCGGCTAAAGCAACCCGTGCACTTCAACGCTTTCATGGCGCCAGTGTGTCTTGCAGAACCAAGAGGTCAAGATATTTACGCTGATCAAGTAGCATTTGTAACTGGATGGGGAAGAACTGTCCAAGGTGGAAATCCATCTCGATTCTTGCGCAAGGCTAACGTAAAAGTACTTTCCATGGCTGCCTGTCGCAACACCACAATTGGAGAACACATCTTGGACTCTATGATCTGTGCCTATGAATTTGAAACTGATGCCTGCCAGGGTGATAGTGGAGGACCATTGGTCTTTGAATCTCGCCCTGGAAAAGTGGAACAGATAGGTGTCGTCTCTTGGGGAATTGGATGT
>il.10a_SOC
TTGGTGGCCTGGGGACCGCATGCGGTGACAGCGTTTCCTCGAACGAATATGTCATGCGAATGTGGCCTCATGTCTGACGGTGTCTCAACACGTATCGTCGGGGGCACAATCGCCACTCCCCATCTGTACCCTTGGATGGTGGCTATCCTCAACGGAGGCAAGATGCACTGTGGAGGATCGCTCATCAACGACCGATACGTGCTAACGGCAGGTCATTGTCTTAACTGGGCCCGCAAGGAAGACTTGACCGTCGTGTTGGGTTTGCACGACCGCATTGCAATGAATGACGGCACGGAAAAAATCATGGGAGTAGACCAGATGATCGTTCACGAAGCTTTTGGAAGCGACTACCTCCATGATACTGAAGACATCGCCCTCATCCGGCTAAAGCAACCCGTGCACTTCAACGCTTTCATGGCGCCAGTGTGTCTTGCAGAACCAAGAGGTCAAGATATTTACGCTGATCAAGTAGCATTTGTAACTGGATGGGGAAGAACTGTCCAAGGTGGAAATCCATCTCGATTCTTGCGCAAGGCTAACGTAAAAGTACTTTCCATGGCTGCCTGTCGCAACACCACAATTGGAGAACACATCTTGGACTCTATGATCTGTGCCTATGAATTTGAAACTGATGCCTGCCAGGGTGATAGTGGAGGACCATTGGTCTTTGAATCTCGCCCTGGAAAAGTGGAACAGATAGGTGTCGTCTCTTGGGGAATTGGATGT
>la.2a_SOC
TTGGTGGCCTGGGGACCGCATGCGGTGACAGCGTTTCCTCGAACGAATATGTCATGCGAATGTGGCCTCATGTCTGACGGTGTCTCAACACGTATCGTCGGGGGCACAATCGCCACTCCCCATCTGTACCCTTGGATGGTGGCTATCCTCAACGGAGGCAAGATGCACTGTGGAGGATCGCTCATCAACGACCGATACGTGCTAACGGCAGGTCATTGTCTTAACTGGGCCCGCAAGGAAGACTTGACCGTCGTGTTGGGTTTGCACGACCGCATTGCAATGAATGACGGCACGGAAAAAATCATGGGAGTAGACCAGATGATCGTTCACGAAGCTTTTGGAAGCGACTACCTCCATGATACTGAAGACATCGCCCTCATCCGGCTAAAGCAACCCGTGCACTTCAACGCTTTCATGGCGCCAGTGTGTCTTGCAGAACCAAGAGGTCAAGATATTTACGCTGATCAAGTAGCATTTGTAACTGGATGGGGAAGAACTGTCCAAGGTGGAAATCCATCTCGATTCTTGCGCAAGGCTAACGTAAAAGTACTTTCCATGGCTGCCTGTCGCAACACCACAATTGGAGAACACATCTTGGACTCTATGATCTGTGCCTATGAATTTGAAACTGATGCCTGCCAGGGTGATAGTGGAGGACCATTGGTCTTTGAATCTCGCCCTGGAAAAGTGGAACAGATAGGTGTCGTCTCTTGGGGAATTGGATGT
>la.3a_SOC
TTGGTGGCCTGGGGACCGCATGCGGTGACAGCGTTTCCTCGAACGAATATGTCATGCGAATGTGGCCTCATGTCTGACGGTGTCTCAACACGTATCGTCGGGGGCACAATCGCCACTCCCCATCTGTACCCTTGGATGGTGGCTATCCTCAACGGAGGCAAGATGCACTGTGGAGGATCGCTCATCAACGACCGATACGTGCTAACGGCAGGTCATTGTCTTAACTGGGCCCGCAAGGAAGACTTGACCGTCGTGTTGGGTTTGCACGACCGCATTGCAATGAATGACGGCACGGAAAAAATCATGGGAGTAGACCAGATGATCGTTCACGAAGCTTTTGGAAGCGACTACCTCCATGATACTGAAGACATCGCCCTCATCCGGCTAAAGCAACCCGTGCACTTCAACGCTTTCATGGCGCCAGTGTGTCTTGCAGAACCAAGAGGTCAAGATATTTACGCTGATCAAGTAGCATTTGTAACTGGATGGGGAAGAACTGTCCAAGGTGGAAATCCATCTCGATTCTTGCGCAAGGCTAACGTAAAAGTACTTTCCATGGCTGCCTGTCGCAACACCACAATTGGAGAACACATCTTGGACTCTATGATCTGTGCCTATGAATTTGAAACTGATGCCTGCCAGGGTGATAGTGGAGGACCATTGGTCTTTGAATCTCGCCCTGGAAAAGTGGAACAGATAGGTGTCGTCTCTTGGGGAATTGGATGT
>mi.3a_SOC
TTGGTGGCCTGGGGACCGCATGCGGTGACAGCGTTTCCTCGAACGAATATGTCATGCGAATGTGGCCTCATGTCTGACGGTGTCTCAACACGTATCGTCGGGGGCACAATCGCCACTCCCCATCTGTACCCTTGGATGGTGGCTATCCTCAACGGAGGCAAGATGCACTGTGGAGGATCGCTCATCAACGACCGATACGTGCTAACGGCAGGTCATTGTCTTAACTGGGCCCGCAAGGAAGACTTGACCGTCGTGTTGGGTTTGCACGACCGCATTGCAATGAATGACGGCACGGAAAAAATCATGGGAGTAGACCAGATGATCGTTCACGAAGCTTTTGGAAGCGACTACCTCCATGATACTGAAGACATCGCCCTCATCCGGCTAAAGCAACCCGTGCACTTCAACGCTTTCATGGCGCCAGTGTGTCTTGCAGAACCAAGAGGTCAAGATATTTACGCTGATCAAGTAGCATTTGTAACTGGATGGGGAAGAACTGTCCAAGGTGGAAATCCATCTCGATTCTTGCGCAAGGCTAACGTAAAAGTACTTTCCATGGCTGCCTGTCGCAACACCACAATTGGAGAACACATCTTGGACTCTATGATCTGTGCCTATGAATTTGAAACTGATGCCTGCCAGGGTGATAGTGGAGGACCATTGGTCTTTGAATCTCGCCCTGGAAAAGTGGAACAGATAGGTGTCGTCTCTTGGGGAATTGGATGT
>mi.4a_SOC
TTGGTGGCCTGGGGACCGCATGCGGTGACAGCGTTTCCTCGAACGAATATGTCATGCGAATGTGGCCTCATGTCTGACGGTGTCTCAACACGTATCGTCGGGGGCACAATCGCCACTCCCCATCTGTACCCTTGGATGGTGGCTATCCTCAACGGAGGCAAGATGCACTGTGGAGGATCGCTCATCAACGACCGATACGTGCTAACGGCAGGTCATTGTCTTAACTGGGCCCGCAAGGAAGACTTGACCGTCGTGTTGGGTTTGCACGACCGCATTGCAATGAATGACGGCACGGAAAAAATCATGGGAGTAGACCAGATGATCGTTCACGAAGCTTTTGGAAGCGACTACCTCCATGATACTGAAGACATCGCCCTCATCCGGCTAAAGCAACCCGTGCACTTCAACGCTTTCATGGCGCCAGTGTGTCTTGCAGAACCAAGAGGTCAAGATATTTACGCTGATCAAGTAGCATTTGTAACTGGATGGGGAAGAACTGTCCAAGGTGGAAATCCATCTCGATTCTTGCGCAAGGCTAACGTAAAAGTACTTTCCATGGCTGCCTGTCGCAACACCACAATTGGAGAACACATCTTGGACTCTATGATCTGTGCCTATGAATTTGAAACTGATGCCTGCCAGGGTGATAGTGGAGGACCATTGGTCTTTGAATCTCGCCCTGGAAAAGTGGAACAGATAGGTGTCGTCTCTTGGGGAATTGGATGT
>mi.5a_SOC
TTGGTGGCCTGGGGACCGCATGCGGTGACAGCGTTTCCTCGAACGAATATGTCATGCGAATGTGGCCTCATGTCTGACGGTGTCTCAACACGTATCGTCGGGGGCACAATCGCCACTCCCCATCTGTACCCTTGGATGGTGGCTATCCTCAACGGAGGCAAGATGCACTGTGGAGGATCGCTCATCAACGACCGATACGTGCTAACGGCAGGTCATTGTCTTAACTGGGCCCGCAAGGAAGACTTGACCGTCGTGTTGGGTTTGCACGACCGCATTGCAATGAATGACGGCACGGAAAAAATCATGGGAGTAGACCAGATGATCGTTCACGAAGCTTTTGGAAGCGACTACCTCCATGATACTGAAGACATCGCCCTCATCCGGCTAAAGCAACCCGTGCACTTCAACGCTTTCATGGCGCCAGTGTGTCTTGCAGAACCAAGAGGTCAAGATATTTACGCTGATCAAGTAGCATTTGTAACTGGATGGGGAAGAACTGTCCAAGGTGGAAATCCATCTCGATTCTTGCGCAAGGCTAACGTAAAAGTACTTTCCATGGCTGCCTGTCGCAACACCACAATTGGAGAACACATCTTGGACTCTATGATCTGTGCCTATGAATTTGAAACTGATGCCTGCCAGGGTGATAGTGGAGGACCATTGGTCTTTGAATCTCGCCCTGGAAAAGTGGAACAGATAGGTGTCGTCTCTTGGGGAATTGGATGT
>nc.5a_SOC
TTGGTGGCCTGGGGACCGCATGCGGTGACAGCGTTTCCTCGAACGAATATGTCATGCGAATGTGGCCTCATGTCTGACGGTGTCTCAACACGTATCGTCGGGGGCACAATCGCCACTCCCCATCTGTACCCTTGGATGGTGGCTATCCTCAACGGAGGCAAGATGCACTGTGGAGGATCGCTCATCAACGACCGATACGTGCTAACGGCAGGTCATTGTCTTAACTGGGCCCGCAAGGAAGACTTGACCGTCGTGTTGGGTTTGCACGACCGCATTGCAATGAATGACGGCACGGAAAAAATCATGGGAGTAGACCAGATGATCGTTCACGAAGCTTTTGGAAGCGACTACCTCCATGATACTGAAGACATCGCCCTCATCCGGCTAAAGCAACCCGTGCACTTCAACGCTTTCATGGCGCCAGTGTGTCTTGCAGAACCAAGAGGTCAAGATATTTACGCTGATCAAGTAGCATTTGTAACTGGATGGGGAAGAACTGTCCAAGGTGGAAATCCATCTCGATTCTTGCGCAAGGCTAACGTAAAAGTACTTTCCATGGCTGCCTGTCGCAACACCACAATTGGAGAACACATCTTGGACTCTATGATCTGTGCCTATGAATTTGAAACTGATGCCTGCCAGGGTGATAGTGGAGGACCATTGGTCTTTGAATCTCGCCCTGGAAAAGTGGAACAGATAGGTGTCGTCTCTTGGGGAATTGGATGT
>nc.6a_SOC
TTGGTGGCCTGGGGACCGCATGCGGTGACAGCGTTTCCTCGAACGAATATGTCATGCGAATGTGGCCTCATGTCTGACGGTGTCTCAACACGTATCGTCGGGGGCACAATCGCCACTCCCCATCTGTACCCTTGGATGGTGGCTATCCTCAACGGAGGCAAGATGCACTGTGGAGGATCGCTCATCAACGACCGATACGTGCTAACGGCAGGTCATTGTCTTAACTGGGCCCGCAAGGAAGACTTGACCGTCGTGTTGGGTTTGCACGACCGCATTGCAATGAATGACGGCACGGAAAAAATCATGGGAGTAGACCAGATGATCGTTCACGAAGCTTTTGGAAGCGACTACCTCCATGATACTGAAGACATCGCCCTCATCCGGCTAAAGCAACCCGTGCACTTCAACGCTTTCATGGCGCCAGTGTGTCTTGCAGAACCAAGAGGTCAAGATATTTACGCTGATCAAGTAGCATTTGTAACTGGATGGGGAAGAACTGTCCAAGGTGGAAATCCATCTCGATTCTTGCGCAAGGCTAACGTAAAAGTACTTTCCATGGCTGCCTGTCGCAACACCACAATTGGAGAACACATCTTGGACTCTATGATCTGTGCCTATGAATTTGAAACTGATGCCTGCCAGGGTGATAGTGGAGGACCATTGGTCTTTGAATCTCGCCCTGGAAAAGTGGAACAGATAGGTGTCGTCTCTTGGGGAATTGGATGT
>nc.7a_SOC
TTGGTGGCCTGGGGACCGCATGCGGTGACAGCGTTTCCTCGAACGAATATGTCATGCGAATGTGGCCTCATGTCTGACGGTGTCTCAACACGTATCGTCGGGGGCACAATCGCCACTCCCCATCTGTACCCTTGGATGGTGGCTATCCTCAACGGAGGCAAGATGCACTGTGGAGGATCGCTCATCAACGACCGATACGTGCTAACGGCAGGTCATTGTCTTAACTGGGCCCGCAAGGAAGACTTGACCGTCGTGTTGGGTTTGCACGACCGCATTGCAATGAATGACGGCACGGAAAAAATCATGGGAGTAGACCAGATGATCGTTCACGAAGCTTTTGGAAGCGACTACCTCCATGATACTGAAGACATCGCCCTCATCCGGCTAAAGCAACCCGTGCACTTCAACGCTTTCATGGCGCCAGTGTGTCTTGCAGAACCAAGAGGTCAAGATATTTACGCTGATCAAGTAGCATTTGTAACTGGATGGGGAAGAACTGTCCAAGGTGGAAATCCATCTCGATTCTTGCGCAAGGCTAACGTAAAAGTACTTTCCATGGCTGCCTGTCGCAACACCACAATTGGAGAACACATCTTGGACTCTATGATCTGTGCCTATGAATTTGAAACTGATGCCTGCCAGGGTGATAGTGGAGGACCATTGGTCTTTGAATCTCGCCCTGGAAAAGTGGAACAGATAGGTGTCGTCTCTTGGGGAATTGGATGT
>ok.1a_SOC
TTGGTGGCCTGGGGACCGCATGCGGTGACAGCGTTTCCTCGAACGAATATGTCATGCGAATGTGGCCTCATGTCTGACGGTGTCTCAACACGTATCGTCGGGGGCACAATCGCCACTCCCCATCTGTACCCTTGGATGGTGGCTATCCTCAACGGAGGCAAGATGCACTGTGGAGGATCGCTCATCAACGACCGATACGTGCTAACGGCAGGTCATTGTCTTAACTGGGCCCGCAAGGAAGACTTGACCGTCGTGTTGGGTTTGCACGACCGCATTGCAATGAATGACGGCACGGAAAAAATCATGGGAGTAGACCAGATGATCGTTCACGAAGCTTTTGGAAGCGACTACCTCCATGATACTGAAGACATCGCCCTCATCCGGCTAAAGCAACCCGTGCACTTCAACGCTTTCATGGCGCCAGTGTGTCTTGCAGAACCAAGAGGTCAAGATATTTACGCTGATCAAGTAGCATTTGTAACTGGATGGGGAAGAACTGTCCAAGGTGGAAATCCATCTCGATTCTTGCGCAAGGCTAACGTAAAAGTACTTTCCATGGCTGCCTGTCGCAACACCACAATTGGAGAACACATCTTGGACTCTATGATCTGTGCCTATGAATTTGAAACTGATGCCTGCCAGGGTGATAGTGGAGGACCATTGGTCTTTGAATCTCGCCCTGGAAAAGTGGAACAGATAGGTGTCGTCTCTTGGGGAATTGGATGT
>ok.2a_SOC
TTGGTGGCCTGGGGACCGCATGCGGTGACAGCGTTTCCTCGAACGAATATGTCATGCGAATGTGGCCTCATGTCTGACGGTGTCTCAACACGTATCGTCGGGGGCACAATCGCCACTCCCCATCTGTACCCTTGGATGGTGGCTATCCTCAACGGAGGCAAGATGCACTGTGGAGGATCGCTCATCAACGACCGATACGTGCTAACGGCAGGTCATTGTCTTAACTGGGCCCGCAAGGAAGACTTGACCGTCGTGTTGGGTTTGCACGACCGCATTGCAATGAATGACGGCACGGAAAAAATCATGGGAGTAGACCAGATGATCGTTCACGAAGCTTTTGGAAGCGACTACCTCCATGATACTGAAGACATCGCCCTCATCCGGCTAAAGCAACCCGTGCACTTCAACGCTTTCATGGCGCCAGTGTGTCTTGCAGAACCAAGAGGTCAAGATATTTACGCTGATCAAGTAGCATTTGTAACTGGATGGGGAAGAACTGTCCAAGGTGGAAATCCATCTCGATTCTTGCGCAAGGCTAACGTAAAAGTACTTTCCATGGCTGCCTGTCGCAACACCACAATTGGAGAACACATCTTGGACTCTATGATCTGTGCCTATGAATTTGAAACTGATGCCTGCCAGGGTGATAGTGGAGGACCATTGGTCTTTGAATCTCGCCCTGGAAAAGTGGAACAGATAGGTGTCGTCTCTTGGGGAATTGGATGT
>tx20.7a_TEX
TTGGTGGCCTGGGGACCGCATGCGGTGACAGCGTTTCCTCGAACGAATATGTCATGCGAATGTGGCCTCATGTCTGACGGTGTCTCAACACGTATCGTCGGGGGCACAATCGCCACTCCCCATCTGTACCCTTGGATGGTGGCCATCCTCAACGGAGGCAAGATGCACTGTGGAGGATCGCTCATCAACGACCGATACGTGCTAACGGCAGGTCATTGTCTTAACTGGGCCCGCAAGGAAGACTTGACCGTCGTGTTGGGTTTGCACGACCGCGTTGCAATGAATGACGGCACGGAAAAAATCATGGGAGTAGACCAGATGATCGTTCACGAAGCTTTTGGAAGTGACTACCTCCATGATACTGAAGACATCGCCCTCATCCGGCTAAAGCAACCCGTGCACTTCAACGCTTTCATGGCGCCAGTGTGTCTCGCAGAACCAAGAGGTCAAGATATTTACGCTGATCAAGTAGCATTTGTAACTGGATGGGGAAGAACTGTCCAAGGTGGAAATCCATCTCGATTCTTGCGCAAGGCTAACGTAAAAGTACTTTCCATGGCTGCCTGTCGCAACACCACAATTGGAGAACACATCTTGGACTCTATGATCTGTGCCTATGAATTTGAAACTGATGCCTGCCAGGGTGATAGTGGAGGACCATTGGTCTTTGAATCTCGCCCTGGAAAAGTGGAACAGATAGGTGTCGTCTCTTGGGGAATTGGATGT
>tx20.8a_TEX
TTGGTGGCCTGGGGACCGCATGCGGTGACAGCGTTTCCTCGAACGAATATGTCATGCGAATGTGGCCTCATGTCTGACGGTGTCTCAACACGTATCGTCGGGGGCACAATCGCCACTCCCCATCTGTACCCTTGGATGGTGGCCATCCTCAACGGAGGCAAGATGCACTGTGGAGGATCGCTCATCAACGACCGATACGTGCTAACGGCAGGTCATTGTCTTAACTGGGCCCGCAAGGAAGACTTGACCGTCGTGTTGGGTTTGCACGACCGCGTTGCAATGAATGACGGCACGGAAAAAATCATGGGAGTAGACCAGATGATCGTTCACGAAGCTTTTGGAAGTGACTACCTCCATGATACTGAAGACATCGCCCTCATCCGGCTAAAGCAACCCGTGCACTTCAACGCTTTCATGGCGCCAGTGTGTCTCGCAGAACCAAGAGGTCAAGATATTTACGCTGATCAAGTAGCATTTGTAACTGGATGGGGAAGAACTGTCCAAGGTGGAAATCCATCTCGATTCTTGCGCAAGGCTAACGTAAAAGTACTTTCCATGGCTGCCTGTCGCAACACCACAATTGGAGAACACATCTTGGACTCTATGATCTGTGCCTATGAATTTGAAACTGATGCCTGCCAGGGTGATAGTGGAGGACCATTGGTCTTTGAATCTCGCCCTGGAAAAGTGGAACAGATAGGTGTCGTCTCTTGGGGAATTGGATGT
>tx20.9a_TEX
TTGGTGGCCTGGGGACCGCATGCGGTGACAGCGTTTCCTCGAACGAATATGTCATGCGAATGTGGCCTCATGTCTGACGGTGTCTCAACACGTATCGTCGGGGGCACAATCGCCACTCCCCATCTGTACCCTTGGATGGTGGCCATCCTCAACGGAGGCAAGATGCACTGTGGAGGATCGCTCATCAACGACCGATACGTGCTAACGGCAGGTCATTGTCTTAACTGGGCCCGCAAGGAAGACTTGACCGTCGTGTTGGGTTTGCACGACCGCGTTGCAATGAATGACGGCACGGAAAAAATCATGGGAGTAGACCAGATGATCGTTCACGAAGCTTTTGGAAGTGACTACCTCCATGATACTGAAGACATCGCCCTCATCCGGCTAAAGCAACCCGTGCACTTCAACGCTTTCATGGCGCCAGTGTGTCTCGCAGAACCAAGAGGTCAAGATATTTACGCTGATCAAGTAGCATTTGTAACTGGATGGGGAAGAACTGTCCAAGGTGGAAATCCATCTCGATTCTTGCGCAAGGCTAACGTAAAAGTACTTTCCATGGCTGCCTGTCGCAACACCACAATTGGAGAACACATCTTGGACTCTATGATCTGTGCCTATGAATTTGAAACTGATGCCTGCCAGGGTGATAGTGGAGGACCATTGGTCTTTGAATCTCGCCCTGGAAAAGTGGAACAGATAGGTGTCGTCTCTTGGGGAATTGGATGT
>tx30.1a_TEX
TTGGTGGCCTGGGGACCGCATGCGGTGACAGCGTTTCCTCGAACGAATATGTCATGCGAATGTGGCCTCATGTCTGACGGTGTCTCAACACGTATCGTCGGGGGCACAATCGCCACTCCCCATCTGTACCCTTGGATGGTGGCCATCCTCAACGGAGGCAAGATGCACTGTGGAGGATCGCTCATCAACGACCGATACGTGCTAACGGCAGGTCATTGTCTTAACTGGGCCCGCAAGGAAGACTTGACCGTCGTGTTGGGTTTGCACGACCGCGTTGCAATGAATGACGGCACGGAAAAAATCATGGGAGTAGACCAGATGATCGTTCACGAAGCTTTTGGAAGCGACTACCTCCATGATACTGAAGACATCGCCCTCATCCGGCTAAAGCAACCCGTGCACTTCAACGCTTTCATGGCGCCAGTGTGTCTCGCAGAACCAAGAGGTCAAGATATTTACGCTGATCAAGTAGCATTTGTAACTGGATGGGGAAGAACTGTCCAAGGTGGAAATCCATCTCGATTCTTGCGCAAGGCTAACGTAAAAGTACTTTCCATGGCTGCCTGTCGCAACACCACAATTGGAGAACACATCTTGGACTCTATGATCTGTGCCTATGAATTTGAAACTGATGCCTGCCAGGGTGATAGTGGAGGACCATTGGTCTTTGAATCTCGCCCTGGAAAAGTGGAACAGATAGGTGTCGTCTCTTGGGGAATTGGATGT
>tx30.2a_TEX
TTGGTGGCCTGGGGACCGCATGCGGTGACAGCGTTTCCTCGAACGAATATGTCATGCGAATGTGGCCTCATGTCTGACGGTGTCTCAACACGTATCGTCGGGGGCACAATCGCCACTCCCCATCTGTACCCTTGGATGGTGGCCATCCTCAACGGAGGCAAGATGCACTGTGGAGGATCGCTCATCAACGACCGATACGTGCTAACGGCAGGTCATTGTCTTAACTGGGCCCGCAAGGAAGACTTGACCGTCGTGTTGGGTTTGCACGACCGCGTTGCAATGAATGACGGCACGGAAAAAATCATGGGAGTAGACCAGATGATCGTTCACGAAGCTTTTGGAAGTGACTACCTCCATGATACTGAAGACATCGCCCTCATCCGGCTAAAGCAACCCGTGCACTTCAACGCTTTCATGGCGCCAGTGTGTCTCGCAGAACCAAGAGGTCAAGATATTTACGCTGATCAAGTAGCATTTGTAACTGGATGGGGAAGAACTGTCCAAGGTGGAAATCCATCTCGATTCTTGCGCAAGGCTAACGTAAAAGTACTTTCCATGGCTGCCTGTCGCAACACCACAATTGGAGAACACATCTTGGACTCTATGATCTGTGCCTATGAATTTGAAACTGATGCCTGCCAGGGTGATAGTGGAGGACCATTGGTCTTTGAATCTCGCCCTGGAAAAGTGGAACAGATAGGTGTCGTCTCTTGGGGAATTGGATGT
>tx30.3a_TEX
TTGGTGGCCTGGGGACCGCATGCGGTGACAGCGTTTCCTCGAACGAATATGTCATGCGAATGTGGCCTCATGTCTGACGGTGTCTCAACACGTATCGTCGGGGGCACAATCGCCACTCCCCATCTGTACCCTTGGATGGTGGCCATCCTCAACGGAGGCAAGATGCACTGTGGAGGATCGCTCATCAACGACCGATACGTGCTAACGGCAGGTCATTGTCTTAACTGGGCCCGCAAGGAAGACTTGACCGTCGTGTTGGGTTTGCACGACCGCGTTGCAATGAATGACGGCACGGAAAAAATCATGGGAGTAGACCAGATGATCGTTCACGAAGCTTTTGGAAGCGACTACCTCCATGATACTGAAGACATCGCCCTCATCCGGCTAAAGCAACCCGTGCACTTCAACGCTTTCATGGCGCCAGTGTGTCTCGCAGAACCAAGAGGTCAAGATATTTACGCTGATCAAGTAGCATTTGTAACTGGATGGGGAAGAACTGTCCAAGGTGGAAATCCATCTCGATTCTTGCGCAAGGCTAACGTAAAAGTACTTTCCATGGCTGCCTGTCGCAACACCACAATTGGAGAACACATCTTGGACTCTATGATCTGTGCCTATGAATTTGAAACTGATGCCTGCCAGGGTGATAGTGGAGGACCATTGGTCTTTGAATCTCGCCCTGGAAAAGTGGAACAGATAGGTGTCGTCTCTTGGGGAATTGGATGT
>tx35.3a_TEX
TTGGTGGCCTGGGGACCGCATGCGGTGACAGCGTTTCCTCGAACGAATATGTCATGCGAATGTGGCCTCATGTCTGACGGTGTCTCAACACGTATCGTCGGGGGCACAATCGCCACTCCCCATCTGTACCCTTGGATGGTGGCCATCCTCAACGGAGGCAAGATGCACTGTGGAGGATCGCTCATCAACGACCGATACGTGCTAACGGCAGGTCATTGTCTTAACTGGGCCCGCAAGGAAGACTTGACCGTCGTGTTGGGTTTGCACGACCGCGTTGCAATGAATGACGGCACGGAAAAAATCATGGGAGTAGACCAGATGATCGTTCACGAAGCTTTTGGAAGCGACTACCTCCATGATACTGAAGACATCGCCCTCATCCGGCTAAAGCAACCCGTGCACTTCAACGCTTTCATGGCGCCAGTGTGTCTCGCAGAACCAAGAGGTCAAGATATTTACGCTGATCAAGTAGCATTTGTAACTGGATGGGGAAGAACTGTCCAAGGTGGAAATCCATCTCGATTCTTGCGCAAGGCTAACGTAAAAGTACTTTCCATGGCTGCCTGTCGCAACACCACAATTGGAGAACACATCTTGGACTCTATGATCTGTGCCTATGAATTTGAAACTGATGCCTGCCAGGGTGATAGTGGAGGACCATTGGTCTTTGAATCTCGCCCTGGAAAAGTGGAACAGATAGGTGTCGTCTCTTGGGGAATTGGATGT
>tx35.4a_TEX
TTGGTGGCCTGGGGACCGCATGCGGTGACAGCGTTTCCTCGAACGAATATGTCATGCGAATGTGGCCTCATGTCTGACGGTGTCTCAACACGTATCGTCGGGGGCACAATCGCCACTCCCCATCTGTACCCTTGGATGGTGGCCATCCTCAACGGAGGCAAGATGCACTGTGGAGGATCGCTCATCAACGACCGATACGTGCTAACGGCAGGTCATTGTCTTAACTGGGCCCGCAAGGAAGACTTGACCGTCGTGTTGGGTTTGCACGACCGCGTTGCAATGAATGACGGCACGGAAAAAATCATGGGAGTAGACCAGATGATCGTTCACGAAGCTTTTGGAAGCGACTACCTCCATGATACTGAAGACATCGCCCTCATCCGGCTAAAGCAACCCGTGCACTTCAACGCTTTCATGGCGCCAGTGTGTCTCGCAGAACCAAGAGGTCAAGATATTTACGCTGATCAAGTAGCATTTGTAACTGGATGGGGAAGAACTGTCCAAGGTGGAAATCCATCTCGATTCTTGCGCAAGGCTAACGTAAAAGTACTTTCCATGGCTGCCTGTCGCAACACCACAATTGGAGAACACATCTTGGACTCTATGATCTGTGCCTATGAATTTGAAACTGATGCCTGCCAGGGTGATAGTGGAGGACCATTGGTCTTTGAATCTCGCCCTGGAAAAGTGGAACAGATAGGTGTCGTCTCTTGGGGAATTGGATGT
>tx35.5a_TEX
TTGGTGGCCTGGGGACCGCATGCGGTGACAGCGTTTCCTCGAACGAATATGTCATGCGAATGTGGCCTCATGTCTGACGGTGTCTCAACACGTATCGTCGGGGGCACAATCGCCACTCCCCATCTGTACCCTTGGATGGTGGCCATCCTCAACGGAGGCAAGATGCACTGTGGAGGATCGCTCATCAACGACCGATACGTGCTAACGGCAGGTCATTGTCTTAACTGGGCCCGCAAGGAAGACTTGACCGTCGTGTTGGGTTTGCACGACCGCGTTGCAATGAATGACGGCACGGAAAAAATCATGGGAGTAGACCAGATGATCGTTCACGAAGCTTTTGGAAGCGACTACCTCCATGATACTGAAGACATCGCCCTCATCCGGCTAAAGCAACCCGTGCACTTCAACGCTTTCATGGCGCCAGTGTGTCTCGCAGAACCAAGAGGTCAAGATATTTACGCTGATCAAGTAGCATTTGTAACTGGATGGGGAAGAACTGTCCAAGGTGGAAATCCATCTCGATTCTTGCGCAAGGCTAACGTAAAAGTACTTTCCATGGCTGCCTGTCGCAACACCACAATTGGAGAACACATCTTGGACTCTATGATCTGTGCCTATGAATTTGAAACTGATGCCTGCCAGGGTGATAGTGGAGGACCATTGGTCTTTGAATCTCGCCCTGGAAAAGTGGAACAGATAGGTGTCGTCTCTTGGGGAATTGGATGT
>kc.2a_SOC
NNNNNNNNNNNNNNNNNNNNNNNNNNNNNNNNNNNNNNNNNNNNNNNNNNNNNNNNNNNNNNNNNNNNNNNNNNNNNNNNNNNNNNNNNNNNNNNNNNNNNNNNNNNNNNNNNNNNNNNNNNNNNNNNNNNNNNNNNNNNNNNNNTCCTCAACGGAGGCAAGATGCACTGTGGAGGATCGCTCATCAACGACCGATACGTGCTAACGGCAGGTCATTGTCTTAACTGGGCCCGCAAGGAAGACTTGACCGTCGTGTTGGGTTTGCACGACCGCATTGCAATGAATGACGGCACSGAAAAAATCATGGGAGTAGACCAGATGATCGTTCACGAAGCTTTTGGAAGCGACTACCTCCATGATACTGAAGACATCGCCCTCATCCGGCTAAAGCAACCCGTGCACTTCAACGCTTTCATGGCGCCAGTGTGTCTCGCANNNNNNNNNNNNNNNNNNNNNNNNNNNNNNNNNNNNNNNNNNNNNNNNNNNNNNNNNNNNNNNNNNNNNNNNNNNNNNNNNNNNNNNNNNNNNNNNNNNNNNNNNNNNNNNNNNNNNNNNNNNNNNNNNNNNNNNNNNNNNNNNNNNNNNNNNNNNNNNNNNNNNNNNNNNNNNNNNNNNNNNNNNNNNNNNNNNNNNNNNNNNNNNNNNNNNNNNNNNNNNNNNNNNNNNNNNNNNNNNNNNNNNNNNNNNNNNNNNNNNNNNNNNNNNNNNNNNNNNNNNNNNNNNNNN
>kc.3a_SOC
NNNNNNNNNNNNNNNNNNNNNNNNNNNNNNNNNNNNNNNNNNNNNNNNNNNNNNNNNNNNNNNNNNNNNNNNNNNNNNNNNNNNNNNNNNNNNNNNNNNNNNNNNNNNNNNNNNNNNNNNNNNNNNNNNNNNNNNNNNNNNNNNNTCCTCAACGGAGGCAAGATGCACTGTGGAGGATCGCTCATCAACGACCGATACGTGCTAACGGCAGGTCATTGTCTTAACTGGGCCCGCAAGGAAGACTTGACCGTCGTGTTGGGTTTGCACGACCGCATTGCAATGAATGACGGCACAGAAAAAATCATGGGAGTAGACCAGATGATCGTTCACGAAGCTTTTGGAAGCGACTACCTCCATGATACTGAAGACATCGCCCTCATCCGGCTAAAGCAACCCGTGCACTTCAACGCTTTCATGGCGCCAGTGTGTCTCGCANNNNNNNNNNNNNNNNNNNNNNNNNNNNNNNNNNNNNNNNNNNNNNNNNNNNNNNNNNNNNNNNNNNNNNNNNNNNNNNNNNNNNNNNNNNNNNNNNNNNNNNNNNNNNNNNNNNNNNNNNNNNNNNNNNNNNNNNNNNNNNNNNNNNNNNNNNNNNNNNNNNNNNNNNNNNNNNNNNNNNNNNNNNNNNNNNNNNNNNNNNNNNNNNNNNNNNNNNNNNNNNNNNNNNNNNNNNNNNNNNNNNNNNNNNNNNNNNNNNNNNNNNNNNNNNNNNNNNNNNNNNNNNNNNNN
>kc.4a_SOC
NNNNNNNNNNNNNNNNNNNNNNNNNNNNNNNNNNNNNNNNNNNNNNNNNNNNNNNNNNNNNNNNNNNNNNNNNNNNNNNNNNNNNNNNNNNNNNNNNNNNNNNNNNNNNNNNNNNNNNNNNNNNNNNNNNNNNNNNNNNNNNNNNTCCTCAACGGAGGCAAGATGCACTGTGGAGGATCGCTCATCAACGACCGATACGTGCTAACGGCAGGTCATTGTCTTAACTGGGCCCGCAAGGAAGACTTGACCGTCGTGTTGGGTTTGCACGACCGCATTGCAATGAATGACGGCACRGAAAAAATCATGGGAGTAGACCAGATGATCGTTCACGAAGCTTTTGGAAGCGACTACCTCCATGATACTGAAGACATCGCCCTCATCCGGCTAAAGCAACCCGTGCACTTCAACGCTTTCATGGCGCCAGTGTGTCTCGCANNNNNNNNNNNNNNNNNNNNNNNNNNNNNNNNNNNNNNNNNNNNNNNNNNNNNNNNNNNNNNNNNNNNNNNNNNNNNNNNNNNNNNNNNNNNNNNNNNNNNNNNNNNNNNNNNNNNNNNNNNNNNNNNNNNNNNNNNNNNNNNNNNNNNNNNNNNNNNNNNNNNNNNNNNNNNNNNNNNNNNNNNNNNNNNNNNNNNNNNNNNNNNNNNNNNNNNNNNNNNNNNNNNNNNNNNNNNNNNNNNNNNNNNNNNNNNNNNNNNNNNNNNNNNNNNNNNNNNNNNNNNNNNNNNN
>kc.5a_SOC
NNNNNNNNNNNNNNNNNNNNNNNNNNNNNNNNNNNNNNNNNNNNNNNNNNNNNNNNNNNNNNNNNNNNNNNNNNNNNNNNNNNNNNNNNNNNNNNNNNNNNNNNNNNNNNNNNNNNNNNNNNNNNNNNNNNNNNNNNNNNNNNNNTCCTCAACGGAGGCAAGATGCACTGTGGAGGATCGCTCATCAACGACCGATACGTGCTAACGGCAGGTCATTGTCTTAACTGGGCCCGCAAGGAAGACTTGACCGTCGTGTTGGGTTTGCACGACCGCATTGCAATGAATGACGGCACRGAAAAAATCATGGGAGTAGACCAGATGATCGTTCACGAAGCTTTTGGAAGCGACTACCTCCATGATACTGAAGACATCGCCCTCATCCGGCTAAAGCAACCCGTGCACTTCAACGCTTTCATGGCGCCAGTGTGTCTCGCANNNNNNNNNNNNNNNNNNNNNNNNNNNNNNNNNNNNNNNNNNNNNNNNNNNNNNNNNNNNNNNNNNNNNNNNNNNNNNNNNNNNNNNNNNNNNNNNNNNNNNNNNNNNNNNNNNNNNNNNNNNNNNNNNNNNNNNNNNNNNNNNNNNNNNNNNNNNNNNNNNNNNNNNNNNNNNNNNNNNNNNNNNNNNNNNNNNNNNNNNNNNNNNNNNNNNNNNNNNNNNNNNNNNNNNNNNNNNNNNNNNNNNNNNNNNNNNNNNNNNNNNNNNNNNNNNNNNNNNNNNNNNNNNNNN
>kc.6a_SOC
NNNNNNNNNNNNNNNNNNNNNNNNNNNNNNNNNNNNNNNNNNNNNNNNNNNNNNNNNNNNNNNNNNNNNNNNNNNNNNNNNNNNNNNNNNNNNNNNNNNNNNNNNNNNNNNNNNNNNNNNNNNNNNNNNNNNNNNNNNNNNNNNNTCCTCAACGGAGGCAAGATGCACTGTGGAGGATCGCTCATCAACGACCGATACGTGCTAACGGCAGGTCATTGTCTTAACTGGGCCCGCAAGGAAGACTTGACCGTCGTGTTGGGTTTGCACGACCGCATTGCAATGAATGACGGCACRGAAAAAATCATGGGAGTAGACCAGATGATCGTTCACGAAGCTTTTGGAAGCGACTACCTCCATGATACTGAAGACATCGCCCTCATCCGGCTAAAGCAACCCGTGCACTTCAACGCTTTCATGGCGCCAGTGTGTCTCGCANNNNNNNNNNNNNNNNNNNNNNNNNNNNNNNNNNNNNNNNNNNNNNNNNNNNNNNNNNNNNNNNNNNNNNNNNNNNNNNNNNNNNNNNNNNNNNNNNNNNNNNNNNNNNNNNNNNNNNNNNNNNNNNNNNNNNNNNNNNNNNNNNNNNNNNNNNNNNNNNNNNNNNNNNNNNNNNNNNNNNNNNNNNNNNNNNNNNNNNNNNNNNNNNNNNNNNNNNNNNNNNNNNNNNNNNNNNNNNNNNNNNNNNNNNNNNNNNNNNNNNNNNNNNNNNNNNNNNNNNNNNNNNNNNNN
>kc.7a_SOC
NNNNNNNNNNNNNNNNNNNNNNNNNNNNNNNNNNNNNNNNNNNNNNNNNNNNNNNNNNNNNNNNNNNNNNNNNNNNNNNNNNNNNNNNNNNNNNNNNNNNNNNNNNNNNNNNNNNNNNNNNNNNNNNNNNNNNNNNNNNNNNNNNTCCTCAACGGAGGCAAGATGCACTGTGGAGGATCGCTCATCAACGACCGATACGTGCTAACGGCAGGTCATTGTCTTAACTGGGCCCGCAAGGAAGACTTGACCGTCGTGTTGGGTTTGCACGACCGCATTGCAATGAATGACGGCACRGAAAAAATCATGGGAGTAGACCAGATGATCGTTCACGAAGCTTTTGGAAGCGACTACCTCCATGATACTGAAGACATCGCCCTCATCCGGCTAAAGCAACCCGTGCACTTCAACGCTTTCATGGCGCCAGTGTGTCTCGCANNNNNNNNNNNNNNNNNNNNNNNNNNNNNNNNNNNNNNNNNNNNNNNNNNNNNNNNNNNNNNNNNNNNNNNNNNNNNNNNNNNNNNNNNNNNNNNNNNNNNNNNNNNNNNNNNNNNNNNNNNNNNNNNNNNNNNNNNNNNNNNNNNNNNNNNNNNNNNNNNNNNNNNNNNNNNNNNNNNNNNNNNNNNNNNNNNNNNNNNNNNNNNNNNNNNNNNNNNNNNNNNNNNNNNNNNNNNNNNNNNNNNNNNNNNNNNNNNNNNNNNNNNNNNNNNNNNNNNNNNNNNNNNNNNN
>kc.8a_SOC
NNNNNNNNNNNNNNNNNNNNNNNNNNNNNNNNNNNNNNNNNNNNNNNNNNNNNNNNNNNNNNNNNNNNNNNNNNNNNNNNNNNNNNNNNNNNNNNNNNNNNNNNNNNNNNNNNNNNNNNNNNNNNNNNNNNNNNNNNNNNNNNNNTCCTCAACGGAGGCAAGATGCACTGTGGAGGATCGCTCATCAACGACCGATACGTGCTAACGGCAGGTCATTGTCTTAACTGGGCCCGCAAGGAAGACTTGACCGTCGTGTTGGGTTTGCACGACCGCATTGCAATGAATGACGGCACGGAAAAAATCATGGGAGTAGACCAGATGATCGTTCACGAAGCTTTTGGAAGTGACTACCTCCATGATACTGAAGACATCGCCCTCATCCGGCTAAAGCAACCCGTGCACTTCAACGCTTTCATGGCGCCAGTGTGTCTCGCANNNNNNNNNNNNNNNNNNNNNNNNNNNNNNNNNNNNNNNNNNNNNNNNNNNNNNNNNNNNNNNNNNNNNNNNNNNNNNNNNNNNNNNNNNNNNNNNNNNNNNNNNNNNNNNNNNNNNNNNNNNNNNNNNNNNNNNNNNNNNNNNNNNNNNNNNNNNNNNNNNNNNNNNNNNNNNNNNNNNNNNNNNNNNNNNNNNNNNNNNNNNNNNNNNNNNNNNNNNNNNNNNNNNNNNNNNNNNNNNNNNNNNNNNNNNNNNNNNNNNNNNNNNNNNNNNNNNNNNNNNNNNNNNNNN
>kc.9a_SOC
NNNNNNNNNNNNNNNNNNNNNNNNNNNNNNNNNNNNNNNNNNNNNNNNNNNNNNNNNNNNNNNNNNNNNNNNNNNNNNNNNNNNNNNNNNNNNNNNNNNNNNNNNNNNNNNNNNNNNNNNNNNNNNNNNNNNNNNNNNNNNNNNNTCCTCAACGGAGGCAAGATGCACTGTGGAGGATCGCTCATCAACGACCGATACGTGCTAACGGCAGGTCATTGTCTTAACTGGGCCCGCAAGGAAGACTTGACCGTCGTGTTGGGTTTGCACGACCGCATTGCAATGAATGACGGCACRGAAAAAATCATGGGAGTAGACCAGATGATCGTTCACGAAGCTTTTGGAAGYGACTACCTYCATGATACTGAAGACATCGCCCTCATCCGGCTAAAGCAACCCGTGCACTTCAACGCTTTCATGGCGCCAGTGTGTCTCGCANNNNNNNNNNNNNNNNNNNNNNNNNNNNNNNNNNNNNNNNNNNNNNNNNNNNNNNNNNNNNNNNNNNNNNNNNNNNNNNNNNNNNNNNNNNNNNNNNNNNNNNNNNNNNNNNNNNNNNNNNNNNNNNNNNNNNNNNNNNNNNNNNNNNNNNNNNNNNNNNNNNNNNNNNNNNNNNNNNNNNNNNNNNNNNNNNNNNNNNNNNNNNNNNNNNNNNNNNNNNNNNNNNNNNNNNNNNNNNNNNNNNNNNNNNNNNNNNNNNNNNNNNNNNNNNNNNNNNNNNNNNNNNNNNNN
>kc.10a_SOC
NNNNNNNNNNNNNNNNNNNNNNNNNNNNNNNNNNNNNNNNNNNNNNNNNNNNNNNNNNNNNNNNNNNNNNNNNNNNNNNNNNNNNNNNNNNNNNNNNNNNNNNNNNNNNNNNNNNNNNNNNNNNNNNNNNNNNNNNNNNNNNNNNTCCTCAACGGAGGCAAGATGCACTGTGGAGGATCGCTCATCAACGACCGATACGTGCTAACGGCAGGTCATTGTCTTAACTGGGCCCGCAAGGAAGACTTGACCGTCGTGTTGGGTTTGCACGACCGCATTGCAATGAATGACGGCACMGAAAAAATCATGGGAGTAGACCAGATGATCGTTCACGAAGCTTTTGGAAGCGACTACCTCCATGATACTGAAGACATCGCCCTCATCCGGCTAAAGCAACCCGTGCACTTCAACGCTTTCATGGCGCCAGTGTGTCTCGCANNNNNNNNNNNNNNNNNNNNNNNNNNNNNNNNNNNNNNNNNNNNNNNNNNNNNNNNNNNNNNNNNNNNNNNNNNNNNNNNNNNNNNNNNNNNNNNNNNNNNNNNNNNNNNNNNNNNNNNNNNNNNNNNNNNNNNNNNNNNNNNNNNNNNNNNNNNNNNNNNNNNNNNNNNNNNNNNNNNNNNNNNNNNNNNNNNNNNNNNNNNNNNNNNNNNNNNNNNNNNNNNNNNNNNNNNNNNNNNNNNNNNNNNNNNNNNNNNNNNNNNNNNNNNNNNNNNNNNNNNNNNNNNNNNN
>kh.2a_FAS
NNNNNNNNNNNNNNNNNNNNNNNNNNNNNNNNNNNNNNNNNNNNNNNNNNNNNNNNNNNNNNNNNNNNNNNNNNNNNNNNNNNNNNNNNNNNNNNNNNNNNNNNNNNNNNNNNNNNNNNNNNNNNNNNNNNNNNNNNNNNNNNNNTCCTCAACGGAGGCAAGATGCACTGTGGAGGATCGCTCATCAACGACCGATACGTGCTAACGGCAGGTCATTGTCTTAACTGGGCCCGCAAGGAAGACTTGACCGTCGTGTTGGGTTTGCACGACCGCGTTGCAATGAATGACGGCACGGAAAAAATCATGGGAGTAGACCAGATGATCGTTCACGAAGCTTTTGGAAGCGACTACCTCCATGATACTGAAGACATCGCCCTCATCCGGCTAAAGCAACCCGTGCACTTCAACGCTTTCATGGCGCCAGTGTGTCTCGCANNNNNNNNNNNNNNNNNNNNNNNNNNNNNNNNNNNNNNNNNNNNNNNNNNNNNNNNNNNNNNNNNNNNNNNNNNNNNNNNNNNNNNNNNNNNNNNNNNNNNNNNNNNNNNNNNNNNNNNNNNNNNNNNNNNNNNNNNNNNNNNNNNNNNNNNNNNNNNNNNNNNNNNNNNNNNNNNNNNNNNNNNNNNNNNNNNNNNNNNNNNNNNNNNNNNNNNNNNNNNNNNNNNNNNNNNNNNNNNNNNNNNNNNNNNNNNNNNNNNNNNNNNNNNNNNNNNNNNNNNNNNNNNNNNN
>kh.3a_FAS
NNNNNNNNNNNNNNNNNNNNNNNNNNNNNNNNNNNNNNNNNNNNNNNNNNNNNNNNNNNNNNNNNNNNNNNNNNNNNNNNNNNNNNNNNNNNNNNNNNNNNNNNNNNNNNNNNNNNNNNNNNNNNNNNNNNNNNNNNNNNNNNNNTCCTCAACGGAGGCAAGATGCACTGTGGAGGATCGCTCATCAACGACCGATACGTGCTAACGGCAGGTCATTGTCTTAACTGGGCCCGCAAGGAAGACTTGACCGTCGTGTTGGGTTTGCACGACCGCGTTGCAATGAATGACGGCACGGAAAAAATCATGGGAGTAGACCAGATGATCGTTCACGAAGCTTTTGGAAGCGACTACCTCCATGATACTGAAGACATCGCCCTCATCCGGCTAAAGCAACCCGTGCACTTCAACGCTTTCATGGCGCCAGTGTGTCTCGCANNNNNNNNNNNNNNNNNNNNNNNNNNNNNNNNNNNNNNNNNNNNNNNNNNNNNNNNNNNNNNNNNNNNNNNNNNNNNNNNNNNNNNNNNNNNNNNNNNNNNNNNNNNNNNNNNNNNNNNNNNNNNNNNNNNNNNNNNNNNNNNNNNNNNNNNNNNNNNNNNNNNNNNNNNNNNNNNNNNNNNNNNNNNNNNNNNNNNNNNNNNNNNNNNNNNNNNNNNNNNNNNNNNNNNNNNNNNNNNNNNNNNNNNNNNNNNNNNNNNNNNNNNNNNNNNNNNNNNNNNNNNNNNNNNN
>kh.4a_FAS
NNNNNNNNNNNNNNNNNNNNNNNNNNNNNNNNNNNNNNNNNNNNNNNNNNNNNNNNNNNNNNNNNNNNNNNNNNNNNNNNNNNNNNNNNNNNNNNNNNNNNNNNNNNNNNNNNNNNNNNNNNNNNNNNNNNNNNNNNNNNNNNNNTCCTCAACGGAGGCAAGATGCACTGTGGAGGATCGCTCATCAACGACCGATACGTGCTAACGGCAGGTCATTGTCTTAACTGGGCCCGCAAGGAAGACTTGACCGTCGTGTTGGGTTTGCACGACCGCGTTGCAATGAATGACGGCACGGAAAAAATCATGGGAGTAGACCAGATGATCGTTCACGAAGCTTTTGGAAGCGACTACCTCCATGATACTGAAGACATCGCCCTCATCCGGCTAAAGCAACCCGTGCACTTCAACGCTTTCATGGCGCCAGTGTGTCTCGCANNNNNNNNNNNNNNNNNNNNNNNNNNNNNNNNNNNNNNNNNNNNNNNNNNNNNNNNNNNNNNNNNNNNNNNNNNNNNNNNNNNNNNNNNNNNNNNNNNNNNNNNNNNNNNNNNNNNNNNNNNNNNNNNNNNNNNNNNNNNNNNNNNNNNNNNNNNNNNNNNNNNNNNNNNNNNNNNNNNNNNNNNNNNNNNNNNNNNNNNNNNNNNNNNNNNNNNNNNNNNNNNNNNNNNNNNNNNNNNNNNNNNNNNNNNNNNNNNNNNNNNNNNNNNNNNNNNNNNNNNNNNNNNNNNN
>kh.5a_FAS
NNNNNNNNNNNNNNNNNNNNNNNNNNNNNNNNNNNNNNNNNNNNNNNNNNNNNNNNNNNNNNNNNNNNNNNNNNNNNNNNNNNNNNNNNNNNNNNNNNNNNNNNNNNNNNNNNNNNNNNNNNNNNNNNNNNNNNNNNNNNNNNNNTCCTCAACGGAGGCAAGATGCACTGTGGAGGATCGCTCATCAACGACCGATACGTGCTAACGGCAGGTCATTGTCTTAACTGGGCCCGCAAGGAAGACTTGACCGTCGTGTTGGGTTTGCACGACCGCGTTGCAATGAATGACGGCACGGAAAAAATCATGGGAGTAGACCAGATGATCGTTCACGAAGCTTTTGGAAGCGACTACCTCCATGATACTGAAGACATCGCCCTCATCCGGCTAAAGCAACCCGTGCACTTCAACGCTTTCATGGCGCCAGTGTGTCTCGCANNNNNNNNNNNNNNNNNNNNNNNNNNNNNNNNNNNNNNNNNNNNNNNNNNNNNNNNNNNNNNNNNNNNNNNNNNNNNNNNNNNNNNNNNNNNNNNNNNNNNNNNNNNNNNNNNNNNNNNNNNNNNNNNNNNNNNNNNNNNNNNNNNNNNNNNNNNNNNNNNNNNNNNNNNNNNNNNNNNNNNNNNNNNNNNNNNNNNNNNNNNNNNNNNNNNNNNNNNNNNNNNNNNNNNNNNNNNNNNNNNNNNNNNNNNNNNNNNNNNNNNNNNNNNNNNNNNNNNNNNNNNNNNNNNN
>kh.6a_FAS
NNNNNNNNNNNNNNNNNNNNNNNNNNNNNNNNNNNNNNNNNNNNNNNNNNNNNNNNNNNNNNNNNNNNNNNNNNNNNNNNNNNNNNNNNNNNNNNNNNNNNNNNNNNNNNNNNNNNNNNNNNNNNNNNNNNNNNNNNNNNNNNNNTCCTCAACGGAGGCAAGATGCACTGTGGAGGATCGCTCATCAACGACCGATACGTGCTAACGGCAGGTCATTGTCTTAACTGGGCCCGCAAGGAAGACTTGACCGTCGTGTTGGGTTTGCACGACCGCGTTGCAATGAATGACGGCACGGAAAAAATCATGGGAGTAGACCAGATGATCGTTCACGAAGCTTTTGGAAGCGACTACCTCCATGATACTGAAGACATCGCCCTCATCCGGCTAAAGCAACCCGTGCACTTCAATGCTTTCATGGCGCCAGTGTGTCTCGCANNNNNNNNNNNNNNNNNNNNNNNNNNNNNNNNNNNNNNNNNNNNNNNNNNNNNNNNNNNNNNNNNNNNNNNNNNNNNNNNNNNNNNNNNNNNNNNNNNNNNNNNNNNNNNNNNNNNNNNNNNNNNNNNNNNNNNNNNNNNNNNNNNNNNNNNNNNNNNNNNNNNNNNNNNNNNNNNNNNNNNNNNNNNNNNNNNNNNNNNNNNNNNNNNNNNNNNNNNNNNNNNNNNNNNNNNNNNNNNNNNNNNNNNNNNNNNNNNNNNNNNNNNNNNNNNNNNNNNNNNNNNNNNNNNN
>kh.7a_FAS
NNNNNNNNNNNNNNNNNNNNNNNNNNNNNNNNNNNNNNNNNNNNNNNNNNNNNNNNNNNNNNNNNNNNNNNNNNNNNNNNNNNNNNNNNNNNNNNNNNNNNNNNNNNNNNNNNNNNNNNNNNNNNNNNNNNNNNNNNNNNNNNNNTCCTCAACGGAGGCAAGATGCACTGTGGAGGATCGCTCATCAACGACCGATACGTGCTAACGGCAGGTCATTGTCTTAACTGGGCCCGCAAGGAAGACTTGACCGTCGTGTTGGGTTTGCACGACCGCGTTGCAATGAATGACGGCACGGAAAAAATCATGGGAGTAGACCAGATGATCGTTCACGAAGCTTTTGGAAGCGACTACCTCCATGATACTGAAGACATCGCCCTCATCCGGCTAAAGCAACCCGTGCACTTCAACGCTTTCATGGCGCCAGTGTGTCTCGCANNNNNNNNNNNNNNNNNNNNNNNNNNNNNNNNNNNNNNNNNNNNNNNNNNNNNNNNNNNNNNNNNNNNNNNNNNNNNNNNNNNNNNNNNNNNNNNNNNNNNNNNNNNNNNNNNNNNNNNNNNNNNNNNNNNNNNNNNNNNNNNNNNNNNNNNNNNNNNNNNNNNNNNNNNNNNNNNNNNNNNNNNNNNNNNNNNNNNNNNNNNNNNNNNNNNNNNNNNNNNNNNNNNNNNNNNNNNNNNNNNNNNNNNNNNNNNNNNNNNNNNNNNNNNNNNNNNNNNNNNNNNNNNNNNN
>kh.8a_FAS
NNNNNNNNNNNNNNNNNNNNNNNNNNNNNNNNNNNNNNNNNNNNNNNNNNNNNNNNNNNNNNNNNNNNNNNNNNNNNNNNNNNNNNNNNNNNNNNNNNNNNNNNNNNNNNNNNNNNNNNNNNNNNNNNNNNNNNNNNNNNNNNNNTCCTCAACGGAGGCAAGATGCACTGTGGAGGATCGCTCATCAACGACCGATACGTGCTAACGGCAGGTCATTGTCTTAACTGGGCCCGCAAGGAAGACTTGACCGTCGTGTTGGGTTTGCACGACCGCGTTGCAATGAATGACGGCACGGAAAAAATCATGGGAGTAGACCAGATGATCGTTCACGAAGCTTTTGGAAGCGACTACCTCCATGATACTGAAGACATCGCCCTCATCCGGCTAAAGCAACCCGTGCACTTCAAYGCTTTCATGGCGCCAGTGTGTCTCGCANNNNNNNNNNNNNNNNNNNNNNNNNNNNNNNNNNNNNNNNNNNNNNNNNNNNNNNNNNNNNNNNNNNNNNNNNNNNNNNNNNNNNNNNNNNNNNNNNNNNNNNNNNNNNNNNNNNNNNNNNNNNNNNNNNNNNNNNNNNNNNNNNNNNNNNNNNNNNNNNNNNNNNNNNNNNNNNNNNNNNNNNNNNNNNNNNNNNNNNNNNNNNNNNNNNNNNNNNNNNNNNNNNNNNNNNNNNNNNNNNNNNNNNNNNNNNNNNNNNNNNNNNNNNNNNNNNNNNNNNNNNNNNNNNNN
>kh.9a_FAS
TTGGTGGCCTGGGGACCGCATGCGGTGACAGCGTTTCCTCGAACGAATATGTCATGCGAATGTGGCCTCATGTCTGACGGTGTCTCAACACGTATCGTCGGGGGCACAATCGCCACTCCCCATCTGTACCCTTGGATGGTGGCCATCCTCAACGGAGGCAAGATGCACTGTGGAGGATCGCTCATCAACGACCGATACGTGCTAACGGCAGGTCATTGTCTTAACTGGGCCCGCAAGGAAGACTTGACCGTCGTGTTGGGTTTGCACGACCGCGTTGCAATGAATGACGGCACGGAAAAAATCATGGGAGTAGACCAGATGATCGTTCACGAAGCTTTTGGAAGCGACTACCTCCATGATACTGAAGACATCGCCCTCATCCGGCTAAAGCAACCCGTGCACTTCAACGCTTTCATGGCGCCAGTGTGTCTCGCAGAACCAAGAGGTCAAGATATTTACGCTGATCAAGTAGCATTTGTAACTGGATGGGGAAGAACTGTCCAAGGTGGAAATCCATCTCGATTCTTGCGCAAGGCTAACGTAAAAGTACTTTCCATGGCTGCCTGTCGCAACACCACAATTGGAGAACACATCTTGGACTCTATGATCTGTGCCTATGAATTTGAAACTGATGCCTGCCAGGGTGATAGTGGAGGACCATTGGTCTTTGAATCTCGCCCTGGAAAAGTGGAACAGATAGGTGTCGTCTCTTGGGGAATTGGATGT
>kh.10a_FAS
NNNNNNNNNNNNNNNNNNNNNNNNNNNNNNNNNNNNNNNNNNNNNNNNNNNNNNNNNNNNNNNNNNNNNNNNNNNNNNNNNNNNNNNNNNNNNNNNNNNNNNNNNNNNNNNNNNNNNNNNNNNNNNNNNNNNNNNNNNNNNNNNNTCCTCAACGGAGGCAAGATGCACTGTGGAGGATCGCTCATCAACGACCGATACGTGCTAACGGCAGGTCATTGTCTTAACTGGGCCCGCAAGGAAGACTTGACCGTCGTGTTGGGTTTGCACGACCGCGTTGCAATGAATGACGGCACGGAAAAAATCATGGGAGTAGACCAGATGATCGTTCACGAAGCTTTTGGAAGCGACTACCTCCATGATACTGAAGACATCGCCCTCATCCGGCTAAAGCAACCCGTGCACTTCAACGCTTTCATGGCGCCAGTGTGTCTCGCANNNNNNNNNNNNNNNNNNNNNNNNNNNNNNNNNNNNNNNNNNNNNNNNNNNNNNNNNNNNNNNNNNNNNNNNNNNNNNNNNNNNNNNNNNNNNNNNNNNNNNNNNNNNNNNNNNNNNNNNNNNNNNNNNNNNNNNNNNNNNNNNNNNNNNNNNNNNNNNNNNNNNNNNNNNNNNNNNNNNNNNNNNNNNNNNNNNNNNNNNNNNNNNNNNNNNNNNNNNNNNNNNNNNNNNNNNNNNNNNNNNNNNNNNNNNNNNNNNNNNNNNNNNNNNNNNNNNNNNNNNNNNNNNNNN
