# Supplementary material for: Sorted gene genealogies and species-specific nonsynonymous substitutions point to putative postmating prezygotic isolation genes in Allonemobius crickets
Source: PeerJ. 2016 Feb 15;4:e1678. doi: 10.7717/peerj.1678 (PMC4756749; doi:10.7717/peerj.1678)
Supplement: Supplemental Information 1 — This archive includes files that were used to estimate lineage sorting and allelic segregation. It includes both allopatric and contact zone individuals. Files are fasta files and newick species tree formatted for TreeBeST; newick trees and association files formatted for gsi. [file peerj-04-1678-s001.gz › allo_and_contact/got_all_treebest.fasta]

>akn.1t_FAS
AAAGCGTTTTTGGATGACACGTTTGAGAAGAAAGTTAATTTAGGAGTTGGAGCATATAGAACTGATGAAGGCAAACCATGGATTTTGCCTGTAGTAGGAAAGACTGAAAAGGAGATGGCAGCAAATGAAACTCTAAATCATGAATATTTACCTGTATTGGGACTTGAAACCTTAAGCTCAGCTGCTACAACTATGTTACTTGGTTCAAATTGTTCTGCAATTGTGGAAGGAAGAGCATTTGGTGTTCAGACTCTTAGTGGTACAGGAGCTCTTCGTCTTGGCGCAGAGTTTTTGGCCAGACATTTGGGATATAAAACATTCTATTTCTCTCAGCCCACATGGGAAAATCATCGGTTGGTCTTCCTTAATGCTGGTTTTACGGATGCACGGGAGTATCGTTATTGGGATTCCAAAAATCGAGGAATTGACTTTAATGGCTTGATAGAGGATCTGAACACTGCACCTGAAAATTCAGTCATTATTCTTCATGCATGTGCTCATAATCCGACAGGAAGTGACCCAACACGTGAACAGTGGGCTGAAATTGCTGAAGTAATGAAGAAAAAAAAGTTGTTTCCATTTCTTGACTCAGCATATCAGGGTTTTGCATCTGGTGACTTAGAAAAAGATGCATTTGCAACACGTTACTTTGTTGAAAAAGGATTTGAATTGCTTTGTGCCCAGTCATTTGCGAAAAATTTTGGACTCTACAATGAAAGAGTTGGTAATTTAACGGTTGTATTAAGTAAAAAGGAGGTAACTGTACCTGTTAAATCCCAATTGACTCTTACTGTTCGAGGAATGTACTCAAATCCTCCTAATCACGGTGGCCGCATTGTTGCCACTGTATTAAACAACCCTGAACTCTATGAAGAATGGAAAGGATGCATTCGTACCATGGCAAATCGGATTCTATCGATGAGAGAAAGCTTAAGGAAGAAACTTGAAGAGTTGGGAACTCCTGGAACTTGGAATCATATCACTGAGCAAATAGGAATGTTCTCTTACACTGGTTTAACAACTAAACAAGTCGATCATCTAGTGAAGGAGCATCATATTTATTTATTGAAAAGTGGTCGAATCAGTATGAGTGGTCTCACCACGAAAAATGTTGAGTATGTG
>akn.2t_FAS
AAAGCGTTTTTGGATGACACGTTTGAGAAGAAAGTTAATTTAGGAGTTGGAGCATATAGAACTGATGAAGGCAAACCATGGATTTTGCCTGTAGTAGGAAAGACTGAAAAGGAGATGGCAGCAAATGAAACTCTAAATCATGAATATTTACCTGTATTGGGACTTGAAACCTTAAGCTCAGCTGCTACAACTATGTTACTTGGTTCAAATTGTTCTGCAATTGTGGAAGGAAGAGCATTTGGTGTTCAGACTCTTAGTGGTACAGGAGCTCTTCGTCTTGGCGCAGAGTTTTTGGCCAGACATTTGGGATATAAAACATTCTATTTCTCTCAGCCCACATGGGAAAATCATCGGTTGGTCTTCCTTAATGCTGGTTTTACGGATGCACGGGAGTATCGTTATTGGGATTCCAAAAATCGAGGAATTGACTTTAATGGCTTGATAGAGGATCTGAACACTGCACCTGAAAATTCAGTCATTATTCTTCATGCATGTGCTCATAATCCGACAGGAAGTGACCCAACACGTGAACAGTGGGCTGAAATTGCTGAAGTAATGAAGMAAAAAAAGTTGTTTCCATTTCTTGACTCAGCATATCAGGGTTTTGCATCTGGTGACTTAGAAAAAGATGCATTTGCAACACGTTACTTTGTTGAAAAAGGATTTGAATTGCTTTGTGCCCAGTCATTTGCGAAAAATTTTGGACTCTACAATGAAAGAGTTGGTAATTTAACGGTTGTATTAAGTAAAAAGGAGGTAACTGTACCTGTTAAATCCCAATTGACTCTTACTGTTCGAGGAATGTACTCAAATCCTCCTAATCACGGTGGCCGCATTGTTGCCACTGTATTAAACAACCCTGAACTCTATGAAGAATGGAAAGGATGCATTCGTACCATGGCAAATCGGATTCTATCGATGAGAGAAAGCTTAAGGAAGAAACTTGAAGAGTTGGGAACTCCTGGAACTTGGAATCATATCACTGAGCAAATAGGAATGTTCTCTTACACTGGTTTAACAACTAAACAAGTCGATCATCTAGTGAAGGAGCATCATATTTATTTATTGAAAAGTGGTCGAATCAGTATGAGTGGTCTCACCACGAAAAATGTTGAGTATGTg
>akn.3t_FAS
AAAGCGTTTTTGGATGACACGTTTGAGAAGAAAGTTAATTTAGGAGTTGGAGCATATAGAACTGATGAAGGCAAACCATGGATTTTGCCTGTAGTAGGAAAGACTGAAAAGGAGATGGCAGCAAATGAAACTCTAAATCATGAATATTTACCTGTATTGGGACTTGAAACCTTAAGCTCAGCTGCTACAACTATGTTACTTGGTTCAAATTGTTCTGCAATTGTGGAAGGAAGAGCATTTGGTGTTCAGACTCTTAGTGGTACAGGAGCTCTTCGTCTTGGCGCAGAGTTTTTGGCCAGACATTTGGGATATAAAACATTCTATTTCTCTCAGCCCACATGGGAAAATCATCGGTTGGTCTTCCTTAATGCTGGTTTTACGGATGCACGGGAGTATCGTTATTGGGATTCCAAAAATCGAGGAATTGACTTTAATGGCTTGATAGAGGATCTGAACACTGCACCTGAAAATTCAGTCATTATTCTTCATGCATGTGCTCATAATCCGACAGGAAGTGACCCAACACGTGAACAGTGGGCTGAAATTGCTGAAGTAATGAAGAAAAAAAAGTTGTTTCCATTTCTTGACTCAGCATATCAGGGTTTTGCATCTGGTGACTTAGAAAAAGATGCATTTGCAACACGTTACTTTGTTGAAAAAGGATTTGAATTGCTTTGTGCCCAGTCATTTGCGAAAAATTTTGGACTCTACAATGAAAGAGTTGGTAATTTAACGGTTGTATTAAGTAAAAAGGAGGTAACTGTACCTGTTAAATCCCAATTGACTCTTACTGTTCGAGGAATGTACTCAAATCCTCCTAATCACGGTGGCCGCATTGTTGCCACTGTATTAAACAACCCTGAACTCTATGAAGAATGGAAAGGATGCATTCGTACCATGGCAAATCGGATTCTATCGATGAGAGAAAGCTTAAGGAAGAAACTTGAAGAGTTGGGAACTCCTGGAACTTGGAATCATATCACTGAGCAAATAGGAATGTTCTCTTACACTGGTTTAACAACTAAACAAGTCGATCATCTAGTGAAGGAGCATCATATTTATTTATTGAAAAGTGGTCGAATCAGTATGAGTGGTCTCACCACGAAAAATGTTGAGTATGTG
>ff.1t_FAS
AAAGCGTTTTTGGATGACACGTTTGAGAAGAAAGTTAATTTAGGAGTTGGAGCATATAGAACTGATGAAGGCAAACCATGGATTTTGCCTGTAGTAGGAAAGACTGAAAAGGAGATGGCAGCAAATGAAACTCTAAATCATGAATATTTACCTGTATTGGGACTTGAAACCTTAAGCTCAGCTGCTACAACTATGTTACTTGGTTCAAATTGTTCTGCAATTGTGGAAGGAAGAGCATTTGGTGTTCAGACTCTTAGTGGTACAGGAGCTCTTCGTCTTGGCGCAGAGTTTTTGGCCAGACATTTGGGATATAAAACATTCTATTTCTCTCAGCCCACATGGGAAAATCATCGGTTGGTCTTCCTTAATGCTGGTTTTACGGATGCACGGGAGTATCGTTATTGGGATTCCAAAAATCGAGGAATTGACTTTAATGGCTTGATAGAGGATCTGAACACTGCACCTGAAAATTCAGTCATTATTCTTCATGCATGTGCTCATAATCCGACAGGAAGTGACCCAACACGTGAACAGTGGGCTGAAATTGCTGAAGTAATGAAGAAAAAAAAGTTGTTTCCATTTCTTGACTCAGCATATCAGGGTTTTGCATCTGGTGACTTAGAAAAAGATGCATTTGCAACACGTTACTTTGTTGAAAAAGGATTTGAATTGCTTTGTGCCCAGTCATTTGCGAAAAATTTTGGACTCTACAATGAAAGAGTTGGTAATTTAACGGTTGTATTAAGTAAAAAGGAGGTAACTGTACCTGTTAAATCCCAATTGACTCTTACTGTTCGAGGAATGTACTCAAATCCTCCTAATCACGGTGGCCGCATTGTTGCCACTGTATTAAACAACCCTGAACTCTATGAAGAATGGAAAGGATGCATTCGTACCATGGCAAATCGGATTCTATCGATGAGAGAAAGCTTAAGGAAGAAACTTGAAGAGTTGGGAACTCCTGGAACTTGGAATCATATCACTGAGCAAATAGGAATGTTCTCTTACACTGGTTTAACAACTAAACAAGTCGATCATCTAGTGAAGGAGCATCATATTTATTTATTGAAAAGTGGTCGAATCAGTATGAGTGGTCTCACCACGAAAAATGTTGAGTATGTG
>ff.2t_FAS
AAAGCGTTTTTGGATGACACGTTTGAGAAGAAAGTTAATTTAGGAGTTGGAGCATATAGAACTGATGAAGGCAAACCATGGATTTTGCCTGTAGTAGGAAAGACTGAAAAGGAGATGGCAGCAAATGAAACTCTAAATCATGAATATTTACCTGTATTGGGACTTGAAACCTTAAGCTCAGCTGCTACAACTATGTTACTTGGTTCAAATTGTTCTGCAATTGTGGAAGGAAGAGCATTTGGTGTTCAGACTCTTAGTGGTACAGGAGCTCTTCGTCTTGGCGCAGAGTTTTTGGCCAGACATTTGGGATATAAAACATTCTATTTCTCTCAGCCCACATGGGAAAATCATCGGTTGGTCTTCCTTAATGCTGGTTTTACGGATGCACGGGAGTATCGTTATTGGGATTCCAAAAATCGAGGAATTGACTTTAATGGCTTGATAGAGGATCTGAACACTGCACCTGAAAATTCAGTCATTATTCTTCATGCATGTGCTCATAATCCGACAGGAAGTGACCCAACACGTGAACAGTGGGCTGAAATTGCTGAAGTAATGAAGAAAAAAAAGTTGTTTCCATTTCTTGACTCAGCATATCAGGGTTTTGCATCTGGTGACTTAGAAAAAGATGCATTTGCAACACGTTACTTTGTTGAAAAAGGATTTGAATTGCTTTGTGCCCAGTCATTTGCGAAAAATTTTGGACTCTACAATGAAAGAGTTGGTAATTTAACGGTTGTATTAAGTAAAAAGGAGGTAACTGTACCTGTTAAATCCCAATTGACTCTTACTGTTCGAGGAATGTACTCAAATCCTCCTAATCACGGTGGCCGCATTGTTGCCACTGTATTAAACAACCCTGAACTCTATGAAGAATGGAAAGGATGCATTCGTACCATGGCAAATCGGATTCTATCGATGAGAGAAAGCTTAAGGAAGAAACTTGAAGAGTTGGGAACTCCTGGAACTTGGAATCATATCACTGAGCAAATAGGAATGTTCTCTTACACTGGTTTAACAACTAAACAAGTCGATCATCTAGTGAAGGAGCATCATATTTATTTATTGAAAAGTGGTCGAATCAGTATGAGTGGTCTCACCACGAAAAATGTTGAGTATGTG
>ff.3t_FAS
AAAGCGTTTTTGGATGACACGTTTGAGAAGAAAGTTAATTTAGGAGTTGGAGCATATAGAACTGATGAAGGCAAACCATGGATTTTGCCTGTAGTAGGAAAGACTGAAAAGGAGATGGCAGCAAATGAAACTCTAAATCATGAATATTTACCTGTATTGGGACTTGAAACCTTAAGCTCAGCTGCTACAACTATGTTACTTGGTTCAAATTGTTCTGCAATTGTGGAAGGAAGAGCATTTGGTGTTCAGACTCTTAGTGGTACAGGAGCTCTTCGTCTTGGCGCAGAGTTTTTGGCCAGACATTTGGGATATAAAACATTCTATTTCTCTCAGCCCACATGGGAAAATCATCGGTTGGTCTTCCTTAATGCTGGTTTTACGGATGCACGGGAGTATCGTTATTGGGATTCCAAAAATCGAGGAATTGACTTTAATGGCTTGATAGAGGATCTGAACACTGCACCTGAAAATTCAGTCATTATTCTTCATGCATGTGCTCATAATCCGACAGGAAGTGACCCAACACGTGAACAGTGGGCTGAAATTGCTGAAGTAATGAAGAAAAAAAAGTTGTTTCCATTTCTTGACTCAGCATATCAGGGTTTTGCATCTGGTGACTTAGAAAAAGATGCATTTGCAACACGTTACTTTGTTGAAAAAGGATTTGAATTGCTTTGTGCCCAGTCATTTGCGAAAAATTTTGGACTCTACAATGAAAGAGTTGGTAATTTAACGGTTGTATTAAGTAAAAAGGAGGTAACTGTACCTGTTAAATCCCAATTGACTCTTACTGTTCGAGGAATGTACTCAAATCCTCCTAATCACGGTGGCCGCATTGTTGCCACTGTATTAAACAACCCTGAACTCTATGAAGAATGGAAAGGATGCATTCGTACCATGGCAAATCGGATTCTATCGATGAGAGAAAGCTTAAGGAAGAAACTTGAAGAGTTGGGAACTCCTGGAACTTGGAATCATATCACTGAGCAAATAGGAATGTTCTCTTACACTGGTTTAACAACTAAACAAGTCGATCATCTAGTGAAGGAGCATCATATTTATTTATTGAAAAGTGGTCGAATCAGTATGAGTGGTCTCACCACGAAAAATGTTGAGTATGTG
>np.1t_FAS
AAAGCGTTTTTGGATGACACGTTTGAGAAGAAAGTTAATTTAGGAGTTGGAGCATATAGAACTGATGAAGGCAAACCATGGATTTTGCCTGTAGTAGGAAAGACTGAAAAGGAGATGGCAGCAAATGAAACTCTAAATCATGAATATTTACCTGTATTGGGACTTGAAACCTTAAGCTCAGCTGCTACAACTATGTTACTTGGTTCAAATTGTTCTGCAATTGTGGAAGGAAGAGCATTTGGTGTTCAGACTCTTAGTGGTACAGGAGCTCTTCGTCTTGGCGCAGAGTTTTTGGCCAGACATTTGGGATATAAAACATTCTATTTCTCTCAGCCCACATGGGAAAATCATCGGTTGGTCTTCCTTAATGCTGGTTTTACGGATGCACGGGAGTATCGTTATTGGGATTCCAAAAATCGAGGAATTGACTTTAATGGCTTGATAGAGGATCTGAACACTGCACCTGAAAATTCAGTCATTATTCTTCATGCATGTGCTCATAATCCGACAGGAAGTGACCCAACACGTGAACAGTGGGCTGAAATTGCTGAAGTAATGAAGAAAAAAAAGTTGTTTCCATTTCTTGACTCAGCATATCAGGGTTTTGCATCTGGTGACTTAGAAAAAGATGCATTTGCAACACGTTATTTTGTTGAAAAAGGATTTGAATTGCTTTGTGCCCAGTCATTTGCGAAAAATTTTGGACTCTACAATGAAAGAGTTGGTAATTTAACGGTTGTATTAAGTAAAAAGGAGGTAACTGTACCTGTTAAATCCCAATTGACTCTTACTGTTCGAGGAATGTACTCAAATCCTCCTAATCACGGTGGCCGCATTGTTGCCACTGTATTAAACAACCCTGAACTCTATGAAGAATGGAAAGGATGCATTCGTACCATGGCAAATCGGATTCTATCGATGAGAGAAAGCTTAAGGAAGAAACTTGAAGAGTTGGGAACTCCTGGAACTTGGAATCATATCACTGAGCAAATAGGAATGTTCTCTTACACTGGTTTAACAACTAAACAAGTCGATCATCTAGTGAAGGAGCATCATATTTATTTATTGAAAAGTGGTCGAATCAGTATGAGTGGTCTCACCACGAAAAATGTTGAGTATGTG
>np.2t_FAS
AAAGCGTTTTTGGATGACACGTTTGAGAAGAAAGTTAATTTAGGAGTTGGAGCATATAGAACTGATGAAGGCAAACCATGGATTTTGCCTGTAGTAGGAAAGACTGAAAAGGAGATGGCAGCAAATGAAACTCTAAATCATGAATATTTACCTGTATTGGGACTTGAAACCTTAAGCTCAGCTGCTACAACTATGTTACTTGGTTCAAATTGTTCTGCAATTGTGGAAGGAAGAGCATTTGGTGTTCAGACTCTTAGTGGTACAGGAGCTCTTCGTCTTGGCGCAGAGTTTTTGGCCAGACATTTGGGATATAAAACATTCTATTTCTCTCAGCCCACATGGGAAAATCATCGGTTGGTCTTCCTTAATGCTGGTTTTACGGATGCACGGGAGTATCGTTATTGGGATTCCAAAAATCGAGGAATTGACTTTAATGGCTTGATAGAGGATCTGAACACTGCACCTGAAAATTCAGTCATTATTCTTCATGCATGTGCTCATAATCCGACAGGAAGTGACCCAACACGTGAACAGTGGGCTGAAATTGCTGAAGTAATGAAGAAAAAAAAGTTGTTTCCATTTCTTGACTCAGCATATCAGGGTTTTGCATCTGGTGACTTAGAAAAAGATGCATTTGCAACACGTTATTTTGTTGAAAAAGGATTTGAATTGCTTTGTGCCCAGTCATTTGCGAAAAATTTTGGACTCTACAATGAAAGAGTTGGTAATTTAACGGTTGTATTAAGTAAAAAGGAGGTAACTGTACCTGTTAAATCCCAATTGACTCTTACTGTTCGAGGAATGTACTCAAATCCTCCTAATCACGGTGGCCGCATTGTTGCCACTGTATTAAACAACCCTGAACTCTATGAAGAATGGAAAGGATGCATTCGTACCATGGCAAATCGGATTCTATCGATGAGAGAAAGCTTAAGGAAGAAACTTGAAGAGTTGGGAACTCCTGGAACTTGGAATCATATCACTGAGCAAATAGGAATGTTCTCTTACACTGGTTTAACAACTAAACAAGTCGATCATCTAGTGAAGGAGCATCATATTTATTTATTGAAAAGTGGTCGAATCAGTATGAGTGGTCTCACCACGAAAAATGTTGAGTATGTG
>np.3t_FAS
AAAGCGTTTTTGGATGACACGTTTGAGAAGAAAGTTAATTTAGGAGTTGGAGCATATAGAACTGATGAAGGCAAACCATGGATTTTGCCTGTAGTAGGAAAGACTGAAAAGGAGATGGCAGCAAATGAAACTCTAAATCATGAATATTTACCTGTATTGGGACTTGAAACCTTAAGCTCAGCTGCTACAACTATGTTACTTGGTTCAAATTGTTCTGCAATTGTGGAAGGAAGAGCATTTGGTGTTCAGACTCTTAGTGGTACAGGAGCTCTTCGTCTTGGCGCAGAGTTTTTGGCCAGACATTTGGGATATAAAACATTCTATTTCTCTCAGCCCACATGGGAAAATCATCGGTTGGTCTTCCTTAATGCTGGTTTTACGGATGCACGGGAGTATCGTTATTGGGATTCCAAAAATCGAGGAATTGACTTTAATGGCTTGATAGAGGATCTGAACACTGCACCTGAAAATTCAGTCATTATTCTTCATGCATGTGCTCATAATCCGACAGGAAGTGACCCAACACGTGAACAGTGGGCTGAAATTGCTGAAGTAATGAAGAAAAAAAAGTTGTTTCCATTTCTTGACTCAGCATATCAGGGTTTTGCATCTGGTGACTTAGAAAAAGATGCATTTGCAACACGTTATTTTGTTGAAAAAGGATTTGAATTGCTTTGTGCCCAGTCATTTGCGAAAAATTTTGGACTCTACAATGAAAGAGTTGGTAATTTAACGGTTGTATTAAGTAAAAAGGAGGTAACTGTACCTGTTAAATCCCAATTGACTCTTACTGTTCGAGGAATGTACTCAAATCCTCCTAATCACGGTGGCCGCATTGTTGCCACTGTATTAAACAACCCTGAACTCTATGAAGAATGGAAAGGATGCATTCGTACCATGGCAAATCGGATTCTATCGATGAGAGAAAGCTTAAGGAAGAAACTTGAAGAGTTGGGAACTCCTGGAACTTGGAATCATATCACTGAGCAAATAGGAATGTTCTCTTACACTGGTTTAACAACTAAACAAGTCGATCATCTAGTGAAGGAGCATCATATTTATTTATTGAAAAGTGGTCGAATCAGTATGAGTGGTCTCACCACGAAAAATGTTGAGTATGTG
>ar.2t_SOC
AAAGCGTTTTTGGATGACACGTTTGAGAAGAAAGTTAATTTAGGAGTTGGAGCATATAGAACTGATGAAGGCAAACCATGGATTTTGCCTGTAGTAGGAAAGACTGAAAAGGAGATGGCAGCAAATGAAACTCTAAATCATGAATATTTACCTGTATTGGGACTTGAAACCTTAAGCTCAGCTGCTACAACTATGTTACTTGGTTCAAATTGTTCTGCAATTGTGGAAGGAAGAGCATTTGGTGTTCAGACTCTTAGTGGTACAGGAGCTCTTCGTCTTGGAGCAGAGTTTTTGGCCAGACATTTGGGATATAAAACATTCTATTTCTCTCAGCCCACATGGGAAAATCATCGGTTGGTCTTCCTTAATGCTGGTTTTACGGATGCACGGGAGTATCGTTATTGGGATTCCAAAAATCGAGGAATTGACTTTAATGGCTTGATAGAGGATCTTAACACTGCACCTGAAAATTCAGTCATTATTCTTCATGCATGTGCTCATAATCCGACAGGAAGTGACCCAACACGTGAACAGTGGGCTGAAATTGCTGAAGTAATGAAGCAAAAAAAGTTGTTTCCATTTCTTGACTCAGCATATCAGGGTTTTGCATCTGGTGACTTAGAAAAAGATGCATTTGCAACACGTTACTTTGTTGAAAAAGGATTTGAATTGCTTTGTGCCCAGTCATTTGCGAAAAATTTTGGACTCTACAATGAAAGAGTTGGTAATTTAACGGTTGTATTAAGTAAAAAGGAGGTAACTGTACCTGTTAAATCCCAATTGACTCTTACTGTTCGAGGAATGTACTCAAATCCTCCTAATCACGGTGGCCGCATTGTTGCCACTGTATTAAACAACCCTGAACTCTATGAAGAATGGAAAGGATGCATTCGTACCATGGCAAATCGGATTCTATCGATGAGAGAAAGTTTAAGGAAGAAACTTGAAGAGTTGGGAACTCCTGGAACTTGGAATCATATCACTGAGCAAATAGGAATGTTCTCTTACACTGGTTTAACAACTAAACAAGTCGATCATCTAGTGAAGGAGCATCATATTTATTTATTGAAAAGTGGTCGAATCAGTATGAGTGGTCTCACCACGAAAAATGTTGAGTATGTG
>ar.3t_SOC
AAAGCGTTTTTGGATGACACGTTTGAGAAGAAAGTTAATTTAGGAGTTGGAGCATATAGAACTGATGAAGGCAAACCATGGATTTTGCCTGTAGTAGGAAAGACTGAAAAGGAGATGGCAGCAAATGAAACTCTAAATCATGAATATTTACCTGTATTGGGACTTGAAACCTTAAGCTCAGCTGCTACAACTATGTTACTTGGTTCAAATTGTTCTGCAATTGTGGAAGGAAGAGCATTTGGTGTTCAGACTCTTAGTGGTACAGGAGCTCTTCGTCTTGGAGCAGAGTTTTTGGCCAGACATTTGGGATATAAAACATTCTATTTCTCTCAGCCCACATGGGAAAATCATCGGTTGGTCTTCCTTAATGCTGGTTTTACGGATGCACGGGAGTATCGTTATTGGGATTCCAAAAATCGAGGAATTGACTTTAATGGCTTGATAGAGGATCTTAACACTGCACCTGAAAATTCAGTCATTATTCTTCATGCATGTGCTCATAATCCGACAGGAAGTGACCCAACACGTGAACAGTGGGCTGAAATTGCTGAAGTAATGAAGCAAAAAAAGTTGTTTCCATTTCTTGACTCAGCATATCAGGGTTTTGCATCTGGTGACTTAGAAAAAGATGCATTTGCAACACGTTACTTTGTTGAAAAAGGATTTGAATTGCTTTGTGCCCAGTCATTTGCGAAAAATTTTGGACTCTACAATGAAAGAGTTGGTAATTTAACGGTTGTATTAAGTAAAAAGGAGGTAACTGTACCTGTTAAATCCCAATTGACTCTTACTGTTCGAGGAATGTACTCAAATCCTCCTAATCACGGTGGCCGCATTGTTGCCACTGTATTAAACAACCCTGAACTCTATGAAGAATGGAAAGGATGCATTCGTACCATGGCAAATCGGATTCTATCGATGAGAGAAAGTTTAAGGAAGAAACTTGAAGAGTTGGGAACTCCTGGAACTTGGAATCATATCACTGAGCAAATAGGAATGTTCTCTTACACTGGTTTAACAACTAAACAAGTCGATCATCTAGTGAAGGAGCATCATATTTATTTATTGAAAAGTGGTCGAATCAGTATGAGTGGTCTCACCACGAAAAATGTTGAGTATGTG
>ar.4t_SOC
AAAGCGTTTTTGGATGACACGTTTGAGAAGAAAGTTAATTTAGGAGTTGGAGCATATAGAACTGATGAAGGCAAACCATGGATTTTGCCTGTAGTAGGAAAGACTGAAAAGGAGATGGCAGCAAATGAAACTCTAAATCATGAATATTTACCTGTATTGGGACTTGAAACCTTAAGCTCAGCTGCTACAACTATGTTACTTGGTTCAAATTGTTCTGCAATTGTGGAAGGAAGAGCATTTGGTGTTCAGACTCTTAGTGGTACAGGAGCTCTTCGTCTTGGAGCAGAGTTTTTGGCCAGACATTTGGGATATAAAACATTCTATTTCTCTCAGCCCACATGGGAAAATCATCGGTTGGTCTTCCTTAATGCTGGTTTTACGGATGCACGGGAGTATCGTTATTGGGATTCCAAAAATCGAGGAATTGACTTTAATGGCTTGATAGAGGATCTTAACACTGCACCTGAAAATTCAGTCATTATTCTTCATGCATGTGCTCATAATCCGACAGGAAGTGACCCAACACGTGAACAGTGGGCTGAAATTGCTGAAGTAATGAAGCAAAAAAAGTTGTTTCCATTTCTTGACTCAGCATATCAGGGTTTTGCATCTGGTGACTTAGAAAAAGATGCATTTGCAACACGTTACTTTGTTGAAAAAGGATTTGAATTGCTTTGTGCCCAGTCATTTGCGAAAAATTTTGGACTCTACAATGAAAGAGTTGGTAATTTAACGGTTGTATTAAGTAAAAAGGAGGTAACTGTACCTGTTAAATCCCAATTGACTCTTACTGTTCGAGGAATGTACTCAAATCCTCCTAATCACGGTGGCCGCATTGTTGCCACTGTATTAAACAACCCTGAACTCTATGAAGAATGGAAAGGATGCATTCGTACCATGGCAAATCGGATTCTATCGATGAGAGAAAGTTTAAGGAAGAAACTTGAAGAGTTGGGAACTCCTGGAACTTGGAATCATATCACTGAGCAAATAGGAATGTTCTCTTACACTGGTTTAACAACTAAACAAGTCGATCATCTAGTGAAGGAGCATCATATTTATTTATTGAAAAGTGGTCGAATCAGTATGAGTGGTCTCACCACGAAAAATGTTGAGTATGTG
>bot.5t_SOC
AAAGCGTTTTTGGATGACACGTTTGAGAAGAAAGTTAATTTAGGAGTTGGAGCATATAGAACTGATGAAGGCAAACCATGGATTTTGCCTGTAGTAGGAAAGACTGAAAAGGAGATGGCAGCAAATGAAACTCTAAATCATGAATATTTACCTGTATTGGGACTTGAAACCTTAAGCTCAGCTGCTACAACTATGTTACTTGGTTCAAATTGTTCTGCAATTGTGGAAGGAAGAGCATTTGGTGTTCAGACTCTTAGTGGTACAGGAGCTCTTCGTCTTGGAGCAGAGTTTTTGGCCAGACATTTGGGATATAAAACATTCTATTTCTCTCAGCCCACATGGGAAAATCATCGGTTGGTCTTCCTTAATGCTGGTTTTACGGATGCACGGGAGTATCGTTATTGGGATTCCAAAAATCGAGGAATTGACTTTAATGGCTTGATAGAGGATCTTAACACTGCACCTGAAAATTCAGTCATTATTCTTCATGCATGTGCTCATAATCCGACAGGAAGTGACCCAACACGTGAACAGTGGGCTGAAATTGCTGAAGTAATGAAGCAAAAAAAGTTGTTTCCATTTCTTGACTCAGCATATCAGGGTTTTGCATCTGGTGACTTAGAAAAAGATGCATTTGCAACACGTTACTTTGTTGAAAAAGGATTTGAATTGCTTTGTGCCCAGTCATTTGCGAAAAATTTTGGACTCTACAATGAAAGAGTTGGTAATTTAACGGTTGTATTAAGTAAAAAGGAGGTAACTGTACCTGTTAAATCCCAATTGACTCTTACTGTTCGAGGAATGTACTCAAATCCTCCTAATCACGGTGGCCGCATTGTTGCCACTGTATTAAACAACCCTGAACTCTATGAAGAATGGAAAGGATGCATTCGTACCATGGCAAATCGGATTCTATCGATGAGAGAAAGTTTAAGGAAGAAACTTGAAGAGTTGGGAACTCCTGGAACTTGGAATCATATCACTGAGCAAATAGGAATGTTCTCTTACACTGGTTTAACAACTAAACAAGTCGATCATCTAGTGAAGGAGCATCATATTTATTTATTGAAAAGTGGTCGAATCAGTATGAGTGGTCTCACCACGAAAAATGTTGAGTATGTg
>bot.6t_SOC
AAAGCGTTTTTGGATGACACGTTTGAGAAGAAAGTTAATTTAGGAGTTGGAGCATATAGAACTGATGAAGGCAAACCATGGATTTTGCCTGTAGTAGGAAAGACTGAAAAGGAGATGGCAGCAAATGAAACTCTAAATCATGAATATTTACCTGTATTGGGACTTGAAACCTTAAGCTCAGCTGCTACAACTATGTTACTTGGTTCAAATTGTTCTGCAATTGTGGAAGGAAGAGCATTTGGTGTTCAGACTCTTAGTGGTACAGGAGCTCTTCGTCTTGGAGCAGAGTTTTTGGCCAGACATTTGGGATATAAAACATTCTATTTCTCTCAGCCCACATGGGAAAATCATCGGTTGGTCTTCCTTAATGCTGGTTTTACGGATGCACGGGAGTATCGTTATTGGGATTCCAAAAATCGAGGAATTGACTTTAATGGCTTGATAGAGGATCTTAACACTGCACCTGAAAATTCAGTCATTATTCTTCATGCATGTGCTCATAATCCGACAGGAAGTGACCCAACACGTGAACAGTGGGCTGAAATTGCTGAAGTAATGAAGCAAAAAAAGTTGTTTCCATTTCTTGACTCAGCATATCAGGGTTTTGCATCTGGTGACTTAGAAAAAGATGCATTTGCAACACGTTACTTTGTTGAAAAAGGATTTGAATTGCTTTGTGCCCAGTCATTTGCGAAAAATTTTGGACTCTACAATGAAAGAGTTGGTAATTTAACGGTTGTATTAAGTAAAAAGGAGGTAACTGTACCTGTTAAATCCCAATTGACTCTTACTGTTCGAGGAATGTACTCAAATCCTCCTAATCACGGTGGCCGCATTGTTGCCACTGTATTAAACAACCCTGAACTCTATGAAGAATGGAAAGGATGCATTCGTACCATGGCAAATCGGATTCTATCGATGAGAGAAAGTTTAAGGAAGAAACTTGAAGAGTTGGGAACTCCTGGAACTTGGAATCATATCACTGAGCAAATAGGAATGTTCTCTTACACTGGTTTAACAACTAAACAAGTCGATCATCTAGTGAAGGAGCATCATATTTATTTATTGAAAAGTGGTCGAATCAGTATGAGTGGTCTCACCACGAAAAATGTTGAGTATGTg
>il.8t_SOC
AAAGCGTTTTTGGATGACACGTTTGAGAAGAAAGTTAATTTAGGAGTTGGAGCATATAGAACTGATGAAGGCAAACCATGGATTTTGCCTGTAGTAGGAAAGACTGAAAAGGAGATGGCAGCAAATGAAACTCTAAATCATGAATATTTACCTGTATTGGGACTTGAAACCTTAAGCTCAGCTGCTACAACTATGTTACTTGGTTCAAATTGTTCTGCAATTGTGGAAGGAAGAGCATTTGGTGTTCAGACTCTTAGTGGTACAGGAGCTCTTCGTCTTGGAGCAGAGTTTTTGGCCAGACATTTGGGATATAAAACATTCTATTTCTCTCAGCCCACATGGGAAAATCATCGGTTGGTCTTCCTTAATGCTGGTTTTACGGATGCACGGGAGTATCGTTATTGGGATTCCAAAAATCGAGGAATTGACTTTAATGGCTTGATAGAGGATCTTAACACTGCACCTGAAAATTCAGTCATTATTCTTCATGCATGTGCTCATAATCCGACAGGAAGTGACCCAACACGTGAACAGTGGGCTGAAATTGCTGAAGTAATGAAGCAAAAAAAGTTGTTTCCATTTCTTGACTCAGCATATCAGGGTTTTGCATCTGGTGACTTAGAAAAAGATGCATTTGCAACACGTTACTTTGTTGAAAAAGGATTTGAATTGCTTTGTGCCCAGTCATTTGCGAAAAATTTTGGACTCTACAATGAAAGAGTTGGTAATTTAACGGTTGTATTAAGTAAAAAGGAGGTAACTGTACCTGTTAAATCCCAATTGACTCTTACTGTTCGAGGAATGTACTCAAATCCTCCTAATCACGGTGGCCGCATTGTTGCCACTGTATTAAACAACCCTGAACTCTATGAAGAATGGAAAGGATGCATTCGTACCATGGCAAATCGGATTCTATCGATGAGAGAAAGTTTAAGGAAGAAACTTGAAGAGTTGGGAACTCCTGGAACTTGGAATCATATCACTGAGCAAATAGGAATGTTCTCTTACACTGGTTTAACAACTAAACAAGTCGATCATCTAGTGAAGGAGCATCATATTTATTTATTGAAAAGTGGTCGAATCAGTATGAGTGGTCTCACCACGAAAAATGTTGAGTATGTG
>il.9t_SOC
AAAGCGTTTTTGGATGACACGTTTGAGAAGAAAGTTAATTTAGGAGTTGGAGCATATAGAACTGATGAAGGCAAACCATGGATTTTGCCTGTAGTAGGAAAGACTGAAAAGGAGATGGCAGCAAATGAAACTCTAAATCATGAATATTTACCTGTATTGGGACTTGAAACCTTAAGCTCAGCTGCTACAACTATGTTACTTGGTTCAAATTGTTCTGCAATTGTGGAAGGAAGAGCATTTGGTGTTCAGACTCTTAGTGGTACAGGAGCTCTTCGTCTTGGAGCAGAGTTTTTGGCCAGACATTTGGGATATAAAACATTCTATTTCTCTCAGCCCACATGGGAAAATCATCGGTTGGTCTTCCTTAATGCTGGTTTTACGGATGCACGGGAGTATCGTTATTGGGATTCCAAAAATCGAGGAATTGACTTTAATGGCTTGATAGAGGATCTTAACACTGCACCTGAAAATTCAGTCATTATTCTTCATGCATGTGCTCATAATCCGACAGGAAGTGACCCAACACGTGAACAGTGGGCTGAAATTGCTGAAGTAATGAAGCAAAAAAAGTTGTTTCCATTTCTTGACTCAGCATATCAGGGTTTTGCATCTGGTGACTTAGAAAAAGATGCATTTGCAACACGTTACTTTGTTGAAAAAGGATTTGAATTGCTTTGTGCCCAGTCATTTGCGAAAAATTTTGGACTCTACAATGAAAGAGTTGGTAATTTAACGGTTGTATTAAGTAAAAAGGAGGTAACTGTACCTGTTAAATCCCAATTGACTCTTACTGTTCGAGGAATGTACTCAAATCCTCCTAATCACGGTGGCCGCATTGTTGCCACTGTATTAAACAACCCTGAACTCTATGAAGAATGGAAAGGATGCATTCGTACCATGGCAAATCGGATTCTATCGATGAGAGAAAGTTTAAGGAAGAAACTTGAAGAGTTGGGAACTCCTGGAACTTGGAATCATATCACTGAGCAAATAGGAATGTTCTCTTACACTGGTTTAACAACTAAACAAGTCGATCATCTAGTGAAGGAGCATCATATTTATTTATTGAAAAGTGGTCGAATCAGTATGAGTGGTCTCACCACGAAAAATGTTGAGTATGTG
>il.10t_SOC
AAAGCGTTTTTGGATGACACGTTTGAGAAGAAAGTTAATTTAGGAGTTGGAGCATATAGAACTGATGAAGGCAAACCATGGATTTTGCCTGTAGTAGGAAAGACTGAAAAGGAGATGGCAGCAAATGAAACTCTAAATCATGAATATTTACCTGTATTGGGACTTGAAACCTTAAGCTCAGCTGCTACAACTATGTTACTTGGTTCAAATTGTTCTGCAATTGTGGAAGGAAGAGCATTTGGTGTTCAGACTCTTAGTGGTACAGGAGCTCTTCGTCTTGGAGCAGAGTTTTTGGCCAGACATTTGGGATATAAAACATTCTATTTCTCTCAGCCCACATGGGAAAATCATCGGTTGGTCTTCCTTAATGCTGGTTTTACGGATGCACGGGAGTATCGTTATTGGGATTCCAAAAATCGAGGAATTGACTTTAATGGCTTGATAGAGGATCTTAACACTGCACCTGAAAATTCAGTCATTATTCTTCATGCATGTGCTCATAATCCGACAGGAAGTGACCCAACACGTGAACAGTGGGCTGAAATTGCTGAAGTAATGAAGCAAAAAAAGTTGTTTCCATTTCTTGACTCAGCATATCAGGGTTTTGCATCTGGTGACTTAGAAAAAGATGCATTTGCAACACGTTACTTTGTTGAAAAAGGATTTGAATTGCTTTGTGCCCAGTCATTTGCGAAAAATTTTGGACTCTACAATGAAAGAGTTGGTAATTTAACGGTTGTATTAAGTAAAAAGGAGGTAACTGTACCTGTTAAATCCCAATTGACTCTTACTGTTCGAGGAATGTACTCAAATCCTCCTAATCACGGTGGCCGCATTGTTGCCACTGTATTAAACAACCCTGAACTCTATGAAGAATGGAAAGGATGCATTCGTACCATGGCAAATCGGATTCTATCGATGAGAGAAAGTTTAAGGAAGAAACTTGAAGAGTTGGGAACTCCTGGAACTTGGAATCATATCACTGAGCAAATAGGAATGTTCTCTTACACTGGTTTAACAACTAAACAAGTCGATCATCTAGTGAAGGAGCATCATATTTATTTATTGAAAAGTGGTCGAATCAGTATGAGTGGTCTCACCACGAAAAATGTTGAGTATGTG
>la.1t_SOC
AAAGCGTTTTTGGATGACACGTTTGAGAAGAAAGTTAATTTAGGAGTTGGAGCATATAGAACTGATGAAGGCAAACCATGGATTTTGCCTGTAGTAGGAAAGACTGAAAAGGAGATGGCAGCAAATGAAACTCTAAATCATGAATATTTACCTGTATTGGGACTTGAAACCTTAAGCTCAGCTGCTACAACTATGTTACTTGGTTCAAATTGTTCTGCAATTGTGGAAGGAAGAGCATTTGGTGTTCAGACTCTTAGTGGTACAGGAGCTCTTCGTCTTGGAGCAGAGTTTTTGGCCAGACATTTGGGATATAAAACATTCTATTTCTCTCAGCCCACATGGGAAAATCATCGGTTGGTCTTCCTTAATGCTGGTTTTACGGATGCACGGGAGTATCGTTATTGGGATTCCAAAAATCGAGGAATTGACTTTAATGGCTTGATAGAGGATCTTAACACTGCACCTGAAAATTCAGTCATTATTCTTCATGCATGTGCTCATAATCCGACAGGAAGTGACCCAACACGTGAACAGTGGGCTGAAATTGCTGAAGTAATGAAGCAAAAAAAGTTGTTTCCATTTCTTGACTCAGCATATCAGGGTTTTGCATCTGGTGACTTAGAAAAAGATGCATTTGCAACACGTTACTTTGTTGAAAAAGGATTTGAATTGCTTTGTGCCCAGTCATTTGCGAAAAATTTTGGACTCTACAATGAAAGAGTTGGTAATTTAACGGTTGTATTAAGTAAAAAGGAGGTAACTGTACCTGTTAAATCCCAATTGACTCTTACTGTTCGAGGAATGTACTCAAATCCTCCTAATCACGGTGGCCGCATTGTTGCCACTGTATTAAACAACCCTGAACTCTATGAAGAATGGAAAGGATGCATTCGTACCATGGCAAATCGGATTCTATCGATGAGAGAAAGTTTAAGGAAGAAACTTGAAGAGTTGGGAACTCCTGGAACTTGGAATCATATCACTGAGCAAATAGGAATGTTCTCTTACACTGGTTTAACAACTAAACAAGTCGATCATCTAGTGAAGGAGCATCATATTTATTTATTGAAAAGTGGTCGAATCAGTATGAGTGGTCTCACCACGAAAAATGTTGAGTATGTG
>la.2t_SOC
AAAGCGTTTTTGGATGACACGTTTGAGAAGAAAGTTAATTTAGGAGTTGGAGCATATAGAACTGATGAAGGCAAACCATGGATTTTGCCTGTAGTAGGAAAGACTGAAAAGGAGATGGCAGCAAATGAAACTCTAAATCATGAATATTTACCTGTATTGGGACTTGAAACCTTAAGCTCAGCTGCTACAACTATGTTACTTGGTTCAAATTGTTCTGCAATTGTGGAAGGAAGAGCATTTGGTGTTCAGACTCTTAGTGGTACAGGAGCTCTTCGTCTTGGAGCAGAGTTTTTGGCCAGACATTTGGGATATAAAACATTCTATTTCTCTCAGCCCACATGGGAAAATCATCGGTTGGTCTTCCTTAATGCTGGTTTTACGGATGCACGGGAGTATCGTTATTGGGATTCCAAAAATCGAGGAATTGACTTTAATGGCTTGATAGAGGATCTTAACACTGCACCTGAAAATTCAGTCATTATTCTTCATGCATGTGCTCATAATCCGACAGGAAGTGACCCAACACGTGAACAGTGGGCTGAAATTGCTGAAGTAATGAAGCAAAAAAAGTTGTTTCCATTTCTTGACTCAGCATATCAGGGTTTTGCATCTGGTGACTTAGAAAAAGATGCATTTGCAACACGTTACTTTGTTGAAAAAGGATTTGAATTGCTTTGTGCCCAGTCATTTGCGAAAAATTTTGGACTCTACAATGAAAGAGTTGGTAATTTAACGGTTGTATTAAGTAAAAAGGAGGTAACTGTACCTGTTAAATCCCAATTGACTCTTACTGTTCGAGGAATGTACTCAAATCCTCCTAATCACGGTGGCCGCATTGTTGCCACTGTATTAAACAACCCTGAACTCTATGAAGAATGGAAAGGATGCATTCGTACCATGGCAAATCGGATTCTATCGATGAGAGAAAGTTTAAGGAAGAAACTTGAAGAGTTGGGAACTCCTGGAACTTGGAATCATATCACTGAGCAAATAGGAATGTTCTCTTACACTGGTTTAACAACTAAACAAGTCGATCATCTAGTGAAGGAGCATCATATTTATTTATTGAAAAGTGGTCGAATCAGTATGAGTGGTCTCACCACGAAAAATGTTGAGTATGTG
>la.3t_SOC
AAAGCGTTTTTGGATGACACGTTTGAGAAGAAAGTTAATTTAGGAGTTGGAGCATATAGAACTGATGAAGGCAAACCATGGATTTTGCCTGTAGTAGGAAAGACTGAAAAGGAGATGGCAGCAAATGAAACTCTAAATCATGAATATTTACCTGTATTGGGACTTGAAACCTTAAGCTCAGCTGCTACAACTATGTTACTTGGTTCAAATTGTTCTGCAATTGTGGAAGGAAGAGCATTTGGTGTTCAGACTCTTAGTGGTACAGGAGCTCTTCGTCTTGGAGCAGAGTTTTTGGCCAGACATTTGGGATATAAAACATTCTATTTCTCTCAGCCCACATGGGAAAATCATCGGTTGGTCTTCCTTAATGCTGGTTTTACGGATGCACGGGAGTATCGTTATTGGGATTCCAAAAATCGAGGAATTGACTTTAATGGCTTGATAGAGGATCTTAACACTGCACCTGAAAATTCAGTCATTATTCTTCATGCATGTGCTCATAATCCGACAGGAAGTGACCCAACACGTGAACAGTGGGCTGAAATTGCTGAAGTAATGAAGCAAAAAAAGTTGTTTCCATTTCTTGACTCAGCATATCAGGGTTTTGCATCTGGTGACTTAGAAAAAGATGCATTTGCAACACGTTACTTTGTTGAAAAAGGATTTGAATTGCTTTGTGCCCAGTCATTTGCGAAAAATTTTGGACTCTACAATGAAAGAGTTGGTAATTTAACGGTTGTATTAAGTAAAAAGGAGGTAACTGTACCTGTTAAATCCCAATTGACTCTTACTGTTCGAGGAATGTACTCAAATCCTCCTAATCACGGTGGCCGCATTGTTGCCACTGTATTAAACAACCCTGAACTCTATGAAGAATGGAAAGGATGCATTCGTACCATGGCAAATCGGATTCTATCGATGAGAGAAAGTTTAAGGAAGAAACTTGAAGAGTTGGGAACTCCTGGAACTTGGAATCATATCACTGAGCAAATAGGAATGTTCTCTTACACTGGTTTAACAACTAAACAAGTCGATCATCTAGTGAAGGAGCATCATATTTATTTATTGAAAAGTGGTCGAATCAGTATGAGTGGTCTCACCACGAAAAATGTTGAGTATGTG
>mi.3t_SOC
AAAGCGTTTTTGGATGACACGTTTGAGAAGAAAGTTAATTTAGGAGTTGGAGCATATAGAACTGATGAAGGCAAACCATGGATTTTGCCTGTAGTAGGAAAGACTGAAAAGGAGATGGCAGCAAATGAAACTCTAAATCATGAATATTTACCTGTATTGGGACTTGAAACCTTAAGCTCAGCTGCTACAACTATGTTACTTGGTTCAAATTGTTCTGCAATTGTGGAAGGAAGAGCATTTGGTGTTCAGACTCTTAGTGGTACAGGAGCTCTTCGTCTTGGAGCAGAGTTTTTGGCCAGACATTTGGGATATAAAACATTCTATTTCTCTCAGCCCACATGGGAAAATCATCGGTTGGTCTTCCTTAATGCTGGTTTTACGGATGCACGGGAGTATCGTTATTGGGATTCCAAAAATCGAGGAATTGACTTTAATGGCTTGATAGAGGATCTTAACACTGCACCTGAAAATTCAGTCATTATTCTTCATGCATGTGCTCATAATCCGACAGGAAGTGACCCAACACGTGAACAGTGGGCTGAAATTGCTGAAGTAATGAAGCAAAAAAAGTTGTTTCCATTTCTTGACTCAGCATATCAGGGTTTTGCATCTGGTGACTTAGAAAAAGATGCATTTGCAACACGTTACTTTGTTGAAAAAGGATTTGAATTGCTTTGTGCCCAGTCATTTGCGAAAAATTTTGGACTCTACAATGAAAGAGTTGGTAATTTAACGGTTGTATTAAGTAAAAAGGAGGTAACTGTACCTGTTAAATCCCAATTGACTCTTACTGTTCGAGGAATGTACTCAAATCCTCCTAATCACGGTGGCCGCATTGTTGCCACTGTATTAAACAACCCTGAACTCTATGAAGAATGGAAAGGATGCATTCGTACCATGGCAAATCGGATTCTATCGATGAGAGAAAGTTTAAGGAAGAAACTTGAAGAGTTGGGAACTCCTGGAACTTGGAATCATATCACTGAGCAAATAGGAATGTTCTCTTACACTGGTTTAACAACTAAACAAGTCGATCATCTAGTGAAGGAGCATCATATTTATTTATTGAAAAGTGGTCGAATCAGTATGAGTGGTCTCACCACGAAAAATGTTGAGTATGTG
>mi.4t_SOC
AAAGCGTTTTTGGATGACACGTTTGAGAAGAAAGTTAATTTAGGAGTTGGAGCATATAGAACTGATGAAGGCAAACCATGGATTTTGCCTGTAGTAGGAAAGACTGAAAAGGAGATGGCAGCAAATGAAACTCTAAATCATGAATATTTACCTGTATTGGGACTTGAAACCTTAAGCTCAGCTGCTACAACTATGTTACTTGGTTCAAATTGTTCTGCAATTGTGGAAGGAAGAGCATTTGGTGTTCAGACTCTTAGTGGTACAGGAGCTCTTCGTCTTGGAGCAGAGTTTTTGGCCAGACATTTGGGATATAAAACATTCTATTTCTCTCAGCCCACATGGGAAAATCATCGGTTGGTCTTCCTTAATGCTGGTTTTACGGATGCACGGGAGTATCGTTATTGGGATTCCAAAAATCGAGGAATTGACTTTAATGGCTTGATAGAGGATCTTAACACTGCACCTGAAAATTCAGTCATTATTCTTCATGCATGTGCTCATAATCCGACAGGAAGTGACCCAACACGTGAACAGTGGGCTGAAATTGCTGAAGTAATGAAGCAAAAAAAGTTGTTTCCATTTCTTGACTCAGCATATCAGGGTTTTGCATCTGGTGACTTAGAAAAAGATGCATTTGCAACACGTTACTTTGTTGAAAAAGGATTTGAATTGCTTTGTGCCCAGTCATTTGCGAAAAATTTTGGACTCTACAATGAAAGAGTTGGTAATTTAACGGTTGTATTAAGTAAAAAGGAGGTAACTGTACCTGTTAAATCCCAATTGACTCTTACTGTTCGAGGAATGTACTCAAATCCTCCTAATCACGGTGGCCGCATTGTTGCCACTGTATTAAACAACCCTGAACTCTATGAAGAATGGAAAGGATGCATTCGTACCATGGCAAATCGGATTCTATCGATGAGAGAAAGTTTAAGGAAGAAACTTGAAGAGTTGGGAACTCCTGGAACTTGGAATCATATCACTGAGCAAATAGGAATGTTCTCTTACACTGGTTTAACAACTAAACAAGTCGATCATCTAGTGAAGGAGCATCATATTTATTTATTGAAAAGTGGTCGAATCAGTATGAGTGGTCTCACCACGAAAAATGTTGAGTATGTG
>mi.5t_SOC
AAAGCGTTTTTGGATGACACGTTTGAGAAGAAAGTTAATTTAGGAGTTGGAGCATATAGAACTGATGAAGGCAAACCATGGATTTTGCCTGTAGTAGGAAAGACTGAAAAGGAGATGGCAGCAAATGAAACTCTAAATCATGAATATTTACCTGTATTGGGACTTGAAACCTTAAGCTCAGCTGCTACAACTATGTTACTTGGTTCAAATTGTTCTGCAATTGTGGAAGGAAGAGCATTTGGTGTTCAGACTCTTAGTGGTACAGGAGCTCTTCGTCTTGGAGCAGAGTTTTTGGCCAGACATTTGGGATATAAAACATTCTATTTCTCTCAGCCCACATGGGAAAATCATCGGTTGGTCTTCCTTAATGCTGGTTTTACGGATGCACGGGAGTATCGTTATTGGGATTCCAAAAATCGAGGAATTGACTTTAATGGCTTGATAGAGGATCTTAACACTGCACCTGAAAATTCAGTCATTATTCTTCATGCATGTGCTCATAATCCGACAGGAAGTGACCCAACACGTGAACAGTGGGCTGAAATTGCTGAAGTAATGAAGCAAAAAAAGTTGTTTCCATTTCTTGACTCAGCATATCAGGGTTTTGCATCTGGTGACTTAGAAAAAGATGCATTTGCAACACGTTACTTTGTTGAAAAAGGATTTGAATTGCTTTGTGCCCAGTCATTTGCGAAAAATTTTGGACTCTACAATGAAAGAGTTGGTAATTTAACGGTTGTATTAAGTAAAAAGGAGGTAACTGTACCTGTTAAATCCCAATTGACTCTTACTGTTCGAGGAATGTACTCAAATCCTCCTAATCACGGTGGCCGCATTGTTGCCACTGTATTAAACAACCCTGAACTCTATGAAGAATGGAAAGGATGCATTCGTACCATGGCAAATCGGATTCTATCGATGAGAGAAAGTTTAAGGAAGAAACTTGAAGAGTTGGGAACTCCTGGAACTTGGAATCATATCACTGAGCAAATAGGAATGTTCTCTTACACTGGTTTAACAACTAAACAAGTCGATCATCTAGTGAAGGAGCATCATATTTATTTATTGAAAAGTGGTCGAATCAGTATGAGTGGTCTCACCACGAAAAATGTTGAGTATGTG
>nc.6t_SOC
AAAGCGTTTTTGGATGACACGTTTGAGAAGAAAGTTAATTTAGGAGTTGGAGCATATAGAACTGATGAAGGCAAACCATGGATTTTGCCTGTAGTAGGAAAGACTGAAAAGGAGATGGCAGCAAATGAAACTCTAAATCATGAATATTTACCTGTATTGGGACTTGAAACCTTAAGCTCAGCTGCTACAACTATGTTACTTGGTTCAAATTGTTCTGCAATTGTGGAAGGAAGAGCATTTGGTGTTCAGACTCTTAGTGGTACAGGAGCTCTTCGTCTTGGAGCAGAGTTTTTGGCCAGACATTTGGGATATAAAACATTCTATTTCTCTCAGCCCACATGGGAAAATCATCGGTTGGTCTTCCTTAATGCTGGTTTTACGGATGCACGGGAGTATCGTTATTGGGATTCCAAAAATCGAGGAATTGACTTTAATGGCTTGATAGAGGATCTTAACACTGCACCTGAAAATTCAGTCATTATTCTTCATGCATGTGCTCATAATCCGACAGGAAGTGACCCAACACGTGAACAGTGGGCTGAAATTGCTGAAGTAATGAAGCAAAAAAAGTTGTTTCCATTTCTTGACTCAGCATATCAGGGTTTTGCATCTGGTGACTTAGAAAAAGATGCATTTGCAACACGTTACTTTGTTGAAAAAGGATTTGAATTGCTTTGTGCCCAGTCATTTGCGAAAAATTTTGGACTCTACAATGAAAGAGTTGGTAATTTAACGGTTGTATTAAGTAAAAAGGAGGTAACTGTACCTGTTAAATCCCAATTGACTCTTACTGTTCGAGGAATGTACTCAAATCCTCCTAATCACGGTGGCCGCATTGTTGCCACTGTATTAAACAACCCTGAACTCTATGAAGAATGGAAAGGATGCATTCGTACCATGGCAAATCGGATTCTATCGATGAGAGAAAGTTTAAGGAAGAAACTTGAAGAGTTGGGAACTCCTGGAACTTGGAATCATATCACTGAGCAAATAGGAATGTTCTCTTACACTGGTTTAACAACTAAACAAGTCGATCATCTAGTGAAGGAGCATCATATTTATTTATTGAAAAGTGGTCGAATCAGTATGAGTGGTCTCACCACGAAAAATGTTGAGTATGTG
>nc.7t_SOC
AAAGCGTTTTTGGATGACACGTTTGAGAAGAAAGTTAATTTAGGAGTTGGAGCATATAGAACTGATGAAGGCAAACCATGGATTTTGCCTGTAGTAGGAAAGACTGAAAAGGAGATGGCAGCAAATGAAACTCTAAATCATGAATATTTACCTGTATTGGGACTTGAAACCTTAAGCTCAGCTGCTACAACTATGTTACTTGGTTCAAATTGTTCTGCAATTGTGGAAGGAAGAGCATTTGGTGTTCAGACTCTTAGTGGTACAGGAGCTCTTCGTCTTGGAGCAGAGTTTTTGGCCAGACATTTGGGATATAAAACATTCTATTTCTCTCAGCCCACATGGGAAAATCATCGGTTGGTCTTCCTTAATGCTGGTTTTACGGATGCACGGGAGTATCGTTATTGGGATTCCAAAAATCGAGGAATTGACTTTAATGGCTTGATAGAGGATCTTAACACTGCACCTGAAAATTCAGTCATTATTCTTCATGCATGTGCTCATAATCCGACAGGAAGTGACCCAACACGTGAACAGTGGGCTGAAATTGCTGAAGTAATGAAGCAAAAAAAGTTGTTTCCATTTCTTGACTCAGCATATCAGGGTTTTGCATCTGGTGACTTAGAAAAAGATGCATTTGCAACACGTTACTTTGTTGAAAAAGGATTTGAATTGCTTTGTGCCCAGTCATTTGCGAAAAATTTTGGACTCTACAATGAAAGAGTTGGTAATTTAACGGTTGTATTAAGTAAAAAGGAGGTAACTGTACCTGTTAAATCCCAATTGACTCTTACTGTTCGAGGAATGTACTCAAATCCTCCTAATCACGGTGGCCGCATTGTTGCCACTGTATTAAACAACCCTGAACTCTATGAAGAATGGAAAGGATGCATTCGTACCATGGCAAATCGGATTCTATCGATGAGAGAAAGTTTAAGGAAGAAACTTGAAGAGTTGGGAACTCCTGGAACTTGGAATCATATCACTGAGCAAATAGGAATGTTCTCTTACACTGGTTTAACAACTAAACAAGTCGATCATCTAGTGAAGGAGCATCATATTTATTTATTGAAAAGTGGTCGAATCAGTATGAGTGGTCTCACCACGAAAAATGTTGAGTATGTG
>ok.1t_SOC
AAAGCGTTTTTGGATGACACGTTTGAGAAGAAAGTTAATTTAGGAGTTGGAGCATATAGAACTGATGAAGGCAAACCATGGATTTTGCCTGTAGTAGGAAAGACTGAAAAGGAGATGGCAGCAAATGAAACTCTAAATCATGAATATTTACCTGTATTGGGACTTGAAACCTTAAGCTCAGCTGCTACAACTATGTTACTTGGTTCAAATTGTTCTGCAATTGTGGAAGGAAGAGCATTTGGTGTTCAGACTCTTAGTGGTACAGGAGCTCTTCGTCTTGGAGCAGAGTTTTTGGCCAGACATTTGGGATATAAAACATTCTATTTCTCTCAGCCCACATGGGAAAATCATCGGTTGGTCTTCCTTAATGCTGGTTTTACGGATGCACGGGAGTATCGTTATTGGGATTCCAAAAATCGAGGAATTGACTTTAATGGCTTGATAGAGGATCTTAACACTGCACCTGAAAATTCAGTCATTATTCTTCATGCATGTGCTCATAATCCGACAGGAAGTGACCCAACACGTGAACAGTGGGCTGAAATTGCTGAAGTAATGAAGCAAAAAAAGTTGTTTCCATTTCTTGACTCAGCATATCAGGGTTTTGCATCTGGTGACTTAGAAAAAGATGCATTTGCAACACGTTACTTTGTTGAAAAAGGATTTGAATTGCTTTGTGCCCAGTCATTTGCGAAAAATTTTGGACTCTACAATGAAAGAGTTGGTAATTTAACGGTTGTATTAAGTAAAAAGGAGGTAACTGTACCTGTTAAATCCCAATTGACTCTTACTGTTCGAGGAATGTACTCAAATCCTCCTAATCACGGTGGCCGCATTGTTGCCACTGTATTAAACAACCCTGAACTCTATGAAGAATGGAAAGGATGCATTCGTACCATGGCAAATCGGATTCTATCGATGAGAGAAAGTTTAAGGAAGAAACTTGAAGAGTTGGGAACTCCTGGAACTTGGAATCATATCACTGAGCAAATAGGAATGTTCTCTTACACTGGTTTAACAACTAAACAAGTCGATCATCTAGTGAAGGAGCATCATATTTATTTATTGAAAAGTGGTCGAATCAGTATGAGTGGTCTCACCACGAAAAATGTTGAGTATGTG
>tx20.7t_TEX
AAAGCGTTTTTGGATGACACGTTTGAGAAGAAAGTTAATTTAGGAGTTGGAGCATATAGAACTGATGAAGGCAAACCATGGATTTTGCCTGTAGTAGGAAAGACTGAAAAGGATATGGCAGCAAATGAAACTCTAAATCATGAATATTTACCTGTATTGGTACTTGAAACCTTAAGCTCAGCTGCTACAACTATGTTACTTGGTTCAAATTGTTCTGCAATTGTGGAAGGAAGAGCATTTGGTGTTCAGACTCTTAGTGGTACGGGAGCTCTTCGTCTTGGAGCAGAGTTTTTGGCCAGACATTTGGGATATAAAACATTCTATTTCTCTCAGCCCACATGGGAAAATCATCGGTTGGTCTTCCTTAATGCTGGTTTTACGGATGCACGGGAGTATCGTTATTGGGATTCCAAAAATCGAGGAATTGACTTTAATGGCTTGATAGAGGATCTGAACACTGCACCTGAAAATTCAGTCATTATTCTTCATGCATGTGCTCATAATCCGACAGGAAGTGACCCAACACGTGAACAGTGGGCTGAAATTGCTGAAGTAATGAAGCAAAAAAAGTTGTTTCCATTTCTTGACTCAGCATATCAGGGTTTTGCATCTGGTGACTTAGAAAAAGATGCATTTGCAACACGTTACTTTGTTGAAAAAGGATTTGAATTGCTTTGTGCCCAGTCATTTGCGAAAAATTTTGGACTCTACAATGAAAGAGTTGGTAATTTAACGGTTGTATTAAGTAAAAAGGAGGTAACTGTACCTGTTAAATCCCAATTGACTCTTACTGTTCGAGGAATGTACTCAAATCCTCCTAATCACGGTGGCCGCATTGTTGCCACTGTATTAAACAACCCTGAACTCTATGAAGAATGGAAAGGATGCATTCGTACCATGGCAAATCGGATTCTATCGATGAGAGAAAGCTTAAGGAAGAAACTTGAAGAGTTGGGAACTCCTGGAACTTGGAATCATATCACTGAGCAAATAGGAATGTTCTCTTACACTGGTTTAACAACTAAACAAGTCGATCATCTAGTGAAGGAGCATCATATTTATTTATTGAAAAGTGGTCGAATCAGTATGAGTGGTCTCACCACGAAAAATGTTGAGTATGTg
>tx20.8t_TEX
AAAGCGTTTTTGGATGACACGTTTGAGAAGAAAGTTAATTTAGGAGTTGGAGCATATAGAACTGATGAAGGCAAACCATGGATTTTGCCTGTAGTAGGAAAGACTGAAAAGGAGATGGCAGCAAATGAAACTCTAAATCATGAATATTTACCTGTATTGGGACTTGAAACCTTAAGCTCAGCTGCTACAACTATGTTACTTGGTTCAAATTGTTCTGCAATTGTGGAAGGAAGAGCATTTGGTGTTCAGACTCTTAGTGGTACGGGAGCTCTTCGTCTTGGAGCAGAGTTTTTGGCCAGACATTTGGGATATAAAACATTCTATTTCTCTCAGCCCACATGGGAAAATCATCGGTTGGTCTTCCTTAATGCTGGTTTTACGGATGCACGGGAGTATCGTTATTGGGATTCCAAAAATCGAGGAATTGACTTTAATGGCTTGATAGAGGATCTGAACACTGCACCTGAAAATTCAGTCATTATTCTTCATGCATGTGCTCATAATCCGACAGGAAGTGACCCAACACGTGAACAGTGGGCTGAAATTGCTGAAGTAATGAAGCAAAAAAAGTTGTTTCCATTTCTTGACTCAGCATATCAGGGTTTTGCATCTGGTGACTTAGAAAAAGATGCATTTGCAACACGTTACTTTGTTGAAAAAGGATTTGAATTGCTTTGTGCCCAGTCATTTGCGAAAAATTTTGGACTCTACAATGAAAGAGTTGGTAATTTAACGGTTGTATTAAGTAAAAAGGAGGTAACTGTACCTGTTAAATCCCAATTGACTCTTACTGTTCGAGGAATGTACTCAAATCCTCCTAATCACGGTGGCCGCATTGTTGCCACTGTATTAAACAACCCTGAACTCTATGAAGAATGGAAAGGATGCATTCGTACCATGGCAAATCGGATTCTATCGATGAGAGAAAGCTTAAGGAAGAAACTTGAAGAGTTGGGAACTCCTGGAACTTGGAATCATATCACTGAACAAATAGGAATGTTCTCTTACACTGGTTTAACAACTAAACAAGTCGATCATCTAGTGAAGGAGCATCATATTTATTTATTGCAAAGTGGTCGAATCAGTATGAGTGGTCTCACCACGAAAAATGTTGAGTATGTg
>tx20.9t_TEX
AAAGCGTTTTTGGATGACACGTTTGAGAAGAAAGTTAATTTAGGAGTTGGAGCATATAGAACTGATGAAGGCAAACCATGGATTTTGCCTGTAGTAGGAAAGACTGAAAAGGATATGGCAGCAAATGAAACTCTAAATCATGAATATTTACCTGTATTGGGACTTGAAACCTTAAGCTCAGCTGCTACAACTATGTTACTTGGTTCAAATTGTTCTGCAATTGTGGAAGGAAGAGCATTTGGTGTTCAGACTCTTAGTGGTACGGGAGCTCTTCGTCTTGGAGCAGAGTTTTTGGCCAGACATTTGGGATATAAAACATTCTATTTCTCTCAGCCCACATGGGAAAATCATCGGTTGGTCTTCCTTAATGCTGGTTTTACGGATGCACGGGAGTATCGTTATTGGGATTCCAAAAATCGAGGAATTGACTTTAATGGCTTGATAGAGGATCTGAACACTGCACCTGAAAATTCAGTCATTATTCTTCATGCATGTGCTCATAATCCGACAGGAAGTGACCCAACACGTGAACAGTGGGCTGAAATTGCTGAAGTAATGAAGCAAAAAAAGTTGTTTCCATTTCTTGACTCAGCATATCAGGGTTTTGCATCTGGTGACTTAGAAAAAGATGCATTTGCAACACGTTACTTTGTTGAAAAAGGATTTGAATTGCTTTGTGCCCAGTCATTTGCGAAAAATTTTGGACTCTACAATGAAAGAGTTGGTAATTTAACGGTTGTATTAAGTAAAAAGGAGGTAACTGTACCTGTTAAATCCCAATTGACTCTTACTGTTCGAGGAATGTACTCAAATCCTCCTAATCACGGTGGCCGCATTGTTGCCACTGTATTAAACAACCCTGAACTCTATGAAGAATGGAAAGGATGCATTCGTACCATGGCAAATCGGATTCTATCGATGAGAGAAAGCTTAAGGAAGAAACTTGAAGAGTTGGGAACTCCTGGAACTTGGAATCATATCACTGAGCAAATAGGAATGTTCTCTTACACTGGTTTAACAACTAAACAAGTCGATCATCTAGTGAAGGAGCATCATATTTATTTATTGAAAAGTGGTCGAATCAGTATGAGTGGTCTCACCACGAAAAATGTTGAGTATGTg
>tx30.1t_TEX
AAAGCGTTTTTGGATGACACGTTTGAGAAGAAAGTTAATTTAGGAGTTGGAGCATATAGAACTGATGAAGGCAAACCATGGATTTTGCCTGTAGTAGGAAAGACTGAAAAGGAGATGGCAGCAAATGAAACTCTAAATCATGAATATTTACCTGTATTGGGACTTGAAACCTTAAGCTCAGCTGCTACAACTATGTTACTTGGTTCAAATTGTTCTGCAATTGTGGAAGGAAGAGCATTTGGTGTTCAGACTCTTAGTGGTACAGGAGCTCTTCGTCTTGGAGCAGAGTTTTTGGCCAGACATTTGGGATATAAAACATTCTATTTCTCTCAGCCCACATGGGAAAATCATCGGTTGGTCTTCCTTAATGCTGGTTTTACGGATGCACGGGAGTATCGTTATTGGGATTCCAAAAATCGAGGAATTGACTTTAATGGCTTGATAGAGGATCTGAACACTGCACCTGAAAATTCAGTCATTATTCTTCATGCATGTGCTCATAATCCGACAGGAAGTGACCCAACACGTGAACAGTGGGCTGAAATTGCTGAAGTAATGAAGCAAAAAAAGTTGTTTCCATTTCTTGACTCAGCATATCAGGGTTTTGCATCTGGTGACTTAGAAAAAGATGCATTTGCAACACGTTACTTTGTTGAAAAAGGATTTGAATTGCTTTGTGCCCAGTCATTTGCGAAAAATTTTGGACTCTACAATGAAAGAGTTGGTAATTTAACGGTTGTATTAAGTAAAAAGGAGGTAACTGTACCTGTTAAATCCCAATTGACTCTTACTGTTCGAGGAATGTACTCAAATCCTCCTAATCACGGTGGCCGCATTGTTGCCACTGTATTAAACAACCCTGAACTCTATGAAGAATGGAAAGGATGCATTCGTACCATGGCAAATCGGATTCTATCGATGAGAGAAAGCTTAAGGAAGAAACTTGAAGAGTTGGGAACTCCTGGAACTTGGAATCATATCACTGAACAAATAGGAATGTTCTCTTACACTGGTTTAACAACTAAACAAGTCGATCATCTAGTGAAGGAGCATCATATTTATTTATTGCAAAGTGGTCGAATCAGTATGAGTGGTCTCACCACGAAAAATGTTGAGTATGTG
>tx30.2t_TEX
AAAGCGTTTTTGGATGACACGTTTGAGAAGAAAGTTAATTTAGGAGTTGGAGCATATAGAACTGATGAAGGCAAACCATGGATTTTGCCTGTAGTAGGAAAGACTGAAAAGGAGATGGCAGCAAATGAAACTCTAAATCATGAATATTTACCTGTATTGGGACTTGAAACCTTAAGCTCAGCTGCTACAACTATGTTACTTGGTTCAAATTGTTCTGCAATTGTGGAAGGAAGAGCATTTGGTGTTCAGACTCTTAGTGGTACAGGAGCTCTTCGTCTTGGAGCAGAGTTTTTGGCCAGACATTTGGGATATAAAACATTCTATTTCTCTCAGCCCACATGGGAAAATCATCGGTTGGTCTTCCTTAATGCTGGTTTTACGGATGCACGGGAGTATCGTTATTGGGATTCAAAAAATCGAGGAATTGACTTTAATGGCTTGATAGAGGATCTGAACACTGCACCTGAAAATTCAGTCATTATTCTTCATGCATGTGCTCATAATCCGACAGGAAGTGACCCAACACGTGAACAGTGGGCTGAAATTGCTGAAGTAATGAAGCAAAAAAAGTTGTTTCCATTTCTTGACTCAGCATATCAGGGTTTTGCATCTGGTGACTTAGAAAAAGATGCATTTGCAACACGTTACTTTGTTGAAAAAGGATTTGAATTGCTTTGTGCCCAGTCATTTGCGAAAAATTTTGGACTCTACAATGAAAGAGTTGGTAATTTAACGGTTGTATTAAGTAAAAAGGAGGTAACTGTACCTGTTAAATCCCAATTGACTCTTACTGTTCGAGGAATGTACTCAAATCCTCCTAATCACGGTGGCCGCATTGTTGCCACTGTATTAAACAACCCTGAACTCTATGAAGAATGGAAAGGATGCATTCGTACCATGGCAAATCGGATTCTATCGATGAGAGAAAGCTTAAGGAAGAAACTTGAAGAGTTGGGAACTCCTGGAACTTGGAATCATATCACTGAGCAAATAGGAATGTTCTCTTACACTGGTTTAACAACTAAACAAGTCGATCATCTAGTGAAGGAGCATCATATTTATTTATTGCAAAGTGGTCGAATCAGTATGAGTGGTCTCACCACGAAAAATGTTGAGTATGTg
>tx30.3t_TEX
AAAGCGTTTTTGGATGACACGTTTGAGAAGAAAGTTAATTTAGGAGTTGGAGCATATAGAACTGATGAAGGCAAACCATGGATTTTGCCTGTAGTAGGAAAGACTGAAAAGGAGATGGCAGCAAATGAAACTCTAAATCATGAATATTTACCTGTATTGGGACTTGAAACCTTAAGCTCAGCTGCTACAACTATGTTACTTGGTTCAAATTGTTCTGCAATTGTGGAAGGAAGAGCATTTGGTGTTCAGACTCTTAGTGGTACAGGAGCTCTTCGTCTTGGAGCAGAGTTTTTGGCCAGACATTTGGGATATAAAACATTCTATTTCTCTCAGCCCACATGGGAAAATCATCGGTTGGTCTTCCTTAATGCTGGTTTTACGGATGCACGGGAGTATCGTTATTGGGATTCCAAAAATCGAGGAATTGACTTTAATGGCTTGATAGAGGATCTGAACACTGCACCTGAAAATTCAGTCATTATTCTTCATGCATGTGCTCATAATCCGACAGGAAGTGACCCAACACGTGAACAGTGGGCTGAAATTGCTGAAGTAATGAAGCAAAAAAAGTTGTTTCCATTTCTTGACTCAGCATATCAGGGTTTTGCATCTGGTGACTTAGAAAAAGATGCATTTGCAACACGTTACTTTGTTGAAAAAGGATTTGAATTGCTTTGTGCCCAGTCATTTGCGAAAAATTTTGGACTCTACAATGAAAGAGTTGGTAATTTAACGGTTGTATTAAGTAAAAAGGAGGTAACTGTACCTGTTAAATCCCAATTGACTCTTACTGTTCGAGGAATGTACTCAAATCCTCCTAATCACGGTGGCCGCATTGTTGCCACTGTATTAAACAACCCTGAACTCTATGAAGAATGGAAAGGATGCATTCGTACCATGGCAAATCGGATTCTATCGATGAGAGAAAGCTTAAGGAAGAAACTTGAAGAGTTGGGAACTCCTGGAACTTGGAATCATATCACTGAGCAAATAGGAATGTTCTCTTACACTGGTTTAACAACTAAACAAGTCGATCATCTAGTGAAGGAGCATCATATTTATTTATTGCAAAGTGGTCGAATCAGTATGAGTGGTCTCACCACGAAAAATGTTGAGTATGTG
>tx35.3t_TEX
AAAGCGTTTTTGGATGACACGTTTGAGAAGAAAGTTAATTTAGGAGTTGGAGCATATAGAACTGATGAAGGCAAACCATGGATTTTGCCTGTAGTAGGAAAGACTGAAAAGGAGATGGCAGCAAATGAAACTCTAAATCATGAATATTTACCTGTATTGGGACTTGAAACCTTAAGCTCAGCTGCTACAACTATGTTACTTGGTTCAAATTGTTCTGCAATTGTGGAAGGAAGAGCATTTGGTGTTCAGACTCTTAGTGGTACTGGAGCTCTTCGTCTTGGAGCAgAGTTTTTGGCCAGACATTTGGGATATAAAACATTCTATTTCTCTCAGCCCACATGGGAAAATCATCGGTTGGTCTTCCTTAATGCTGGTTTTACGGATGCACGGGAGTATCGTTATTGGGATTCCAAAAATCGAGGAATTGACTTTAATGGCTTGATAGAGGATCTGAACACTGCACCTGAAAATTCAGTCATTATTCTTCATGCATGTGCTCATAATCCGACAGGAAGTGACCCAACACGTGAACAGTGGGCTGAAATTGCTGAAGTAATGAAGCAAAAAAAGTTGTTTCCATTTCTTGACTCAGCATATCAGGGTTTTGCATCTGGTGACTTAGAAAAAGATGCATTTGCAACACGTTACTTTGTTGAAAAAGGATTTGAATTGCTTTGTGCCCAGTCATTTGCGAAAAATTTTGGACTCTACAATGAAAGAGTTGGTAATTTAACGGTTGTATTAAGTAAAAAGGAGGTAACTGTACCTGTTAAATCCCAATTGACTCTTACTGTTCGAGGAATGTACTCAAATCCTCCTAATCACGGTGGCCGCATTGTTGCCACTGTATTAAACAACCCTGAACTCTATGAAGAATGGAAAGGATGCATTCGTACCATGGCAAATCGGATTCTATCGATGAGAGAAAGCTTAAGGAAGAAACTTGAAGAGTTGGGAACTCCTGGAACTTGGAATCATATCACTGAGCAAATAGGAATGTTCTCTTACACTGGTTTAACAACTAAACAAGTCGATCATCTAGTGAAGGAGCATCATATTTATTTATTGCAAAGTGGTCGAATCAGTATGAGTGGTCTCACCACGAAAAATGTTGAGTATGTg
>tx35.4t_TEX
AAAGCGTTTTTGGATGACACGTTTGAGAAGAAAGTTAATTTAGGAGTTGGAGCATATAGAACTGATGAAGGCAAACCATGGATTTTGCCTGTAGTAGGAAAGACTGAAAAGGATATGGCAGCAAATGAAACTCTAAATCATGAATATTTACCTGTATTGGGACTTGAAACCTTAAGCTCAGCTGCTACAACTATGTTACTTGGTTCAAATTGTTCTGCAATTGTGGAAGGAAGAGCATTTGGTGTTCAGACTCTTAGTGGTACGGGAGCTCTTCGTCTTGGAGCAGAGTTTTTGGCCAGACATTTGGGATATAAAACATTCTATTTCTCTCAGCCCACATGGGAAAATCATCGGTTGGTCTTCCTTAATGCTGGTTTTACGGATGCACGGGAGTATCGTTATTGGGATTCCAAAAATCGAGGAATTGACTTTAATGGCTTGATAGAGGATCTGAACACTGCACCTGAAAATTCAGTCATTATTCTTCATGCATGTGCTCATAATCCGACAGGAAGTGACCCAACACGTGAACAGTGGGCTGAAATTGCTGAAGTAATGAAGCAAAAAAAGTTGTTTCCATTTCTTGACTCAGCATATCAGGGTTTTGCATCTGGTGACTTAGAAAAAGATGCATTTGCAACACGTTACTTTGTTGAAAAAGGATTTGAATTGCTTTGTGCCCAGTCATTTGCGAAAAATTTTGGACTCTACAATGAAAGAGTTGGTAATTTAACGGTTGTATTAAGTAAAAAGGAGGTAACTGTACCTGTTAAATCCCAATTGACTCTTACTGTTCGAGGAATGTACTCAAATCCTCCTAATCACGGTGGCCGCATTGTTGCCACTGTATTAAACAACCCTGAACTCTATGAAGAATGGAAAGGATGCATTCGTACCATGGCAAATCGGATTCTATCGATGAGAGAAAGCTTAAGGAAGAAACTTGAAGAGTTGGGAACTCCTGGAACTTGGAATCATATCACTGAGCAAATAGGAATGTTCTCTTACACTGGTTTAACAACTAAACAAGTCGATCATCTAGTGAAGGAGCATCATATTTATTTATTGAAAAGTGGTCGAATCAGTATGAGTGGTCTCACCACGAAAAATGTTGAGTATGTG
>tx35.5t_TEX
AAAGCGTTTTTGGATGACACGTTTGAGAAGAAAGTTAATTTAGGAGTTGGAGCATATAGAACTGATGAAGGCAAACCATGGATTTTGCCTGTAGTAGGAAAGACTGAAAAGGAGATGGCAGCAAATGAAACTCTAAATCATGAATATTTACCTGTATTGGGACTTGAAACCTTAAGCTCAGCTGCTACAACTATGTTACTTGGTTCAAATTGTTCTGCAATTGTGGAAGGAAGAGCATTTGGTGTTCAGACTCTTAGTGGTACAGGAGCTCTTCGTCTTGGAGCAGAGTTTTTGGCCAGACATTTGGGATATAAAACATTCTATTTCTCTCAGCCCACATGGGAAAATCATCGGTTGGTCTTCCTTAATGCTGGTTTTACGGATGCACGGGAGTATCGTTATTGGGATTCCAAAAATCGAGGAATTGACTTTAATGGCTTGATAGAGGATCTGAACACTGCACCTGAAAATTCAGTCATTATTCTTCATGCATGTGCTCATAATCCGACAGGAAGTGACCCAACACGTGAACAGTGGGCTGAAATTGCTGAAGTAATGAAGCAAAAAAAGTTGTTTCCATTTCTTGACTCAGCATATCAGGGTTTTGCATCTGGTGACTTAGAAAAAGATGCATTTGCAACACGTTACTTTGTTGAAAAAGGATTTGAATTGCTTTGTGCCCAGTCATTTGCGAAAAATTTTGGACTCTACAATGAAAGAGTTGGTAATTTAACGGTTGTATTAAGTAAAAAGGAGGTAACTGTACCTGTTAAATCCCAATTGACTCTTACTGTTCGAGGAATGTACTCAAATCCTCCTAATCACGGTGGCCGCATTGTTGCCACTGTATTAAACAACCCTGAACTCTATGAAGAATGGAAAGGATGCATTCGTACCATGGCAAATCGGATTCTATCGATGAGAGAAAGCTTAAGGAAGAAACTTGAAGAGTTGGGAACTCCTGGAACTTGGAATCATATCACTGAGCAAATAGGAATGTTCTCTTACACTGGTTTAACAACTAAACAAGTCGATCATCTAGTGAAGGAGCATCATATTTATTTATTGCAAAGTGGTCGAATCAGTATGAGTGGTCTCACCACGAAAAATGTTGAGTATGTg
>kc.2t_SOC
AAAGCGTTTTTGGATGACACGTTTGAGAAGAAAGTTAATTTAGGAGTTGGAGCATATAGAACTGATGAAGGCAAACCATGGATTTTGCCTGTAGTAGGAAAGACTGAAAAGGAGATGGCAGCAAATGAAACTCTAAATCATGAATATTTACCTGTATTGGGACTTGAAACCTTAAGCTCAGCTGCTACAACTATGTTACTTGGTTCAAATTGTTCTGCAATTGTGGAAGGAAGAGCATTTGGTGTTCAGACTCTTAGTGGTACAGGAGCTCTTCGTCTTGGAGCAGAGTTTTTGGCCAGACATTTGGGATATAAAACATTCTATTTCTCTCAGCCCACATGGGAAAATCATCGGTTGGTCTTCCTTAATGCTGGTTTTACGGATGCACGGGAGTATCGTTATTGGGATTCCAAAAATCGAGGAATTGACTTTAATGGCTTGATAGAGGATCTTAACACTGCACCTGAAAATTCAGTCATTATTCTTCATGCATGTGCTCATAATCCGACAGGAAGTGACCCAACACGTGAACAGTGGGCTGAAATTGCTGAAGTAATGAAGCAAAAAAAGTTGTTTCCATTTCTTGACTCAGCATATCAGGGTTTTGCATCTGGTGACTTAGAAAAAGATGCATTTGCAACACGTTACTTTGTTGAAAAAGGATTTGAATTGCTTTGTGCCCAGTCATTTGCGAAAAATTTTGGACTCTACAATGAAAGAGTTGGTAATTTAACGGTTGTATTAAGTAAAAAGGAGGTAACTGTACCTGTTAAATCCCAATTGACTCTTACTGTTCGAGGAATGTACTCAAATCCTCCTAATCACGGTGGCCGCATTGTTGCCACTGTATTAAACAACCCTGAACTCTATGAAGAATGGAAAGGATGCATTCGTACCATGGCAAATCGGATTCTATCGATGAGAGAAAGTTTAAGGAAGAAACTTGAAGAGTTGGGAACTCCTGGAACTTGGAATCATATCACTGAGCAAATAGGAATGTTCTCTTACACTGGTTTAACAACTAAACAAGTCGATCATCTAGTGAAGGAGCATCATATTTATTTATTGAAAAGTGGTCGAATCAGTATGAGTGGTCTCACCACGAAAAATGTTGAGTATGTG
>kc.3t_SOC
AAAGCGTTTTTGGATGACACGTTTGAGAAGAAAGTTAATTTAGGAGTTGGAGCATATAGAACTGATGAAGGCAAACCATGGATTTTGCCTGTAGTAGGAAAGACTGAAAAGGAGATGGCAGCAAATGAAACTCTAAATCATGAATATTTACCTGTATTGGGACTTGAAACCTTAAGCTCAGCTGCTACAACTATGTTACTTGGTTCAAATTGTTCTGCAATTGTGGAAGGAAGAGCATTTGGTGTTCAGACTCTTAGTGGTACAGGAGCTCTTCGTCTTGGAGCAGAGTTTTTGGCCAGACATTTGGGATATAAAACATTCTATTTCTCTCAGCCCACATGGGAAAATCATCGGTTGGTCTTCCTTAATGCTGGTTTTACGGATGCACGGGAGTATCGTTATTGGGATTCCAAAAATCGAGGAATTGACTTTAATGGCTTGATAGAGGATCTTAACACTGCACCTGAAAATTCAGTCATTATTCTTCATGCATGTGCTCATAATCCGACAGGAAGTGACCCAACACGTGAACAGTGGGCTGAAATTGCTGAAGTAATGAAGCAAAAAAAGTTGTTTCCATTTCTTGACTCAGCATATCAGGGTTTTGCATCTGGTGACTTAGAAAAAGATGCATTTGCAACACGTTACTTTGTTGAAAAAGGATTTGAATTGCTTTGTGCCCAGTCATTTGCGAAAAATTTTGGACTCTACAATGAAAGAGTTGGTAATTTAACGGTTGTATTAAGTAAAAAGGAGGTAACTGTACCTGTTAAATCCCAATTGACTCTTACTGTTCGAGGAATGTACTCAAATCCTCCTAATCACGGTGGCCGCATTGTTGCCACTGTATTAAACAACCCTGAACTCTATGAAGAATGGAAAGGATGCATTCGTACCATGGCAAATCGGATTCTATCGATGAGAGAAAGTTTAAGGAAGAAACTTGAAGAGTTGGGAACTCCTGGAACTTGGAATCATATCACTGAGCAAATAGGAATGTTCTCTTACACTGGTTTAACAACTAAACAAGTCGATCATCTAGTGAAGGAGCATCATATTTATTTATTGAAAAGTGGTCGAATCAGTATGAGTGGTCTCACCACGAAAAATGTTGAGTATGTG
>kc.4t_SOC
AAAGCGTTTTTGGATGACACGTTTGAGAAGAAAGTTAATTTAGGAGTTGGAGCATATAGAACTGATGAAGGCAAACCATGGATTTTGCCTGTAGTAGGAAAGACTGAAAAGGAGATGGCAGCAAATGAAACTCTAAATCATGAATATTTACCTGTATTGGGACTTGAAACCTTAAGCTCAGCTGCTACAACTATGTTACTTGGTTCAAATTGTTCTGCAATTGTGGAAGGAAGAGCATTTGGTGTTCAGACTCTTAGTGGTACAGGAGCTCTTCGTCTTGGAGCAGAGTTTTTGGCCAGACATTTGGGATATAAAACATTCTATTTCTCTCAGCCCACATGGGAAAATCATCGGTTGGTCTTCCTTAATGCTGGTTTTACGGATGCACGGGAGTATCGTTATTGGGATTCCAAAAATCGAGGAATTGACTTTAATGGCTTGATAGAGGATCTTAACACTGCACCTGAAAATTCAGTCATTATTCTTCATGCATGTGCTCATAATCCGACAGGAAGTGACCCAACACGTGAACAGTGGGCTGAAATTGCTGAAGTAATGAAGCAAAAAAAGTTGTTTCCATTTCTTGACTCAGCATATCAGGGTTTTGCATCTGGTGACTTAGAAAAAGATGCATTTGCAACACGTTACTTTGTTGAAAAAGGATTTGAATTGCTTTGTGCCCAGTCATTTGCGAAAAATTTTGGACTCTACAATGAAAGAGTTGGTAATTTAACGGTTGTATTAAGTAAAAAGGAGGTAACTGTACCTGTTAAATCCCAATTGACTCTTACTGTTCGAGGAATGTACTCAAATCCTCCTAATCACGGTGGCCGCATTGTTGCCACTGTATTAAACAACCCTGAACTCTATGAAGAATGGAAAGGATGCATTCGTACCATGGCAAATCGGATTCTATCGATGAGAGAAAGTTTAAGGAAGAAACTTGAAGAGTTGGGAACTCCTGGAACTTGGAATCATATCACTGAGCAAATAGGAATGTTCTCTTACACTGGTTTAACAACTAAACAAGTCGATCATCTAGTGAAGGAGCATCATATTTATTTATTGAAAAGTGGTCGAATCAGTATGAGTGGTCTCACCACGAAAAATGTTGAGTATGTG
>kc.5t_SOC
AAAGCGTTTTTGGATGACACGTTTGAGAAGAAAGTTAATTTAGGAGTTGGAGCATATAGAACTGATGAAGGCAAACCATGGATTTTGCCTGTAGTAGGAAAGACTGAAAAGGAGATGGCAGCAAATGAAACTCTAAATCATGAATATTTACCTGTATTGGGACTTGAAACCTTAAGCTCAGCTGCTACAACTATGTTACTTGGTTCAAATTGTTCTGCAATTGTGGAAGGAAGAGCATTTGGTGTTCAGACTCTTAGTGGTACAGGAGCTCTTCGTCTTGGAGCAGAGTTTTTGGCCAGACATTTGGGATATAAAACATTCTATTTCTCTCAGCCCACATGGGAAAATCATCGGTTGGTCTTCCTTAATGCTGGTTTTACGGATGCACGGGAGTATCGTTATTGGGATTCCAAAAATCGAGGAATTGACTTTAATGGCTTGATAGAGGATCTTAACACTGCACCTGAAAATTCAGTCATTATTCTTCATGCATGTGCTCATAATCCGACAGGAAGTGACCCAACACGTGAACAGTGGGCTGAAATTGCTGAAGTAATGAAGCAAAAAAAGTTGTTTCCATTTCTTGACTCAGCATATCAGGGTTTTGCATCTGGTGACTTAGAAAAAGATGCATTTGCAACACGTTACTTTGTTGAAAAAGGATTTGAATTGCTTTGTGCCCAGTCATTTGCGAAAAATTTTGGACTCTACAATGAAAGAGTTGGTAATTTAACGGTTGTATTAAGTAAAAAGGAGGTAACTGTACCTGTTAAATCCCAATTGACTCTTACTGTTCGAGGAATGTACTCAAATCCTCCTAATCACGGTGGCCGCATTGTTGCCACTGTATTAAACAACCCTGAACTCTATGAAGAATGGAAAGGATGCATTCGTACCATGGCAAATCGGATTCTATCGATGAGAGAAAGTTTAAGGAAGAAACTTGAAGAGTTGGGAACTCCTGGAACTTGGAATCATATCACTGAGCAAATAGGAATGTTCTCTTACACTGGTTTAACAACTAAACAAGTCGATCATCTAGTGAAGGAGCATCATATTTATTTATTGAAAAGTGGTCGAATCAGTATGAGTGGTCTCACCACGAAAAATGTTGAGTATGTG
>kc.6t_SOC
AAAGCGTTTTTGGATGACACGTTTGAGAAGAAAGTTAATTTAGGAGTTGGAGCATATAGAACTGATGAAGGCAAACCATGGATTTTGCCTGTAGTAGGAAAGACTGAAAAGGAGATGGCAGCAAATGAAACTCTAAATCATGAATATTTACCTGTATTGGGACTTGAAACCTTAAGCTCAGCTGCTACAACTATGTTACTTGGTTCAAATTGTTCTGCAATTGTGGAAGGAAGAGCATTTGGTGTTCAGACTCTTAGTGGTACAGGAGCTCTTCGTCTTGGAGCAGAGTTTTTGGCCAGACATTTGGGATATAAAACATTCTATTTCTCTCAGCCCACATGGGAAAATCATCGGTTGGTCTTCCTTAATGCTGGTTTTACGGATGCACGGGAGTATCGTTATTGGGATTCCAAAAATCGAGGAATTGACTTTAATGGCTTGATAGAGGATCTTAACACTGCACCTGAAAATTCAGTCATTATTCTTCATGCATGTGCTCATAATCCGACAGGAAGTGACCCAACACGTGAACAGTGGGCTGAAATTGCTGAAGTAATGAAGCAAAAAAAGTTGTTTCCATTTCTTGACTCAGCATATCAGGGTTTTGCATCTGGTGACTTAGAAAAAGATGCATTTGCAACACGTTACTTTGTTGAAAAAGGATTTGAATTGCTTTGTGCCCAGTCATTTGCGAAAAATTTTGGACTCTACAATGAAAGAGTTGGTAATTTAACGGTTGTATTAAGTAAAAAGGAGGTAACTGTACCTGTTAAATCCCAATTGACTCTTACTGTTCGAGGAATGTACTCAAATCCTCCTAATCACGGTGGCCGCATTGTTGCCACTGTATTAAACAACCCTGAACTCTATGAAGAATGGAAAGGATGCATTCGTACCATGGCAAATCGGATTCTATCGATGAGAGAAAGTTTAAGGAAGAAACTTGAAGAGTTGGGAACTCCTGGAACTTGGAATCATATCACTGAGCAAATAGGAATGTTCTCTTACACTGGTTTAACAACTAAACAAGTCGATCATCTAGTGAAGGAGCATCATATTTATTTATTGAAAAGTGGTCGAATCAGTATGAGTGGTCTCACCACGAAAAATGTTGAGTATGTG
>kc.7t_SOC
AAAGCGTTTTTGGATGACACGTTTGAGAAGAAAGTTAATTTAGGAGTTGGAGCATATAGAACTGATGAAGGCAAACCATGGATTTTGCCTGTAGTAGGAAAGACTGAAAAGGAGATGGCAGCAAATGAAACTCTAAATCATGAATATTTACCTGTATTGGGACTTGAAACCTTAAGCTCAGCTGCTACAACTATGTTACTTGGTTCAAATTGTTCTGCAATTGTGGAAGGAAGAGCATTTGGTGTTCAGACTCTTAGTGGTACAGGAGCTCTTCGTCTTGGAGCAGAGTTTTTGGCCAGACATTTGGGATATAAAACATTCTATTTCTCTCAGCCCACATGGGAAAATCATCGGTTGGTCTTCCTTAATGCTGGTTTTACGGATGCACGGGAGTATCGTTATTGGGATTCCAAAAATCGAGGAATTGACTTTAATGGCTTGATAGAGGATCTTAACACTGCACCTGAAAATTCAGTCATTATTCTTCATGCATGTGCTCATAATCCGACAGGAAGTGACCCAACACGTGAACAGTGGGCTGAAATTGCTGAAGTAATGAAGCAAAAAAAGTTGTTTCCATTTCTTGACTCAGCATATCAGGGTTTTGCATCTGGTGACTTAGAAAAAGATGCATTTGCAACACGTTACTTTGTTGAAAAAGGATTTGAATTGCTTTGTGCCCAGTCATTTGCGAAAAATTTTGGACTCTACAATGAAAGAGTTGGTAATTTAACGGTTGTATTAAGTAAAAAGGAGGTAACTGTACCTGTTAAATCCCAATTGACTCTTACTGTTCGAGGAATGTACTCAAATCCTCCTAATCACGGTGGCCGCATTGTTGCCACTGTATTAAACAACCCTGAACTCTATGAAGAATGGAAAGGATGCATTCGTACCATGGCAAATCGGATTCTATCGATGAGAGAAAGTTTAAGGAAGAAACTTGAAGAGTTGGGAACTCCTGGAACTTGGAATCATATCACTGAGCAAATAGGAATGTTCTCTTACACTGGTTTAACAACTAAACAAGTCGATCATCTAGTGAAGGAGCATCATATTTATTTATTGAAAAGTGGTCGAATCAGTATGAGTGGTCTCACCACGAAAAATGTTGAGTATGTG
>kc.8t_SOC
AAAGCGTTTTTGGATGACACGTTTGAGAAGAAAGTTAATTTAGGAGTTGGAGCATATAGAACTGATGAAGGCAAACCATGGATTTTGCCTGTAGTAGGAAAGACTGAAAAGGAGATGGCAGCAAATGAAACTCTAAATCATGAATATTTACCTGTATTGGGACTTGAAACCTTAAGCTCAGCTGCTACAACTATGTTACTTGGTTCAAATTGTTCTGCAATTGTGGAAGGAAGAGCATTTGGTGTTCAGACTCTTAGTGGTACAGGAGCTCTTCGGCTTGGAGCAGAGTTTTTGGCCAGACATTTGGGATATAAAACATTCTATTTCTCTCAGCCCACATGGGAAAATCATCGGTTGGTCTTCCTTAATGCTGGTTTTACGGATGCACGGGAGTATCGTTATTGGGATTCCAAAAATCGAGGAATTGACTTTAATGGCTTGATAGAGGATCTGAACACTGCACCTGAAAATTCAGTCATTATTCTTCATGCATGTGCTCATAATCCGACAGGAAGTGACCCAACACGTGAACAGTGGGCTGAAATTGCTGAAGTAATGAAGCAAAAAAAGTTGTTTCCATTTCTTGACTCAGCATATCAGGGTTTTGCATCTGGTGACTTAGAAAAAGATGCATTTGCAACACGTTACTTTGTTGAAAAAGGATTTGAATTGCTTTGTGCCCAGTCATTTGCGAAAAATTTTGGACTCTACAATGAAAGAGTTGGTAATTTAACGGTTGTATTAAGTAAAAAGGAGGTAACTGTACCTGTTAAATCCCAATTGACTCTTACTGTTCGAGGAATGTACTCAAATCCTCCTAATCACGGTGGCCGCATTGTTGCCACTGTATTAAACAACCCTGAACTCTATGAAGAATGGAAAGGATGCATTCGTACCATGGCAAATCGGATTCTATCGATGAGAGAAAGCTTAAGGAAGAAACTTGAAGAGTTGGGAACTCCTGGAACTTGGAATCATATCACTGAGCAAATAGGAATGTTCTCTTACACTGGTTTAACAACTAAACAAGTCGATCATCTAGTGAAGGAGCATCATATTTATTTATTGAAAAGTGGTCGAATCAGTATGAGTGGTCTCACCACGAAAAATGTTGAGTATGTG
>kc.9t_SOC
AAAGCGTTTTTGGATGACACGTTTGAGAAGAAAGTTAATTTAGGAGTTGGAGCATATAGAACTGATGAAGGCAAACCATGGATTTTGCCTGTAGTAGGAAAGACTGAAAAGGAGATGGCAGCAAATGAAACTCTAAATCATGAATATTTACCTGTATTGGGACTTGAAACCTTAAGCTCAGCTGCTACAACTATGTTACTTGGTTCAAATTGTTCTGCAATTGTGGAAGGAAGAGCATTTGGTGTTCAGACTCTTAGTGGTACAGGAGCTCTTCGTCTTGGAGCAGAGTTTTTGGCCAGACATTTGGGATATAAAACATTCTATTTCTCTCAGCCCACATGGGAAAATCATCGGTTGGTCTTCCTTAATGCTGGTTTTACGGATGCACGGGAGTATCGTTATTGGGATTCCAAAAATCGAGGAATTGACTTTAATGGCTTGATAGAGGATCTTAACACTGCACCTGAAAATTCAGTCATTATTCTTCATGCATGTGCTCATAATCCGACAGGAAGTGACCCAACACGTGAACAGTGGGCTGAAATTGCTGAAGTAATGAAGCAAAAAAAGTTGTTTCCATTTCTTGACTCAGCATATCAGGGTTTTGCATCTGGTGACTTAGAAAAAGATGCATTTGCAACACGTTACTTTGTTGAAAAAGGATTTGAATTGCTTTGTGCCCAGTCATTTGCGAAAAATTTTGGACTCTACAATGAAAGAGTTGGTAATTTAACGGTTGTATTAAGTAAAAAGGAGGTAACTGTACCTGTTAAATCCCAATTGACTCTTACTGTTCGAGGAATGTACTCAAATCCTCCTAATCACGGTGGCCGCATTGTTGCCACTGTATTAAACAACCCTGAACTCTATGAAGAATGGAAAGGATGCATTCGTACCATGGCAAATCGGATTCTATCGATGAGAGAAAGTTTAAGGAAGAAACTTGAAGAGTTGGGAACTCCTGGAACTTGGAATCATATCACTGAGCAAATAGGAATGTTCTCTTACACTGGTTTAACAACTAAACAAGTCGATCATCTAGTGAAGGAGCATCATATTTATTTATTGAAAAGTGGTCGAATCAGTATGAGTGGTCTCACCACGAAAAATGTTGAGTATGTG
>kc.10t_SOC
AAAGCGTTTTTGGATGACACGTTTGAGAAGAAAGTTAATTTAGGAGTTGGAGCATATAGAACTGATGAAGGCAAACCATGGATTTTGCCTGTAGTAGGAAAGACTGAAAAGGAGATGGCAGCAAATGAAACTCTAAATCATGAATATTTACCTGTATTGGGACTTGAAACCTTAAGCTCAGCTGCTACAACTATGTTACTTGGTTCAAATTGTTCTGCAATTGTGGAAGGAAGAGCATTTGGTGTTCAGACTCTTAGTGGTACAGGAGCTCTTCGTCTTGGAGCAGAGTTTTTGGCCAGACATTTGGGATATAAAACATTCTATTTCTCTCAGCCCACATGGGAAAATCATCGGTTGGTCTTCCTTAATGCTGGTTTTACGGATGCACGGGAGTATCGTTATTGGGATTCCAAAAATCGAGGAATTGACTTTAATGGCTTGATAGAGGATCTTAACACTGCACCTGAAAATTCAGTCATTATTCTTCATGCATGTGCTCATAATCCGACAGGAAGTGACCCAACACGTGAACAGTGGGCTGAAATTGCTGAAGTAATGAAGCAAAAAAAGTTGTTTCCATTTCTTGACTCAGCATATCAGGGTTTTGCATCTGGTGACTTAGAAAAAGATGCATTTGCAACACGTTACTTTGTTGAAAAAGGATTTGAATTGCTTTGTGCCCAGTCATTTGCGAAAAATTTTGGACTCTACAATGAAAGAGTTGGTAATTTAACGGTTGTATTAAGTAAAAAGGAGGTAACTGTACCTGTTAAATCCCAATTGACTCTTACTGTTCGAGGAATGTACTCAAATCCTCCTAATCACGGTGGCCGCATTGTTGCCACTGTATTAAACAACCCTGAACTCTATGAAGAATGGAAAGGATGCATTCGTACCATGGCAAATCGGATTCTATCGATGAGAGAAAGTTTAAGGAAGAAACTTGAAGAGTTGGGAACTCCTGGAACTTGGAATCATATCACTGAGCAAATAGGAATGTTCTCTTACACTGGTTTAACAACTAAACAAGTCGATCATCTAGTGAAGGAGCATCATATTTATTTATTGAAAAGTGGTCGAATCAGTATGAGTGGTCTCACCACGAAAAATGTTGAGTATGTG
>kh.2t_FAS
AAAGCGTTTTTGGATGACACGTTTGAGAAGAAAGTTAATTTAGGAGTTGGAGCATATAGAACTGATGAAGGCAAACCATGGATTTTGCCTGTAGTAGGAAAGACTGAAAAGGAGATGGCAGCAAATGAAACTCTAAATCATGAATATTTACCTGTATTGGGACTTGAAACCTTAAGCTCAGCTGCTACAACTATGTTACTTGGTTCAAATTGTTCTGCAATTGTGGAAGGAAGAGCATTTGGTGTTCAGACTCTTAGTGGTACAGGAGCTCTTCGTCTTGGCGCAGAGTTTTTGGCCAGACATTTGGGATATAAAACATTCTATTTCTCTCAGCCCACATGGGAAAATCATCGGTTGGTCTTCCTTAATGCTGGTTTTACGGATGCACGGGAGTATCGTTATTGGGATTCCAAAAATCGAGGAATTGACTTTAATGGCTTGATAGAGGATCTGAACACTGCACCTGAAAATTCAGTCATTATTCTTCATGCATGTGCTCATAATCCGACAGGAAGTGACCCAACACGTGAACAGTGGGCTGAAATTGCTGAAGTAATGAAGAAAAAAAAGTTGTTTCCATTTCTTGACTCAGCATATCAGGGTTTTGCATCTGGTGACTTAGAAAAAGATGCATTTGCAACACGTTACTTTGTTGAAAAAGGATTTGAATTGCTTTGTGCCCAGTCATTTGCGAAAAATTTTGGACTCTACAATGAAAGAGTTGGTAATTTAACGGTTGTATTAAGTAAAAAGGAGGTAACTGTACCTGTTAAATCCCAATTGACTCTTACTGTTCGAGGAATGTACTCAAATCCTCCTAATCACGGTGGCCGCATTGTTGCCACTGTATTAAACAACCCTGAACTCTATGAAGAATGGAAAGGATGCATTCGTACCATGGCAAATAGGATTCTATCGATGAGAGAAAGCTTAAGGAAGAAACTTGAAGAGTTGGGAACTCCTGGAACTTGGAATCATATCACTGAGCAAATAGGAATGTTCTCTTACACTGGTTTAACAACTAAACAAGTCGATCATCTAGTGAAGGAGCATCATATTTATTTATTGAAAAGTGGTCGAATCAGTATGAGTGGTCTCACCACGAAAAATGTTGAGTATGTG
>kh.3t_FAS
AAAGCGTTTTTGGATGACACGTTTGAGAAGAAAGTTAATTTAGGAGTTGGAGCATATAGAACTGATGAAGGCAAACCATGGATTTTGCCTGTAGTAGGAAAGACTGAAAAGGAGATGGCAGCAAATGAAACTCTAAATCATGAATATTTACCTGTATTGGGACTTGAAACCTTAAGCTCAGCTGCTACAACTATGTTACTTGGTTCAAATTGTTCTGCAATTGTGGAAGGAAGAGCATTTGGTGTTCAGACTCTTAGTGGTACAGGAGCTCTTCGGCTTGGAGCAGAGTTTTTGGCCAGACATTTGGGATATAAAACATTCTATTTCTCTCAGCCCACATGGGAAAATCATCGGTTGGTCTTCCTTAATGCTGGTTTTACGGATGCACGGGAGTATCGTTATTGGGATTCCAAAAATCGAGGAATTGACTTTAATGGCTTGATAGAGGATCTGAACACTGCACCTGAAAATTCAGTCATTATTCTTCATGCATGTGCTCATAATCCGACAGGAAGTGACCCAACACGTGAACAGTGGGCTGAAATTGCTGAAGTAATGAAGCAAAAAAAGTTGTTTCCATTTCTTGACTCAGCATATCAGGGTTTTGCATCTGGTGACTTAGAAAAAGATGCATTTGCAACACGTTACTTTGTTGAAAAAGGATTTGAATTGCTTTGTGCCCAGTCATTTGCGAAAAATTTTGGACTCTACAATGAAAGAGTTGGTAATTTAACGGTTGTATTAAGTAAAAAGGAGGTAACTGTACCTGTTAAATCCCAATTGACTCTTACTGTTCGAGGAATGTACTCAAATCCTCCTAATCACGGTGGCCGCATTGTTGCCACTGTATTAAACAACCCTGAACTCTATGAAGAATGGAAAGGATGCATTCGTACCATGGCAAATCGGATTCTATCGATGAGAGAAAGCTTAAGGAAGAAACTTGAAGAGTTGGGAACTCCTGGAACTTGGAATCATATCACTGAGCAAATAGGAATGTTCTCTTACACTGGTTTAACAACTAAACAAGTCGATCATCTAGTGAAGGAGCATCATATTTATTTATTGAAAAGTGGTCGAATCAGTATGAGTGGTCTCACCACGAAAAATGTTGAGTATGTG
>kh.4t_FAS
AAAGCGTTTTTGGATGACACGTTTGAGAAGAAAGTTAATTTAGGAGTTGGAGCATATAGAACTGATGAAGGCAAACCATGGATTTTGCCTGTAGTAGGAAAGACTGAAAAGGAGATGGCAGCAAATGAAACTCTAAATCATGAATATTTACCTGTATTGGGACTTGAAACCTTAAGCTCAGCTGCTACAACTATGTTACTTGGTTCAAATTGTTCTGCAATTGTGGAAGGAAGAGCATTTGGTGTTCAGACTCTTAGTGGTACAGGAGCTCTTCGTCTTGGCGCAGAGTTTTTGGCCAGACATTTGGGATATAAAACATTCTATTTCTCTCAGCCCACATGGGAAAATCATCGGTTGGTCTTCCTTAATGCTGGTTTTACGGATGCACGGGAGTATCGTTATTGGGATTCCAAAAATCGAGGAATTGACTTTAATGGCTTGATAGAGGATCTGAACACTGCACCTGAAAATTCAGTCATTATTCTTCATGCATGTGCTCATAATCCGACAGGAAGTGACCCAACACGTGAACAGTGGGCTGAAATTGCTGAAGTAATGAAGAAAAAAAAGTTGTTTCCATTTCTTGACTCAGCATATCAGGGTTTTGCATCTGGTGACTTAGAAAAAGATGCATTTGCAACACGTTACTTTGTTGAAAAAGGATTTGAATTGCTTTGTGCCCAGTCATTTGCGAAAAATTTTGGACTCTACAATGAAAGAGTTGGTAATTTAACGGTTGTATTAAGTAAAAAGGAGGTAACTGTACCTGTTAAATCCCAATTGACTCTTACTGTTCGAGGAATGTACTCAAATCCTCCTAATCACGGTGGCCGCATTGTTGCCACTGTATTAAACAACCCTGAACTCTATGAAGAATGGAAAGGATGCATTCGTACCATGGCAAATCGGATTCTATCGATGAGAGAAAGCTTAAGGAAGAAACTTGAAGAGTTGGGAACTCCTGGAACTTGGAATCATATCACTGAGCAAATAGGAATGTTCTCTTACACTGGTTTAACAACTAAACAAGTCGATCATCTAGTGAAGGAGCATCATATTTATTTATTGAAAAGTGGTCGAATCAGTATGAGTGGTCTCACCACGAAAAATGTTGAGTATGTG
>kh.5t_FAS
AAAGCGTTTTTGGATGACACGTTTGAGAAGAAAGTTAATTTAGGAGTTGGAGCATATAGAACTGATGAAGGCAAACCATGGATTTTGCCTGTAGTAGGAAAGACTGAAAAGGAGATGGCAGCAAATGAAACTCTAAATCATGAATATTTACCTGTATTGGGACTTGAAACCTTAAGCTCAGCTGCTACAACTATGTTACTTGGTTCAAATTGTTCTGCAATTGTGGAAGGAAGAGCATTTGGTGTTCAGACTCTTAGTGGTACAGGAGCTCTTCGTCTTGGCGCAGAGTTTTTGGCCAGACATTTGGGATATAAAACATTCTATTTCTCTCAGCCCACATGGGAAAATCATCGGTTGGTCTTCCTTAATGCTGGTTTTACGGATGCACGGGAGTATCGTTATTGGGATTCCAAAAATCGAGGAATTGACTTTAATGGCTTGATAGAGGATCTGAACACTGCACCTGAAAATTCAGTCATTATTCTTCATGCATGTGCTCATAATCCGACAGGAAGTGACCCAACACGTGAACAGTGGGCTGAAATTGCTGAAGTAATGAAGAAAAAAAAGTTGTTTCCATTTCTTGACTCAGCATATCAGGGTTTTGCATCTGGTGACTTAGAAAAAGATGCATTTGCAACACGTTATTTTGTTGAAAAAGGATTTGAATTGCTTTGTGCCCAGTCATTTGCGAAAAATTTTGGACTCTACAATGAAAGAGTTGGTAATTTAACGGTTGTATTAAGTAAAAAGGAGGTAACTGTACCTGTTAAATCCCAATTGACTCTTACTGTTCGAGGAATGTACTCAAATCCTCCTAATCACGGTGGCCGCATTGTTGCCACTGTATTAAACAACCCTGAACTCTATGAAGAATGGAAAGGATGCATTCGTACCATGGCAAATCGGATTCTATCGATGAGAGAAAGCTTAAGGAAGAAACTTGAAGAGTTGGGAACTCCTGGAACTTGGAATCATATCACTGAGCAAATAGGAATGTTCTCTTACACTGGTTTAACAACTAAACAAGTCGATCATCTAGTGAAGGAGCATCATATTTATTTATTGAAAAGTGGTCGAATCAGTATGAGTGGTCTCACCACGAAAAATGTTGAGTATGTG
>kh.6t_FAS
AAAGCGTTTTTGGATGACACGTTTGAGAAGAAAGTTAATTTAGGAGTTGGAGCATATAGAACTGATGAAGGCAAACCATGGATTTTGCCTGTAGTAGGAAAGACTGAAAAGGAGATGGCAGCAAATGAAACTCTAAATCATGAATATTTACCTGTATTGGGACTTGAAACCTTAAGCTCAGCTGCTACAACTATGTTACTTGGTTCAAATTGTTCTGCAATTGTGGAAGGAAGAGCATTTGGTGTTCAGACTCTTAGTGGTACAGGAGCTCTTCGGCTTGGAGCAGAGTTTTTGGCCAGACATTTGGGATATAAAACATTCTATTTCTCTCAGCCCACATGGGAAAATCATCGGTTGGTCTTCCTTAATGCTGGTTTTACGGATGCACGGGAGTATCGTTATTGGGATTCCAAAAATCGAGGAATTGACTTTAATGGCTTGATAGAGGATCTGAACACTGCACCTGAAAATTCAGTCATTATTCTTCATGCATGTGCTCATAATCCGACAGGAAGTGACCCAACACGTGAACAGTGGGCTGAAATTGCTGAAGTAATGAAGCAAAAAAAGTTGTTTCCATTTCTTGACTCAGCATATCAGGGTTTTGCATCTGGTGACTTAGAAAAAGATGCATTTGCAACACGTTACTTTGTTGAAAAAGGATTTGAATTGCTTTGTGCCCAGTCATTTGCGAAAAATTTTGGACTCTACAATGAAAGAGTTGGTAATTTAACGGTTGTATTAAGTAAAAAGGAGGTAACTGTACCTGTTAAATCCCAATTGACTCTTACTGTTCGAGGAATGTACTCAAATCCTCCTAATCACGGTGGCCGCATTGTTGCCACTGTATTAAACAACCCTGAACTCTATGAAGAATGGAAAGGATGCATTCGTACCATGGCAAATCGGATTCTATCGATGAGAGAAAGCTTAAGGAAGAAACTTGAAGAGTTGGGAACTCCTGGAACTTGGAATCATATCACTGAGCAAATAGGAATGTTCTCTTACACTGGTTTAACAACTAAACAAGTCGATCATCTAGTGAAGGAGCATCATATTTATTTATTGAAAAGTGGTCGAATCAGTATGAGTGGTCTCACCACGAAAAATGTTGAGTATGTG
>kh.7t_FAS
AAAGCGTTTTTGGATGACACGTTTGAGAAGAAAGTTAATTTAGGAGTTGGAGCATATAGAACTGATGAAGGCAAACCATGGATTTTGCCTGTAGTAGGAAAGACTGAAAAGGAGATGGCAGCAAATGAAACTCTAAATCATGAATATTTACCTGTATTGGGACTTGAAACCTTAAGCTCAGCTGCTACAACTATGTTACTTGGTTCAAATTGTTCTGCAATTGTGGAAGGAAGAGCATTTGGTGTTCAGACTCTTAGTGGTACAGGAGCTCTTCGGCTTGGAGCAGAGTTTTTGGCCAGACATTTGGGATATAAAACATTCTATTTCTCTCAGCCCACATGGGAAAATCATCGGTTGGTCTTCCTTAATGCTGGTTTTACGGATGCACGGGAGTATCGTTATTGGGATTCCAAAAATCGAGGAATTGACTTTAATGGCTTGATAGAGGATCTGAACACTGCACCTGAAAATTCAGTCATTATTCTTCATGCATGTGCTCATAATCCGACAGGAAGTGACCCAACACGTGAACAGTGGGCTGAAATTGCTGAAGTAATGAAGCAAAAAAAGTTGTTTCCATTTCTTGACTCAGCATATCAGGGTTTTGCATCTGGTGACTTAGAAAAAGATGCATTTGCAACACGTTACTTTGTTGAAAAAGGATTTGAATTGCTTTGTGCCCAGTCATTTGCGAAAAATTTTGGACTCTACAATGAAAGAGTTGGTAATTTAACGGTTGTATTAAGTAAAAAGGAGGTAACTGTACCTGTTAAATCCCAATTGACTCTTACTGTTCGAGGAATGTACTCAAATCCTCCTAATCACGGTGGCCGCATTGTTGCCACTGTATTAAACAACCCTGAACTCTATGAAGAATGGAAAGGATGCATTCGTACCATGGCAAATCGGATTCTATCGATGAGAGAAAGCTTAAGGAAGAAACTTGAAGAGTTGGGAACTCCTGGAACTTGGAATCATATCACTGAGCAAATAGGAATGTTCTCTTACACTGGTTTAACAACTAAACAAGTCGATCATCTAGTGAAGGAGCATCATATTTATTTATTGAAAAGTGGTCGAATCAGTATGAGTGGTCTCACCACGAAAAATGTTGAGTATGTG
>kh.8t_FAS
AAAGCGTTTTTGGATGACACGTTTGAGAAGAAAGTTAATTTAGGAGTTGGAGCATATAGAACTGATGAAGGCAAACCATGGATTTTGCCTGTAGTAGGAAAGACTGAAAAGGAGATGGCAGCAAATGAAACTCTAAATCATGAATATTTACCTGTATTGGGACTTGAAACCTTAAGCTCAGCTGCTACAACTATGTTACTTGGTTCAAATTGTTCTGCAATTGTGGAAGGAAGAGCATTTGGTGTTCAGACTCTTAGTGGTACAGGAGCTCTTCGGCTTGGAGCAGAGTTTTTGGCCAGACATTTGGGATATAAAACATTCTATTTCTCTCAGCCCACATGGGAAAATCATCGGTTGGTCTTCCTTAATGCTGGTTTTACGGATGCACGGGAGTATCGTTATTGGGATTCCAAAAATCGAGGAATTGACTTTAATGGCTTGATAGAGGATCTGAACACTGCACCTGAAAATTCAGTCATTATTCTTCATGCATGTGCTCATAATCCGACAGGAAGTGACCCAACACGTGAACAGTGGGCTGAAATTGCTGAAGTAATGAAGCAAAAAAAGTTGTTTCCATTTCTTGACTCAGCATATCAGGGTTTTGCATCTGGTGACTTAGAAAAAGATGCATTTGCAACACGTTACTTTGTTGAAAAAGGATTTGAATTGCTTTGTGCCCAGTCATTTGCGAAAAATTTTGGACTCTACAATGAAAGAGTTGGTAATTTAACGGTTGTATTAAGTAAAAAGGAGGTAACTGTACCTGTTAAATCCCAATTGACTCTTACTGTTCGAGGAATGTACTCAAATCCTCCTAATCACGGTGGCCGCATTGTTGCCACTGTATTAAACAACCCTGAACTCTATGAAGAATGGAAAGGATGCATTCGTACCATGGCAAATCGGATTCTATCGATGAGAGAAAGCTTAAGGAAGAAACTTGAAGAGTTGGGAACTCCTGGAACTTGGAATCATATCACTGAGCAAATAGGAATGTTCTCTTACACTGGTTTAACAACTAAACAAGTCGATCATCTAGTGAAGGAGCATCATATTTATTTATTGAAAAGTGGTCGAATCAGTATGAGTGGTCTCACCACGAAAAATGTTGAGTATGTG
>kh.9t_FAS
AAAGCGTTTTTGGATGACACGTTTGAGAAGAAAGTTAATTTAGGAGTTGGAGCATATAGAACTGATGAAGGCAAACCATGGATTTTGCCTGTAGTAGGAAAGACTGAAAAGGAGATGGCAGCAAATGAAACTCTAAATCATGAATATTTACCTGTATTGGGACTTGAAACCTTAAGCTCAGCTGCTACAACTATGTTACTTGGTTCAAATTGTTCTGCAATTGTGGAAGGAAGAGCATTTGGTGTTCAGACTCTTAGTGGTACAGGAGCTCTTCGGCTTGGAGCAGAGTTTTTGGCCAGACATTTGGGATATAAAACATTCTATTTCTCTCAGCCCACATGGGAAAATCATCGGTTGGTCTTCCTTAATGCTGGTTTTACGGATGCACGGGAGTATCGTTATTGGGATTCCAAAAATCGAGGAATTGACTTTAATGGCTTGATAGAGGATCTGAACACTGCACCTGAAAATTCAGTCATTATTCTTCATGCATGTGCTCATAATCCGACAGGAAGTGACCCAACACGTGAACAGTGGGCTGAAATTGCTGAAGTAATGAAGCAAAAAAAGTTGTTTCCATTTCTTGACTCAGCATATCAGGGTTTTGCATCTGGTGACTTAGAAAAAGATGCATTTGCAACACGTTACTTTGTTGAAAAAGGATTTGAATTGCTTTGTGCCCAGTCATTTGCGAAAAATTTTGGACTCTACAATGAAAGAGTTGGTAATTTAACGGTTGTATTAAGTAAAAAGGAGGTAACTGTACCTGTTAAATCCCAATTGACTCTTACTGTTCGAGGAATGTACTCAAATCCTCCTAATCACGGTGGCCGCATTGTTGCCACTGTATTAAACAACCCTGAACTCTATGAAGAATGGAAAGGATGCATTCGTACCATGGCAAATCGGATTCTATCGATGAGAGAAAGCTTAAGGAAGAAACTTGAAGAGTTGGGAACTCCTGGAACTTGGAATCATATCACTGAGCAAATAGGAATGTTCTCTTACACTGGTTTAACAACTAAACAAGTCGATCATCTAGTGAAGGAGCATCATATTTATTTATTGAAAAGTGGTCGAATCAGTATGAGTGGTCTCACCACGAAAAATGTTGAGTATGTG
>kh.10t_FAS
AAAGCGTTTTTGGATGACACGTTTGAGAAGAAAGTTAATTTAGGAGTTGGAGCATATAGAACTGATGAAGGCAAACCATGGATTTTGCCTGTAGTAGGAAAGACTGAAAAGGAGATGGCAGCAAATGAAACTCTAAATCATGAATATTTACCTGTATTGGGACTTGAAACCTTAAGCTCAGCTGCTACAACTATGTTACTTGGTTCAAATTGTTCTGCAATTGTGGAAGGAAGAGCATTTGGTGTTCAGACTCTTAGTGGTACAGGAGCTCTTCGGCTTGGAGCAGAGTTTTTGGCCAGACATTTGGGATATAAAACATTCTATTTCTCTCAGCCCACATGGGAAAATCATCGGTTGGTCTTCCTTAATGCTGGTTTTACGGATGCACGGGAGTATCGTTATTGGGATTCCAAAAATCGAGGAATTGACTTTAATGGCTTGATAGAGGATCTGAACACTGCACCTGAAAATTCAGTCATTATTCTTCATGCATGTGCTCATAATCCGACAGGAAGTGACCCAACACGTGAACAGTGGGCTGAAATTGCTGAAGTAATGAAGCAAAAAAAGTTGTTTCCATTTCTTGACTCAGCATATCAGGGTTTTGCATCTGGTGACTTAGAAAAAGATGCATTTGCAACACGTTACTTTGTTGAAAAAGGATTTGAATTGCTTTGTGCCCAGTCATTTGCGAAAAATTTTGGACTCTACAATGAAAGAGTTGGTAATTTAACGGTTGTATTAAGTAAAAAGGAGGTAACTGTACCTGTTAAATCCCAATTGACTCTTACTGTTCGAGGAATGTACTCAAATCCTCCTAATCACGGTGGCCGCATTGTTGCCACTGTATTAAACAACCCTGAACTCTATGAAGAATGGAAAGGATGCATTCGTACCATGGCAAATCGGATTCTATCGATGAGAGAAAGCTTAAGGAAGAAACTTGAAGAGTTGGGAACTCCTGGAACTTGGAATCATATCACTGAGCAAATAGGAATGTTCTCTTACACTGGTTTAACAACTAAACAAGTCGATCATCTAGTGAAGGAGCATCATATTTATTTATTGAAAAGTGGTCGAATCAGTATGAGTGGTCTCACCACGAAAAATGTTGAGTATGTG
