# Supplementary material for: Sorted gene genealogies and species-specific nonsynonymous substitutions point to putative postmating prezygotic isolation genes in Allonemobius crickets
Source: PeerJ. 2016 Feb 15;4:e1678. doi: 10.7717/peerj.1678 (PMC4756749; doi:10.7717/peerj.1678)
Supplement: Supplemental Information 1 — This archive includes files that were used to estimate lineage sorting and allelic segregation. It includes both allopatric and contact zone individuals. Files are fasta files and newick species tree formatted for TreeBeST; newick trees and association files formatted for gsi. [file peerj-04-1678-s001.gz › allo_and_contact/serpin_all_treebest.fasta]

>akn.1t_FAS
GATTTCAGCGATATTCCAACGGCTTCCATGGAAGTTTACGTCACAGTTCCTAAGTTCAAAATCGAAAAGTCATTCAAGTTTAAAGATACGCTAATGAAGATGGACATAAAACAATTATTTGACAAGAACGCAGATGTTTCCAATATAACAACGGAAACTATCTTTGCACATGAGGTCGTACAAAAGACGATTATTGGATTCACGGAACACGGAACAGAGGATGGAGTCAATTCAGGTGAACGCTTTCCATTAAAAAGTATGTGTGAACCAGTGGAATTTGTTGCTGATCGCCCATTTGTC
>akn.2t_FAS
GATTTCAGCGATATTCCAACGGCTTCCATGGAAGTTTACGTCACAGTTCCTAAGTTCAAAATCGAAAAGTCATTCAAGTTTAAAGATACGCTAATGAAGATGGACATAAAACAATTATTTGACAAGAACGCAGATGTTTCCAATATAACAACGGAAACTATCTTTGCACATGAGGTCGTACAAAAGACGATTATTGGATTCACGGAACACGGAACAGAGGATGGAGTCAATTCAGGTGAACGCTTTCCATTAAAAAGTATGTGTGAACCAGTGGAATTTGTTGCTGATCGCCCATTTGTC
>akn.3t_FAS
GATTTCAGCGATATTCCAACGGCTTCCATGGAAGTTTACGTCACAGTTCCTAAGTTCAAAATCGAAAAGTCATTCAAGTTTAAAGATACGCTAATGAAGATGGACATAAAACAATTATTTGACAAGAACGCAGATGTTTCCAATATAACAACGGAAACTATCTTTGCACATGAGGTCGTACAAAAGACGATTATTGGATTCACGGAACACGGAACAGAGGATGGAGTCAATTCAGGTGAACGCTTTCCATTAAAAAGTATGTGTGAACCAGTGGAATTTGTTGCTGATCGCCCATTTGTC
>np.1t_FAS
GATTTCAGCGATATTCCAACGGCTTCCATGGAAGTTTACGTCACAGTTCCTAAGTTCAAAATCGAAAAGTCATTCAAGTTTAAAGATACGCTAATGAAGATGGACATAAAACAATTATTTGACAAGAACGCAGATGTTTCCAATATAACAACGGAAACTATCTTTGCACATGAGGTCGTACAAAAGACGATTATTGGATTCACGGAACACGGAACAGAGGATGGAGTCAATTCAGGTGAACGCTTTCCATTAAAAAGTATGTGTGAACCAGTGGAATTTGTTGCTGATCGCCCATTTGTC
>np.2t_FAS
GATTTCAGCGATATTCCAACGGCTTCCATGGAAGTTTACGTCACAGTTCCTAAGTTCAAAATCGAAAAGTCATTCAAGTTTAAAGATACGCTAATGAAGATGGACATAAAACAATTATTTGACAAGAACGCAGATGTTTCCAATATAACAACGGAAACTATCTTTGCACATGAGGTCGTACAAAAGACGATTATTGGATTCACGGAACACGGAACAGAGGATGGAGTCAATTCAGGTGAACGCTTTCCATTAAAAAGTATGTGTGAACCAGTGGAATTTGTTGCTGATCGCCCATTTGTC
>np.3t_FAS
GATTTCAGCGATATTCCAACGGCTTCCATGGAAGTTTACGTCACAGTTCCTAAGTTCAAAATCGAAAAGTCATTCAAGTTTAAAGATACGCTAATGAAGATGGACATAAAACAATTATTTGACAAGAACGCAGATGTTTCCAATATAACAACGGAAACTATCTTTGCACATGAGGTCGTACAAAAGACGATTATTGGATTCACGGAACACGGAACAGAGGATGGAGTCAATTCAGGTGAACGCTTTCCATTAAAAAGTATGTGTGAACCAGTGGAATTTGTTGCTGATCGCCCATTTGTC
>ff.1t_FAS
GATTTCAGCGATATTCCAACGGCTTCCATGGAAGTTTACGTCACAGTTCCTAAGTTCAAAATCGAAAAGTCATTCAAGTTTAAAGATACGCTAATGAAGATGGACATAAAACAATTATTTGACAAGAACGCAGATGTTTCCAATATAACAACGGAAACTATCTTTGCACATGAGGTCGTACAAAAGACGATTATTGGATTCACGGAACACGGAACAGAGGATGGAGTCAATTCAGGTGAACGCTTTCCATTAAAAAGTATGTGTGAACCAGTGGAATTTGTTGCTGATCGCCCATTTGTC
>ff.2t_FAS
GATTTCAGCGATATTCCAACGGCTTCCATGGAAGTTTACGTCACAGTTCCTAAGTTCAAAATCGAAAAGTCATTCAAGTTTAAAGATACGCTAATGAAGATGGACATAAAACAATTATTTGACAAGAACGCAGATGTTTCCAATATAACAACGGAAACTATCTTTGCACATGAGGTCGTACAAAAGACGATTATTGGATTCACGGAACACGGAACAGAGGATGGAGTCAATTCAGGTGAACGCTTTCCATTAAAAAGTATGTGTGAACCAGTGGAATTTGTTGCTGATCGCCCATTTGTC
>ff.3t_FAS
GATTTCAGCGATATTCCAACGGCTTCCATGGAAGTTTACGTCACAGTTCCTAAGTTCAAAATCGAAAAGTCATTCAAGTTTAAAGATACGCTAATGAAGATGGACATAAAACAATTATTTGACAAGAACGCAGATGTTTCCAATATAACAACGGAAACTATCTTTGCACACGAGGTCGTACAAAAGACGATTATTGGATTCACGGAACACGGAACAGAGGATGGTGTCAATTCAGGTGAACGCTTTCCATTAAAAAGTATGTGTGAACCAGTGGAATTTGTTGCTGATCGCCCATTTGTC
>mi.3t_SOC
GATTTCAGCGATATTCCAACGGCTTCCATGGAAGTTTACGTCACAGTTCCTAAGTTCAAAATCGAAAAGTCATTCAAGTTTAAAGATACGCTAATGAAGATGGACATAAAACAATTATTTGACAAGAACGCAGATGTTTCCAATATAACAACGGAAACTATCTTTGCACATGAGGTCGTACAAAAGACGATTATTGGATTCACGGAACACGGAACAGAGGATGGAGTCAATTCAGGTGAACGCTTTCCATTAAAAAGTATGTGTGAACCAGTGGAATTTGTTGCTGATCGCCCATTTGTC
>mi.4t_SOC
GATTTCAGCGATATTCCAACGGCTTCCATGGAAGTTTACGTCACAGTTCCTAAGTTCAAAATCGAAAAGTCATTCAAGTTTAAAGATACGCTAATGAAGATGGACATAAAACAATTATTTGACAAGAACGCAGATGTTTCCAATATAACAACGGAAACTATCTTTGCACATGAGGTCGTACAAAAGACGATTATTGGATTCACGGAACACGGAACAGAGGATGGAGTCAATTCAGGTGAACGCTTTCCATTAAAAAGTATGTGTGAACCAGTGGAATTTGTTGCTGATCGCCCATTTGTC
>mi.5t_SOC
GATTTCAGCGATATTCCAACGGCTTCCATGGAAGTTTACGTCACAGTTCCTAAGTTCAAAATCGAAAAGTCATTCAAGTTTAAAGATACGCTAATGAAGATGGACATAAAACAATTATTTGACAAGAACGCAGATGTTTCCAATATAACAACGGAAACTATCTTTGCACATGAGGTCGTACAAAAGACGATTATTGGATTCACGGAACACGGAACAGAGGATGGAGTCAATTCAGGTGAACGCTTTCCATTAAAAAGTATGTGTGAACCAGTGGAATTTGTTGCTGATCGCCCATTTGTC
>il.8t_SOC
GATTTCAGCGATATTCCAACGGCTTCCATGGAAGTTTACGTCACAGTTCCTAAGTTCAAAATCGAAAAGTCATTCAAGTTTAAAGATACGCTAATGAAGATGGACATAAAACAATTATTTGACAAGAACGCAGATGTTTCCAATATAACAACGGAAACTATCTTTGCACATGAGGTCGTACAAAAGACGATTATTGGATTCACGGAACACGGAACAGAGGATGGAGTCAATTCAGGTGAACGCTTTCCATTAAAAAGTATGTGTGAACCAGTGGAATTTGTTGCTGATCGCCCATTTGTC
>il.9t_SOC
GATTTCAGCGATATTCCAACGGCTTCCATGGAAGTTTACGTCACAGTTCCTAAGTTCAAAATCGAAAAGTCATTCAAGTTTAAAGATACGCTAATGAAGATGGACATAAAACAATTATTTGACAAGAACGCAGATGTTTCCAATATAACAACGGAAACTATCTTTGCACATGAGGTCGTACAAAAGACGATTATTGGATTCACGGAACACGGAACAGAGGATGGAGTCAATTCAGGTGAACGCTTTCCATTAAAAAGTATGTGTGAACCAGTGGAATTTGTTGCTGATCGCCCATTTGTC
>il.10t_SOC
GATTTCAGCGATATTCCAACGGCTTCCATGGAAGTTTACGTCACAGTTCCTAAGTTCAAAATCGAAAAGTCATTCAAGTTTAAAGATACGCTAATGAAGATGGACATAAAACAATTATTTGACAAGAACGCAGATGTTTCCAATATAACAACGGAAACTATCTTTGCACATGAGGTCGTACAAAAGACGATTATTGGATTCACGGAACACGGAACAGAGGATGGAGTCAATTCAGGTGAACGCTTTCCATTAAAAAGTATGTGTGAACCAGTGGAATTTGTTGCTGATCGCCCATTTGTC
>bot.5t_SOC
GATTTCAGCGATATTCCAACGGCTTCCATGGAAGTTTACGTCACAGTTCCTAAGTTCAAAATCGAAAAGTCATTCAAGTTTAAAGATACGCTAATGAAGATGGACATAAAACAATTATTTGACAAGAACGCAGATGTTTCCAATATAACAACGGAAACTATCTTTGCACATGAGGTCGTACAAAAGACGATTATTGGATTCACGGAACACGGAACAGAGGATGGAGTCAATTCAGGTGAACGCTTTCCATTAAAAAGTATGTGTGAACCAGTGGAATTTGTTGCTGATCGCCCATTTGTC
>bot.6t_SOC
GATTTCAGCGATATTCCAACGGCTTCCATGGAAGTTTACGTCACAGTTCCTAAGTTCAAAATCGAAAAGTCATTCAAGTTTAAAGATACGCTAATGAAGATGGACATAAAACAATTATTTGACAAGAACGCAGATGTTTCCAATATAACAACGGAAACTATCTTTGCACATGAGGTCGTACAAAAGACGATTATTGGATTCACGGAACACGGAACAGAGGATGGAGTCAATTCAGGTGAACGCTTTCCATTAAAAAGTATGTGTGAACCAGTGGAATTTGTTGCTGATCGCCCATTTGTC
>la.1t_SOC
GATTTCAGCGATATTCCAACGGCTTCCATGGAAGTTTACGTCACAGTTCCTAAGTTCAAAATCGAAAAGTCATTCAAGTTTAAAGATACGCTAATGAAGATGGACATAAAACAATTATTTGACAAGAACGCAGATGTTTCCAATATAACAACGGAAACTATCTTTGCACATGAGGTCGTACAAAAGACGATTATTGGATTCACGGAACACGGAACAGAGGATGGAGTCAATTCAGGTGAACGCTTTCCATTAAAAAGTATGTGTGAACCAGTGGAATTTGTTGCTGATCGCCCATTTGTC
>la.2t_SOC
GATTTCAGCGATATTCCAACGGCTTCCATGGAAGTTTACGTCACAGTTCCTAAGTTCAAAATCGAAAAGTCATTCAAGTTTAAAGATACGCTAATGAAGATGGACATAAAACAATTATTTGACAAGAACGCAGATGTTTCCAATATAACAACGGAAACTATCTTTGCACATGAGGTCGTACAAAAGACGATTATTGGATTCACGGAACACGGAACAGAGGATGGAGTCAATTCAGGTGAACGCTTTCCATTAAAAAGTATGTGTGAACCAGTGGAATTTGTTGCTGATCGCCCATTTGTC
>la.3t_SOC
GATTTCAGCGATATTCCAACGGCTTCCATGGAAGTTTACGTCACAGTTCCTAAGTTCAAAATCGAAAAGTCATTCAAGTTTAAAGATACGCTAATGAAGATGGACATAAAACAATTATTTGACAAGAACGCAGATGTTTCCAATATAACAACGGAAACTATCTTTGCACATGAGGTCGTACAAAAGACGATTATTGGATTCACGGAACACGGAACAGAGGATGGAGTCAATTCAGGTGAACGCTTTCCATTAAAAAGTATGTGTGAACCAGTGGAATTTGTTGCTGATCGCCCATTTGTC
>ar.2t_SOC
GATTTCAGCGATATTCCAACGGCTTCCATGGAAGTTTACGTCACAGTTCCTAAGTTCAAAATCGAAAAGTCATTCAAGTTTAAAGATACGCTAATGAAGATGGACATAAAACAATTATTTGACAAGAACGCAGATGTTTCCAATATAACAACGGAAACTATCTTTGCACATGAGGTCGTACAAAAGACGATTATTGGATTCACGGAACACGGAACAGAGGATGGAGTCAATTCAGGTGAACGCTTTCCATTAAAAAGTATGTGTGAACCAGTGGAATTTGTTGCTGATCGCCCATTTGTC
>ar.3t_SOC
GATTTCAGCGATATTCCAACGGCTTCCATGGAAGTTTACGTCACAGTTCCTAAGTTCAAAATCGAAAAGTCATTCAAGTTTAAAGATACGCTAATGAAGATGGACATAAAACAATTATTTGACAAGAACGCAGATGTTTCCAATATAACAACGGAAACTATCTTTGCACATGAGGTCGTACAAAAGACGATTATTGGATTCACGGAACACGGAACAGAGGATGGAGTCAATTCAGGTGAACGCTTTCCATTAAAAAGTATGTGTGAACCAGTGGAATTTGTTGCTGATCGCCCATTTGTC
>ar.4t_SOC
GATTTCAGCGATATTCCAACGGCTTCCATGGAAGTTTACGTCACAGTTCCTAAGTTCAAAATCGAAAAGTCATTCAAGTTTAAAGATACGCTAATGAAGATGGACATAAAACAATTATTTGACAAGAACGCAGATGTTTCCAATATAACAACGGAAACTATCTTTGCACATGAGGTCGTACAAAAGACGATTATTGGATTCACGGAACACGGAACAGAGGATGGAGTCAATTCAGGTGAACGCTTTCCATTAAAAAGTATGTGTGAACCAGTGGAATTTGTTGCTGATCGCCCATTTGTC
>ok.1t_SOC
GATTTCAGCGATATTCCAACGGCTTCCATGGAAGTTTACGTCACAGTTCCTAAGTTCAAAATCGAAAAGTCATTCAAGTTTAAAGATACGCTAATGAAGATGGACATAAAACAATTATTTGACAAGAACGCAGATGTTTCCAATATAACAACGGAAACTATCTTTGCACATGAGGTCGTACAAAAGACGATTATTGGATTCACGGAACACGGAACAGAGGATGGAGTCAATTCAGGTGAACGCTTTCCATTAAAAAGTATGTGTGAACCAGTGGAATTTGTTGCTGATCGCCCATTTGTC
>ok.2t_SOC
GATTTCAGCGATATTCCAACGGCTTCCATGGAAGTTTACGTCACAGTTCCTAAGTTCAAAATCGAAAAGTCATTCAAGTTTAAAGATACGCTAATGAAGATGGACATAAAACAATTATTTGACAAGAACGCAGATGTTTCCAATATAACAACGGAAACTATCTTTGCACATGAGGTCGTACAAAAGACGATTATTGGATTCACGGAACACGGAACAGAGGATGGAGTCAATTCAGGTGAACGCTTTCCATTAAAAAGTATGTGTGAACCAGTGGAATTTGTTGCTGATCGCCCATTTGTC
>tx20.7t_TEX
GATTTCAGCGATATTCCAACGGCTTCCATGGAAGTTTACGTCACAGTTCCTAAGTTCAAAATCGAAAAGTCATTCAAGTTTAAAGATACGCTAATGAAGATGGACATAAAACAATTATTTGACACGAACGCAGATGTTTCCAATATAACAACGGAAACTATCTTTGCACACGAGGTCGTACAAAAGACGATTATTGGATTAACGGAACATGGAACAGAGGATGGTGTCAATTCAGGTGAACGCTTTCCATTAAAAAGTATGTGTGAACCAGTGGAATTTGTTGCTGATCGCCCATTTGTC
>tx20.8t_TEX
GATTTCAGCGATATTCCAACGGCTTCCATGGAAGTTTACGTCACAGTTCCTAAGTTCAAAATCGAAAAGTCATTCAAGTTTAAAGATACGCTAATGAAGATGGACATAAAACAATTATTTGACACGAACGCAGATGTTTCCAATATAACAACGGAAACTATCTTTGCACACGAGGTCGTACAAAAGACGATTATTGGATTAACGGAACATGGAACAGAGGATGGTGTCAATTCAGGTGAACGCTTTCCATTAAAAAGTATGTGTGAACCAGTGGAATTTGTTGCTGATCGCCCATTTGTC
>tx20.9t_TEX
GATTTCAGCGATATTCCAACGGCTTCCATGGAAGTTTACGTCACAGTTCCTAAGTTCAAAATCGAAAAGTCATTCAAGTTTAAAGATACGCTAATGAAGATGGACATAAAACAATTATTTGACACGAACGCAGATGTTTCCAATATAACAACGGAAACTATCTTTGCACACGAGGTCGTACAAAAGACGATTATTGGATTAACGGAACATGGAACAGAGGATGGTGTCAATTCAGGTGAACGCTTTCCATTAAAAAGTATGTGTGAACCAGTGGAATTTGTTGCTGATCGCCCATTTGTC
>tx30.1t_TEX
GATTTCAGCGATATTCCAACGGCTTCCATGGAAGTTTACGTCACAGTTCCTAAGTTCAAAATCGAAAAGTCATTCAAGTTTAAAGATACGCTAATGAAGATGGACATAAAACAATTATTTGACACGAACGCAGATGTTTCCAATATAACAACGGAAACTATCTTTGCACACGAGGTCGTACAAAAGACGATTATTGGATTAACGGAACATGGAACAGAGGATGGTGTCAATTCAGGTGAACGCTTTCCATTAAAAAGTATGTGTGAACCAGTAGAATTTGTTGCTGATCGCCCATTTGTC
>tx30.2t_TEX
GATTTCAGCGATATTCCAACGGCTTCCATGGAAGTTTACGTCACAGTTCCTAAGTTCAAAATCGAAAAGTCATTCAAGTTTAAAGATACGCTAATGAAGATGGACATAAAACAATTATTTGACACGAACGCAGATGTTTCCAATATAACAACGGAAACTATCTTTGCACACGAGGTCGTACAAAAGACGATTATTGGATTAACGGAACATGGAACAGAGGATGGTGTCAATTCAGGTGAACGCTTTCCATTAAAAAGTATGTGTGAACCAGTAGAATTTGTTGCTGATCGCCCATTTGTC
>tx30.3t_TEX
GATTTCAGCGATATTCCAACGGCTTCCATGGAAGTTTACGTCACAGTTCCTAAGTTCAAAATCGAAAAGTCATTCAAGTTTAAAGATACGCTAATGAAGATGGACATAAAACAATTATTTGACACGAACGCAGATGTTTCCAATATAACAACGGAAACTATCTTTGCACACGAGGTCGTACAAAAGACGATTATTGGATTAACGGAACATGGAACAGAGGATGGTGTCAATTCAGGTGAACGCTTTCCATTAAAAAGTATGTGTGAACCAGTAGAATTTGTTGCTGATCGCCCATTTGTC
>tx35.3t_TEX
GATTTCAGCGATATTCCAACGGCTTCCATGGAAGTTTACGTCACAGTTCCTAAGTTCAAAATCGAAAAGTCATTCAAGTTTAAAGATACGCTAATGAAGATGGACATAAAACAATTATTTGACACGAACGCAGATGTTTCCAATATAACAACGGAAACTATCTTTGCACACGAGGTCGTACAAAAGACGATTATTGGATTAACGGAACATGGAACAGAGGATGGTGTCAATTCAGGTGAACGCTTTCCATTAAAAAGTATGTGTGAACCAGTAGAATTTGTTGCTGATCGCCCATTTGTC
>tx35.4t_TEX
GATTTCAGCGATATTCCAACGGCTTCCATGGAAGTTTACGTCACAGTTCCTAAGTTCAGAATCGAAAAGTCATTCAAGTTTAAAGATACGCTAATGAAGATGGACATAAAACAATTATTTGACACGAACGCAGATGTTTCCAATATAACAACGGAAACTATCTTTGCACACGAGGTCGTACAAAAGACGATTATTGGATTAACGGAACATGGAACAGAGGATGGTGTCAATTCAGGTGAACGCTTTCCATTAAAAAGTATGTGTGAACCAGTGGAATTTGTTGCTGATCGCCCATTTGTC
>tx35.5t_TEX
GATTTCAGCGATATTCCAACGGCTTCCATGGAAGTTTACGTCACAGTTCCTAAGTTCAAAATCGAAAAGTCATTCAAGTTTAAAGATACGCTAATGAAGATGGACATAAAACAATTATTTGACACGAACGCAGATGTTTCCAATATAACAACGGAAACTATCTTTGCACACGAGGTCGTACAAAAGACGATTATTGGATTAACGGAACATGGAACAGAGGATGGTGTCAATTCAGGTGAACGCTTTCCATTAAAAAGTATGTGTGAACCAGTAGAATTTGTTGCTGATCGCCCATTTGTC
>kc.2t_SOC
GATTTCAGCGATATTCCAACGGCTTCCATGGAAGTTTACGTCACAGTTCCTAAGTTCAAAATCGAAAAGTCATTCAAGTTTAAAGATACGCTAATGAAGATGGACATAAAACAATTATTTGACAAGAACGCAGATGTTTCCAATATAACAACGGAAACTATCTTTGCACACGAGGTCGTACAAAAGACGATTATTGGATTAACGGAACACGGAACAGAGGATGGTGTCAATTCAGGTGAACGCTTTCCATTAAAAAGTATGTGTGAACCAGTGGAATTTGTTGCTGATCGCCCATTTGTC
>kc.3t_SOC
GATTTCaGCGATATTCCAACGGCTTCCATGGAAGTTTACGTCACAGTTCCTAAGTTCAAAATCGAAAAGTCATTCAAGTTTAAAGATACGCTAATGAAGATGGACATAAAACAATTATTTGACAAGAACGCAGATGTTTCCAATATAACAACGGAAACTATCTTTGCACATGAGGTCGTACAAAAGACGATTATTGGATTCACGGAACACGGAACAGAGGATGGAGTCAATTCAGGTGAACGCTTTCCATTAAAAAGTATGTGTGAACCAGTGGAATTTGTTGCTGATCGCCCATTTGTC
>kc.4t_SOC
GATTTCAGCGATATTCCAACGGCTTCCATGGAAGTTTACGTCACAGTTCCTAAGTTCAAAATCGAAAAGTCATTCAAGTTTAAAGATACGCTAATGAAGATGGACATAAAACAATTATTTGACAMGAACGCAGATGTTTCCAATATAACAACGGAAACTATCTTTGCACACGAGGTCGTWCAAAAGACGATTATTGGATTAACGGAACAYGGAACAGAGGATGGTGTCAATTCAGGTGAACGCTTTCCATTAAAAAGTATGTGTGAACCAGTGGAATTTGTTGCTGATCGCCCATTTGTC
>kc.5t_SOC
GATTTCaGCGATATTCCAACGGCTTCCATGGAAGTTTACGTCACAGTTCCTAAGTTCAAAATCGAAAAGTCATTCAAGTTTAAAGATACGCTAATGAAGATGGACATAAAACAATTATTTGACACGAACGCACATGTTTCCAATATAACAACGGAAACTATCTTTGCACACGAGGTCGTTCAAAAGACGATTATTGGATTAACGGAACATGGAACAGAGGATGGTGTCAATTCAGGTGAACGCTTTCCATTAAAAAGTATGTGTGAACCAGTGGAATTTGTTGCTGATCGCCCATTTGTC
>kc.6t_SOC
GATTTCaGCGATATTCCAACGGCTTCCATGGAAGTTTACGTCACAGTTCCTAAGTTCAAAATCGAAAAGTCATTCAAGTTTAAAGATACGCTAATGAAGATGGACATAAAACAATTATTTGACAAGAACGCAGATGTTTCCAATATAACAACGGAAACTATCTTTGCACACGAGGTCGTACAAAAGACGATTATTGGATTAACGGAACACGGAACAGAGGATGGTGTCAATTCAGGTGAACGCTTTCCATTGAAAAGTATGTGTGAACCAGTGGAATTTGTTGCTGATCGCCCATTTGTC
>kc.7t_SOC
GATTTCaGCGATATTCCAACGGCTTCCATGGAAGTTTACGTCACAGTTCCTAAGTTCAAAATCGAAAAGTCATTCAAGTTTAAAGATACGCTAATGAAGATGGACATAAAACAATTATTTGACAAGAACGCAGATGTTTCCAATATAACAACGGAAACTATCTTTGCACATGAGGTCGTACAAAAGACGATTATTGGATTCACGGAACACGGAACAGAGGATGGAGTCAATTCAGGTGAACGCTTTCCATTAAAAAGTATGTGTGAACCAGTGGAATTTGTTGCTGATCGCCCATTTGTC
>kc.8t_SOC
GATTTCaGCGATATTCCAACGGCTTCCATGGAAGTTTACGTCACAGTTCCTAAGTTCAAAATCGAAAAGTCATTCAAGTTTAAAGATACGCTAATGAAGATGGACATAAAACAATTATTTGACAAGAACGCAGATGTTTCCAATATAACAACGGAAACTATCTTTGCACATGAGGTCGTACAAAAGACGATTATTGGATTCACGGAACACGGAACAGAGGATGGAGTCAATTCAGGTGAACGCTTTCCATTAAAAAGTATGTGTGAACCAGTGGAATTTGTTGCTGATCGCCCATTTGTC
>kc.9t_SOC
GATTTCAGCGATATTCCAACGGCTTCCATGGAAGTTTACGTCACAGTTCCTAAGTTCAAAATCGAAAAGTCATTCAAGTTTAAAGATACGCTAATGAAGATGGACATAAAACAATTATTTGACAMGAACGCAGATGTTTCCAATATAACAACGGAAACTATCTTTGCACACGAGGTCGTACAAAAGACGATTATTGGATTAACGGAACACGGAACAGAGGATGGTGTCAATTCAGGTGAACGCTTTCCATTAAAAAGTATGTGTGAACCAGTGGAATTTGTTGCTGATCGCCCATTTGTC
>kc.10t_SOC
GATTTCaGCGATATTCCAACGGCTTCCATGGAAGTTTACGTCACAGTTCCTAAGTTCAAAATCGAAAAGTCATTCAAGTTTAAAGATACGCTAATGAAGATGGACATAAAACAATTATTTGACAAGAACGCAGATGTTTCCAATATAACAACGGAAACTATCTTTGCACACGAGGTCGTACAAAAGACGATTATTGGATTAACGGAACACGGAACAGAGGATGGTGTCAATTCAGGTGAACGCTTTCCATTAAAAAGTATGTGTGAACCAGTGGAATTTGTTGCTGATCGCCCATTTGTC
>kh.2t_FAS
GATTTCaGCGATATTCCAACGGCTTCCATGGAAGTTTACGTCACAGTTCCTAAGTTCAAAATCGAAAAGTCATTCAAGTTTAAAGATACGCTAATGAAGATGGACATAAAACAATTATTTGACAAGAACGCAGATGTTTCCAATATAACAACGGAAACTATCTTTGCACATGAGGTCGTACAAAAGACGATTATTGGATTCACGGAACACGGAACAGAGGATGGAGTCAATTCAGGTGAACGCTTTCCATTAAAAAGTATGTGTGAACCAGTGGAATTTGTTGCTGATCGCCCATTTGTC
>kh.3t_FAS
GATTTCaGCGATATTCCAACGGCTTCCATGGAAGTTTACGTCACAGTTCCTAAGTTCAAAATCGAAAAGTCATTCAAGTTTAAAGATACGCTAATGAAGATGGACATAAAACAATTATTTGACAAGAACGCAGATGTTTCCAATATAACAACGGAAACTATCTTTGCACATGAGGTCGTACAAAAGACGATTATTGGATTCACGGAACACGGAACAGAGGATGGAGTCAATTCAGGTGAACGCTTTCCATTAAAAAGTATGTGTGAACCAGTGGAATTTGTTGCTGATCGCCCATTTGTC
>kh.4t_FAS
GATTTCAGCGATATTCCAACGGCTTCCATGGAAGTTTACGTCACAGTTCCTAAGTTCAAAATCGAAAAGTCATTCAAGTTTAAAGATACGCTAATGAAGATGGACATAAAACAATTATTTGACAAGAACGCAGATGTTTCCAATATAACAACGGAAACTATCTTTGCACACGAGGTCGTACAAAAGACGATTATTGGATTAACGGAACACGGAACAGAGGATGGWGTCAATTCAGGTGAACGCTTTCCATTAAAAAGTATGTGTGAACCAGTGGAATTTGTTGCTGATCGCCCATTTGTC
>kh.5t_FAS
GATTTCaGCGATATTCCAACGGCTTCCATGGAAGTTTACGTCACAGTTCCTAAGTTCAAAATCGAAAAGTCATTCAAGTTTAAAGATACGCTAATGAAGATGGACATAAAACAATTATTTGACAAGAACGCAGATGTTTCCAATATAACAACGGAAACTATCTTTGCACATGAGGTCGTACAAAAGACGATTATTGGATTCACGGAACACGGAACAGAGGATGGAGTCAATTCAGGTGAACGCTTTCCATTAAAAAGTATGTGTGAACCAGTGGAATTTGTTGCTGATCGCCCATTTGTC
>kh.6t_FAS
GATTTCAGCGATATTCCAACGGCTTCCATGGAAGTTTACGTCACAGTTCCTAAGTTCAAAATCGAAAAGTCATTCAAGTTTAAAGATACGCTAATGAAGATGGACATAAAACAATTATTTGACACGAACGCAGATGTTTCCAATATAACAACGGAAACTATCTTTGCACAYGAGGTCGTACAAAAGACGATTATTGGATTAACGGAACAYGGAACAGAGGATGGWGTCAATTCAGGTGAACGCTTTCCATTAAAAAGTATGTGTGAACCAGTGGAATTTGTTGCTGATCGCCCATTTGTC
>kh.7t_FAS
GATTTCaGcGATATTCCAACGGCTTCCATGGAAGTTTACGTCACAGTTCCTAAGTTCAAAATCGAAAAGTCATTCAAGTTTAAAGATACGCTAATGAAGATGGACATAAAACAATTATTTGACAAGAACGCAGATGTTTCCAATATAACAACGGAAACTATCTTTGCACATGAGGTCGTACAAAAGACGATTATTGGATTCACGGAACACGGAACAGAGGATGGAGTCAATTCAGGTGAACGCTTTCCATTAAAAAGTATGTGTGAACCAGTGGAATTTGTTGCTGATCGCCCATTTGTC
>kh.8t_FAS
GATTTCaGCGATATTCCAACGGCTTCCATGGAAGTTTACGTCACAGTTCCTAAGTTCAAAATCGAAAAGTCATTCAAGTTTAAAGATACGCTAATGAAGATGGACATAAAACAATTATTTGACAAGAACGCAGATGTTTCCAATATAACAACGGAAACTATCTTTGCACATGAGGTCGTACAAAAGACGATTATTGGATTCACGGAACACGGAACAGAGGATGGAGTCAATTCAGGTGAACGCTTTCCATTAAAAAGTATGTGTGAACCAGTGGAATTTGTTGCTGATCGCCCATTTGTC
>kh.9t_FAS
GATTTCaGCGATATTCCAACGGCTTCCATGGAAGTTTACGTCACAGTTCCTAAGTTCAAAATCGAAAAGTCATTCAAGTTTAAAGATACGCTAATGAAGATGGACATAAAACAATTATTTGACAAGAACGCAGATGTTTCCAATATAACAACGGAAACTATCTTTGCACATGAGGTCGTACAAAAGACGATTATTGGATTCACGGAACACGGAACAGAGGATGGAGTCAATTCAGGTGAACGCTTTCCATTAAAAAGTATGTGTGAACCAGTGGAATTTGTTGCTGATCGCCCATTTGTC
>kh.10t_FAS
GATTTCaGCGATATTCCAACGGCTTCCATGGAAGTTTACGTCACAGTTCCTAAGTTCAAAATCGAAAAGTCATTCAAGTTTAAAGATACGCTAATGAAGATGGACATAAAACAATTATTTGACAAGAACGCAGATGTTTCCAATATAACAACGGAAACTATCTTTGCACACGAGGTCGTACAAAAGACGATTATTGGATTCACGGAACACGGAACAGAGGATGGTGTCAATTCAGGTGAACGCTTTCCATTAAAAAGTATGTGTGAACCAGTGGAATTTGTTGCTGATCGCCCATTTGTC
