# Supplementary material for: Sorted gene genealogies and species-specific nonsynonymous substitutions point to putative postmating prezygotic isolation genes in Allonemobius crickets
Source: PeerJ. 2016 Feb 15;4:e1678. doi: 10.7717/peerj.1678 (PMC4756749; doi:10.7717/peerj.1678)
Supplement: Supplemental Information 1 — This archive includes files that were used to estimate lineage sorting and allelic segregation. It includes both allopatric and contact zone individuals. Files are fasta files and newick species tree formatted for TreeBeST; newick trees and association files formatted for gsi. [file peerj-04-1678-s001.gz › allo_and_contact/spag6_all_treebest.fasta]

>akn.1t_FAS
GCTGAGGGAAGAATCTTCAGCAGACTCCTTGAGCTCTATCGAGACAAGAGGAATACGAATGATCTCCGAGTAAAATGTAAAGATGCTCTGAAAGTAACTCTACAAATGTGTACAGACGTTGAAGCTCTGGAACCGTTACTTTTTGATGTTCCTCCCGTGATACTCAAATATATTTTACGTCAGTTTAGCAAGATATTGCCCCATGACTTAAGAGCTCGTCGTCAATTTGTTGCATCGGGATGTTTAAAGAGTCTTCAAGAAATCCAACCTCAAGCAGGTTCAAAGTTGGCGGAATATATTACCATTATCAACTGTTGCTTCCCTGAAGATATCGTAAGGTATTATTCACCGGGGTATCCTGAACTATTCCGGGATCTTTTGGATAATTACAAGCCTCAGTTGCCCAGTCAGTACTCGATACCAAAA
>akn.2t_FAS
GCTGAGGGAAGAATCTTCAGCAGACTCCTTGAGCTCTATCGAGACAAGAGGAATACGAATGATCTCCGAGTAAAATGTAAAGATGCTCTGAAAGTAACTCTACAAATGTGTACAGACGTTGAAGCTCTGGAACCGTTACTTTTTGATGTTCCTCCCGTGATACTCAAATATATTTTACGTCAGTTTAGCAAGATATTGCCCCATGACTTAAGAGCTCGTCGTCAATTTGTTGCATCGGGATGTTTAAAGAGTCTTCAAGAAATCCAACCTCAAGCAGGTTCAAAGTTGGCGGAATATATTACCATTATCAACTGTTGCTTCCCTGAAGATATCGTAAGGTATTATTCACCGGGGTATCCTGAACTATTCCGGGATCTTTTGGATAATTACAAGCCTCAGTTGCCCAGTCAGTACTCGATACCAAAA
>akn.3t_FAS
GCTGAGGGAAGAATCTTCAGCAGACTCCTTGAGCTCTATCGAGACAAGAGGAATACGAATGATCTCCGAGTAAAATGTAAAGATGCTCTGAAAGTAACTCTACAAATGTGTACAGACGTTGAAGCTCTGGAACCGTTACTTTTTGATGTTCCTCCCGTGATACTCAAATATATTTTACGTCAGTTTAGCAAGATATTGCCCCATGACTTAAGAGCTCGTCGTCAATTTGTTGCATCGGGATGTTTAAAGAGTCTTCAAGAAATCCAACCTCAAGCAGGTTCAAAGTTGGCGGAATATATTACCATTATCAACTGTTGCTTCCCTGAAGATATCGTAAGGTATTATTCACCGGGGTATCCTGAACTATTCCGGGATCTTTTGGATAATTACAAGCCTCAGTTGCCCAGTCAGTACTCGATACCAAAA
>np.1t_FAS
GCTGAGGGAAGAATCTTCAGCAGACTCCTTGAGCTCTATCGAGACAAGAGGAATACGAATGATCTCCGAGTAAAATGTAAAGATGCTCTGAAAGTAACTCTACAAATGTGTACAGACGTTGAAGCTCTGGAACCGTTACTTTTTGATGTTCCTCCCGTGATACTCAAATATATTTTACGTCAGTTTAGCAAGATATTGCCCCATGACTTAAGAGCTCGTCGTCAATTTGTTGCATCGGGATGTTTAAAGAGTCTTCAAGAAATCCAACCTCAAGCAGGTTCAAAGTTGGCGGAATATATTACCATTATCAACTGTTGCTTCCCTGAAGATATCGTAAGGTATTATTCACCGGGGTATCCTGAACTATTCCGGGATCTTTTGGATAATTACAAGCCTCAGTTGCCCAGTCAGTACTCGATACCAAAA
>np.2t_FAS
GCTGAGGGAAGAATCTTCAGCAGACTCCTTGAGCTCTATCGAGACAAGAGGAATACGAATGATCTCCGAGTAAAATGTAAAGATGCTCTGAAAGTAACTCTACAAATGTGTACAGACGTTGAAGCTCTGGAACCGTTACTTTTTGATGTTCCTCCCGTGATACTCAAATATATTTTACGTCAGTTTAGCAAGATATTGCCCCATGACTTAAGAGCTCGTCGTCAATTTGTTGCATCGGGATGTTTAAAGAGTCTTCAAGAAATCCAACCTCAAGCAGGTTCAAAGTTGGCGGAATATATTACCATTATCAACTGTTGCTTCCCTGAAGATATCGTAAGGTATTATTCACCGGGGTATCCTGAACTATTCCGGGATCTTTTGGATAATTACAAGCCTCAGTTGCCCAGTCAGTACTCGATACCAAAA
>np.3t_FAS
GCTGAGGGAAGAATCTTCAGCAGACTCCTTGAGCTCTATCGAGACAAGAGGAATACGAATGATCTCCGAGTAAAATGTAAAGATGCTCTGAAAGTAACTCTACAAATGTGTACAGACGTTGAAGCTCTGGAACCGTTACTTTTTGATGTTCCTCCCGTGATACTCAAATATATTTTACGTCAGTTTAGCAAGATATTGCCCCATGACTTAAGAGCTCGTCGTCAATTTGTTGCATCGGGATGTTTAAAGAGTCTTCAAGAAATCCAACCTCAAGCAGGTTCAAAGTTGGCGGAATATATTACCATTATCAACTGTTGCTTCCCTGAAGATATCGTAAGGTATTATTCACCGGGGTATCCTGAACTATTCCGGGATCTTTTGGATAATTACAAGCCTCAGTTGCCCAGTCAGTACTCGATACCAAAA
>ff.1t_FAS
GCTGAGGGAAGAATCTTCAGCAGACTCCTTGAGCTCTATCGAGACAAGAGGAATACGAATGATCTCCGAGTAAAATGTAAAGATGCTCTGAAAGTAACTCTACAAATGTGTACAGACGTTGAAGCTCTGGAACCGTTACTTTTTGATGTTCCTCCCGTGATACTCAAATATATTTTACGTCAGTTTAGCAAGATATTGCCCCATGACTTAAGAGCTCGTCGTCAATTTGTTGCATCGGGATGTTTAAAGAGTCTTCAAGAAATCCAACCTCAAGCAGGTTCAAAGTTGGCGGAATATATTACCATTATCAACTGTTGCTTCCCTGAAGATATCGTAAGGTATTATTCACCGGGGTATCCTGAACTATTCCGGGATCTTTTGGATAATTACAAGCCTCAGTTGCCCAGTCAGTACTCGATACCAAAA
>ff.2t_FAS
GCTGAGGGAAGAATCTTCAGCAGACTCCTTGAGCTCTATCGAGACAAGAGGAATACGAATGATCTCCGAGTAAAATGTAAAGATGCTCTGAAAGTAACTCTACAAATGTGTACAGACGTTGAAGCTCTGGAACCGTTACTTTTTGATGTTCCTCCCGTGATACTCAAATATATTTTACGTCAGTTTAGCAAGATATTGCCCCATGACTTAAGAGCTCGTCGTCAATTTGTTGCATCGGGATGTTTAAAGAGTCTTCAAGAAATCCAACCTCAAGCAGGTTCAAAGTTGGCGGAATATATTACCATTATCAACTGTTGCTTCCCTGAAGATATCGTAAGGTATTATTCACCGGGGTATCCTGAACTATTCCGGGATCTTTTGGATAATTACAAGCCTCAGTTGCCCAGTCAGTACTCGATACCAAAA
>ff.3t_FAS
GCTGAGGGAAGAATCTTCAGCAGACTCCTTGAGCTCTATCGAGACAAGAGGAATACGAATGATCTCCGAGTAAAATGTAAAGATGCTCTGAAAGTAACTCTACAAATGTGTACAGACGTTGAAGCTCTGGAACCGTTACTTTTTGATGTTCCTCCCGTGATACTCAAATATATTTTACGTCAGTTTAGCAAGATATTGCCCCATGACTTAAGAGCTCGTCGTCAATTTGTTGCATCGGGATGTTTAAAGAGTCTTCAAGAAATCCAACCTCAAGCAGGTTCAAAGTTGGCGGAATATATTACCATTATCAACTGTTGCTTCCCTGAAGATATCGTAAGGTATTATTCACCGGGGTATCCTGAACTATTCCGGGATCTTTTGGATAATTACAAGCCTCAGTTGCCCAGTCAGTACTCGATACCAAAA
>ar.2t_SOC
GCTGAGGGAAGAATCTTCAGCAGACTCCTTGAGCTCTATCGAGACAAGAGGAATACGAATGATCTCCGAGTGAAATGTAAAGATGCTCTGAAAGTAACTCTACAAATGTGTACAGACGTTGAAGCTCTGGAACCGTTACTTTTTGATGTTCCTCCCGTGATACTCAAATATATTTTACGTCAGTTCAGCAAGATATTGCCCCATGACTTAAGAGCTCGTCGTCAATTTGTTGCATCGGGATGTTTAAAGAGTCTTCAAGAAATCCAACCTCAAGCAGGTTCAAAGTTGGCGGAATATATTACCATTATCAACTGTTGCTTCCCTGAAGATATCGTAAGGTATTATTCACCGGGGTATCCTGAACTATTCCGGGATCTTTTGGATAATTACAAGCCTCAGTTGCCCAGTCAGTACTCGATTCCAAAA
>ar.3t_SOC
GCTGAGGGAAGAATCTTCAGCAGACTCCTTGAGCTCTATCGAGACAAGAGGAATACGAATGATCTCCGAGTGAAATGTAAAGATGCTCTGAAAGTAACTCTACAAATGTGTACAGACGTTGAAGCTCTGGAACCGTTACTTTTTGATGTTCCTCCCGTGATACTCAAATATATTTTACGTCAGTTCAGCAAGATATTGCCCCATGACTTAAGAGCTCGTCGTCAATTTGTTGCATCGGGATGTTTAAAGAGTCTTCAAGAAATCCAACCTCAAGCAGGTTCAAAGTTGGCGGAATATATTACCATTATCAACTGTTGCTTCCCTGAAGATATCGTAAGGTATTATTCACCGGGGTATCCTGAACTATTCCGGGATCTTTTGGATAATTACAAGCCTCAGTTGCCCAGTCAGTACTCGATTCCAAAA
>ar.4t_SOC
GCTGAGGGAAGAATCTTCAGCAGACTCCTTGAGCTCTATCGAGACAAGAGGAATACGAATGATCTCCGAGTGAAATGTAAAGATGCTCTGAAAGTAACTCTACAAATGTGTACAGACGTTGAAGCTCTGGAACCGTTACTTTTTGATGTTCCTCCCGTGATACTCAAATATATTTTACGTCAGTTCAGCAAGATATTGCCCCATGACTTAAGAGCTCGTCGTCAATTTGTTGCATCGGGATGTTTAAAGAGTCTTCAAGAAATCCAACCTCAAGCAGGTTCAAAGTTGGCGGAATATATTACCATTATCAACTGTTGCTTCCCTGAAGATATCGTAAGGTATTATTCACCGGGGTATCCTGAACTATTCCGGGATCTTTTGGATAATTACAAGCCTCAGTTGCCCAGTCAGTACTCGATTCCAAAA
>bot.5t_SOC
GCTGAGGGAAGAATCTTCAGCAGACTCCTTGAGCTCTATCGAGACAAGAGGAATACGAATGATCTCCGAGTGAAATGTAAAGATGCTCTGAAAGTAACTCTACAAATGTGTACAGACGTTGAAGCTCTGGAACCGTTACTTTTTGATGTTCCTCCCGTGATACTCAAATATATTTTACGTCAGTTCAGCAAGATATTGCCCCATGACTTAAGAGCTCGTCGTCAATTTGTTGCATCGGGATGTTTAAAGAGTCTTCAAGAAATCCAACCTCAAGCAGGTTCAAAGTTGGCGGAATATATTACCATTATCAACTGTTGCTTCCCTGAAGATATCGTAAGGTATTATTCACCGGGGTATCCTGAACTATTCCGGGATCTTTTGGATAATTACAAGCCTCAGTTGCCCAGTCAGTACTCGATTCCAAAA
>bot.6t_SOC
GCTGAGGGAAGAATCTTCAGCAGACTCCTTGAGCTCTATCGAGACAAGAGGAATACGAATGATCTCCGAGTGAAATGTAAAGATGCTCTGAAAGTAACTCTACAAATGTGTACAGACGTTGAAGCTCTGGAACCGTTACTTTTTGATGTTCCTCCCGTGATACTCAAATATATTTTACGTCAGTTCAGCAAGATATTGCCCCATGACTTAAGAGCTCGTCGTCAATTTGTTGCATCGGGATGTTTAAAGAGTCTTCAAGAAATCCAACCTCAAGCAGGTTCAAAGTTGGCGGAATATATTACCATTATCAACTGTTGCTTCCCTGAAGATATCGTAAGGTATTATTCACCGGGGTATCCTGAACTATTCCGGGATCTTTTGGATAATTACAAGCCTCAGTTGCCCAGTCAGTACTCGATTCCAAAA
>bot.7t_SOC
GCTGAGGGAAGAATCTTCAGCAGACTCCTTGAGCTCTATCGAGACAAGAGGAATACGAATGATCTCCGAGTGAAATGTAAAGATGCTCTGAAAGTAACTCTACAAATGTGTACAGACGTTGAAGCTCTGGAACCGTTACTTTTTGATGTTCCTCCCGTGATACTCAAATATATTTTACGTCAGTTCAGCAAGATATTGCCCCATGACTTAAGAGCTCGTCGTCAATTTGTTGCATCGGGATGTTTAAAGAGTCTTCAAGAAATCCAACCTCAAGCAGGTTCAAAGTTGGCGGAATATATTACCATTATCAACTGTTGCTTCCCTGAAGATATCGTAAGGTATTATTCACCGGGGTATCCTGAACTATTCCGGGATCTTTTGGATAATTACAAGCCTCAGTTGCCCAGTCAGTACTCGATTCCAAAA
>il.8t_SOC
GCTGAGGGAAGAATCTTCAGCAGACTCCTTGAGCTCTATCGAGACAAGAGGAATACGAATGATCTCCGAGTGAAATGTAAAGATGCTCTGAAAGTAACTCTACAAATGTGTACAGACGTTGAAGCTCTGGAACCGTTACTTTTTGATGTTCCTCCCGTGATACTCAAATATATTTTACGTCAGTTCAGCAAGATATTGCCCCATGACTTAAGAGCTCGTCGTCAATTTGTTGCATCGGGATGTTTAAAGAGTCTTCAAGAAATCCAACCTCAAGCAGGTTCAAAGTTGGCGGAATATATTACCATTATCAACTGTTGCTTCCCTGAAGATATCGTAAGGTATTATTCACCGGGGTATCCTGAACTATTCCGGGATCTTTTGGATAATTACAAGCCTCAGTTGCCCAGTCAGTACTCGATTCCAAAA
>il.9t_SOC
GCTGAGGGAAGAATCTTCAGCAGACTCCTTGAGCTCTATCGAGACAAGAGGAATACGAATGATCTCCGAGTGAAATGTAAAGATGCTCTGAAAGTAACTCTACAAATGTGTACAGACGTTGAAGCTCTGGAACCGTTACTTTTTGATGTTCCTCCCGTGATACTCAAATATATTTTACGTCAGTTCAGCAAGATATTGCCCCATGACTTAAGAGCTCGTCGTCAATTTGTTGCATCGGGATGTTTAAAGAGTCTTCAAGAAATCCAACCTCAAGCAGGTTCAAAGTTGGCGGAATATATTACCATTATCAACTGTTGCTTCCCTGAAGATATCGTAAGGTATTATTCACCGGGGTATCCTGAACTATTCCGGGATCTTTTGGATAATTACAAGCCTCAGTTGCCCAGTCAGTACTCGATTCCAAAA
>il.10t_SOC
GCTGAGGGAAGAATCTTCAGCAGACTCCTTGAGCTCTATCGAGACAAGAGGAATACGAATGATCTCCGAGTGAAATGTAAAGATGCTCTGAAAGTAACTCTACAAATGTGTACAGACGTTGAAGCTCTGGAACCGTTACTTTTTGATGTTCCTCCCGTGATACTCAAATATATTTTACGTCAGTTCAGCAAGATATTGCCCCATGACTTAAGAGCTCGTCGTCAATTTGTTGCATCGGGATGTTTAAAGAGTCTTCAAGAAATCCAACCTCAAGCAGGTTCAAAGTTGGCGGAATATATTACCATTATCAACTGTTGCTTCCCTGAAGATATCGTAAGGTATTATTCACCGGGGTATCCTGAACTATTCCGGGATCTTTTGGATAATTACAAGCCTCAGTTGCCCAGTCAGTACTCGATTCCAAAA
>la.1t_SOC
GCTGAGGGAAGAATCTTCAGCAGACTCCTTGAGCTCTATCGAGACAAGAGGAATACGAATGATCTCCGAGTGAAATGTAAAGATGCTCTGAAAGTAACTCTACAAATGTGTACAGACGTTGAAGCTCTGGAACCGTTACTTTTTGATGTTCCTCCCGTGATACTCAAATATATTTTACGTCAGTTCAGCAAGATATTGCCCCATGACTTAAGAGCTCGTCGTCAATTTGTTGCATCGGGATGTTTAAAGAGTCTTCAAGAAATCCAACCTCAAGCAGGTTCAAAGTTGGCGGAATATATTACCATTATCAACTGTTGCTTCCCTGAAGATATCGTAAGGTATTATTCACCGGGGTATCCTGAACTATTCCGGGATCTTTTGGATAATTACAAGCCTCAGTTGCCCAGTCAGTACTCGATTCCAAAA
>la.2t_SOC
GCTGAGGGAAGAATCTTCAGCAGACTCCTTGAGCTCTATCGAGACAAGAGGAATACGAATGATCTCCGAGTGAAATGTAAAGATGCTCTGAAAGTAACTCTACAAATGTGTACAGACGTTGAAGCTCTGGAACCGTTACTTTTTGATGTTCCTCCCGTGATACTCAAATATATTTTACGTCAGTTCAGCAAGATATTGCCCCATGACTTAAGAGCTCGTCGTCAATTTGTTGCATCGGGATGTTTAAAGAGTCTTCAAGAAATCCAACCTCAAGCAGGTTCAAAGTTGGCGGAATATATTACCATTATCAACTGTTGCTTCCCTGAAGATATCGTAAGGTATTATTCACCGGGGTATCCTGAACTATTCCGGGATCTTTTGGATAATTACAAGCCTCAGTTGCCCAGTCAGTACTCGATTCCAAAA
>la.3t_SOC
GCTGAGGGAAGAATCTTCAGCAGACTCCTTGAGCTCTATCGAGACAAGAGGAATACGAATGATCTCCGAGTGAAATGTAAAGATGCTCTGAAAGTAACTCTACAAATGTGTACAGACGTTGAAGCTCTGGAACCGTTACTTTTTGATGTTCCTCCCGTGATACTCAAATATATTTTACGTCAGTTCAGCAAGATATTGCCCCATGACTTAAGAGCTCGTCGTCAATTTGTTGCATCGGGATGTTTAAAGAGTCTTCAAGAAATCCAACCTCAAGCAGGTTCAAAGTTGGCGGAATATATTACCATTATCAACTGTTGCTTCCCTGAAGATATCGTAAGGTATTATTCACCGGGGTATCCTGAACTATTCCGGGATCTTTTGGATAATTACAAGCCTCAGTTGCCCAGTCAGTACTCGATTCCAAAA
>mi.3t_SOC
GCTGAGGGAAGAATCTTCAGCAGACTCCTTGAGCTCTATCGAGACAAGAGGAATACGAATGATCTCCGAGTGAAATGTAAAGATGCTCTGAAAGTAACTCTACAAATGTGTACAGACGTTGAAGCTCTGGAACCGTTACTTTTTGATGTTCCTCCCGTGATACTCAAATATATTTTACGTCAGTTCAGCAAGATATTGCCCCATGACTTAAGAGCTCGTCGTCAATTTGTTGCATCGGGATGTTTAAAGAGTCTTCAAGAAATCCAACCTCAAGCAGGTTCAAAGTTGGCGGAATATATTACCATTATCAACTGTTGCTTCCCTGAAGATATCGTAAGGTATTATTCACCGGGGTATCCTGAACTATTCCGGGATCTTTTGGATAATTACAAGCCTCAGTTGCCCAGTCAGTACTCGATTCCAAAA
>mi.4t_SOC
GCTGAGGGAAGAATCTTCAGCAGACTCCTTGAGCTCTATCGAGACAAGAGGAATACGAATGATCTCCGAGTGAAATGTAAAGATGCTCTGAAAGTAACTCTACAAATGTGTACAGACGTTGAAGCTCTGGAACCGTTACTTTTTGATGTTCCTCCCGTGATACTCAAATATATTTTACGTCAGTTCAGCAAGATATTGCCCCATGACTTAAGAGCTCGTCGTCAATTTGTTGCATCGGGATGTTTAAAGAGTCTTCAAGAAATCCAACCTCAAGCAGGTTCAAAGTTGGCGGAATATATTACCATTATCAACTGTTGCTTCCCTGAAGATATCGTAAGGTATTATTCACCGGGGTATCCTGAACTATTCCGGGATCTTTTGGATAATTACAAGCCTCAGTTGCCCAGTCAGTACTCGATTCCAAAA
>mi.5t_SOC
GCTGAGGGAAGAATCTTCAGCAGACTCCTTGAGCTCTATCGAGACAAGAGGAATACGAATGATCTCCGAGTGAAATGTAAAGATGCTCTGAAAGTAACTCTACAAATGTGTACAGACGTTGAAGCTCTGGAACCGTTACTTTTTGATGTTCCTCCCGTGATACTCAAATATATTTTACGTCAGTTCAGCAAGATATTGCCCCATGACTTAAGAGCTCGTCGTCAATTTGTTGCATCGGGATGTTTAAAGAGTCTTCAAGAAATCCAACCTCAAGCAGGTTCAAAGTTGGCGGAATATATTACCATTATCAACTGTTGCTTCCCTGAAGATATCGTAAGGTATTATTCACCGGGGTATCCTGAACTATTCCGGGATCTTTTGGATAATTACAAGCCTCAGTTGCCCAGTCAGTACTCGATTCCAAAA
>ok.1t_SOC
GCTGAGGGAAGAATCTTCAGCAGACTCCTTGAGCTCTATCGAGACAAGAGGAATACGAATGATCTCCGAGTGAAATGTAAAGATGCTCTGAAAGTAACTCTACAAATGTGTACAGACGTTGAAGCTCTGGAACCGTTACTTTTTGATGTTCCTCCCGTGATACTCAAATATATTTTACGTCAGTTCAGCAAGATATTGCCCCATGACTTAAGAGCTCGTCGTCAATTTGTTGCATCGGGATGTTTAAAGAGTCTTCAAGAAATCCAACCTCAAGCAGGTTCAAAGTTGGCGGAATATATTACCATTATCAACTGTTGCTTCCCTGAAGATATCGTAAGGTATTATTCACCGGGGTATCCTGAACTATTCCGGGATCTTTTGGATAATTACAAGCCTCAGTTGCCCAGTCAGTACTCGATTCCAAAA
>ok.2t_SOC
GCTGAGGGAAGAATCTTCAGCAGACTCCTTGAGCTCTATCGAGACAAGAGGAATACGAATGATCTCCGAGTGAAATGTAAAGATGCTCTGAAAGTAACTCTACAAATGTGTACAGACGTTGAAGCTCTGGAACCGTTACTTTTTGATGTTCCTCCCGTGATACTCAAATATATTTTACGTCAGTTCAGCAAGATATTGCCCCATGACTTAAGAGCTCGTCGTCAATTTGTTGCATCGGGATGTTTAAAGAGTCTTCAAGAAATCCAACCTCAAGCAGGTTCAAAGTTGGCGGAATATATTACCATTATCAACTGTTGCTTCCCTGAAGATATCGTAAGGTATTATTCACCGGGGTATCCTGAACTATTCCGGGATCTTTTGGATAATTACAAGCCTCAGTTGCCCAGTCAGTACTCGATTCCAAAA
>tx20.7t_TEX
GCTGAGGGAAGAATCTTCAGCAGACTCCTTGAGCTCTATCGAGACAAGAGGAATACGAATGATCTCCGAGTGAAATGTAAAGATGCTCTGAAAGTAACTCTACAAATGTGTACAGACGTTGAAGCTCTGGAACCGTTACTTTTTGATGTTCCTCCCGTGATACTCAAATATATTTTACGTCAGTTCAGCAAGATATTGCCCCATGACTTAAGAGCTCGTCGTCAATTTGTTGCATCGGGATGTTTAAAGAGTCTTCAAGAAATCCAACCTCAAGCAGGTTCAAAGTTGGCGGAATATATTACCATTATCAACTGTTGCTTCCCTGAAGATATCGTAAGGTATTATTCACCGGGGTATCCTGAACTATTCCGGGATCTTTTGGATAATTACAAGCCTCAGTTGCCCAGTCAGTACTCGATTCCAAAA
>tx20.8t_TEX
GCTGAGGGAAGAATCTTCAGCAGACTCCTTGAGCTCTATCGAGACAAGAGGAATACGAATGATCTCCGAGTGAAATGTAAAGATGCTCTGAAAGTAACTCTACAAATGTGTACAGACGTTGAAGCTCTGGAACCGTTACTTTTTGATGTTCCTCCCGTGATACTCAAATATATTTTACGTCAGTTCAGCAAGATATTGCCCCATGACTTAAGAGCTCGTCGTCAATTTGTTGCATCGGGATGTTTAAAGAGTCTTCAAGAAATCCAACCTCAAGCAGGTTCAAAGTTGGCGGAATATATTACCATTATCAACTGTTGCTTCCCTGAAGATATCGTAAGGTATTATTCACCGGGGTATCCTGAACTATTCCGGGATCTTTTGGATAATTACAAGCCTCAGTTGCCCAGTCAGTACTCGATTCCAAAA
>tx20.9t_TEX
GCTGAGGGAAGAATCTTCAGCAGACTCCTTGAGCTCTATCGAGACAAGAGGAATACGAATGATCTCCGAGTGAAATGTAAAGATGCTCTGAAAGTAACTCTACAAATGTGTACAGACGTTGAAGCTCTGGAACCGTTACTTTTTGATGTTCCTCCCGTGATACTCAAATATATTTTACGTCAGTTCAGCAAGATATTGCCCCATGACTTAAGAGCTCGTCGTCAATTTGTTGCATCGGGATGTTTAAAGAGTCTTCAAGAAATCCAACCTCAAGCAGGTTCAAAGTTGGCGGAATATATTACCATTATCAACTGTTGCTTCCCTGAAGATATCGTAAGGTATTATTCACCGGGGTATCCTGAACTATTCCGGGATCTTTTGGATAATTACAAGCCTCAGTTGCCCAGTCAGTACTCGATTCCAAAA
>tx30.1t_TEX
GCTGAGGGAAGAATCTTCAGCAGACTCCTTGAGCTCTATCGAGACAAGAGGAATACGAATGATCTCCGAGTGAAATGTAAAGATGCTCTGAAAGTAACTCTACAAATGTGTACAGACGTTGAAGCTCTGGAACCGTTACTTTTTGATGTTCCTCCCGTGATACTCAAATATATTTTACGTCAGTTCAGCAAGATATTGCCCCATGACTTAAGAGCTCGTCGTCAATTTGTTGCATCGGGATGTTTAAAGAGTCTTCAAGAAATCCAACCTCAAGCAGGTTCAAAGTTGGCGGAATATATTACCATTATCAACTGTTGCTTCCCTGAAGATATCGTAAGGTATTATTCACCGGGGTATCCTGAACTATTCCGGGATCTTTTGGATAATTACAAGCCTCAGTTGCCCAGTCAGTACTCGATTCCAAAA
>tx30.3t_TEX
GCTGAGGGAAGAATCTTCAGCAGACTCCTTGAGCTCTATCGAGACAAGAGGAATACGAATGATCTCCGAGTGAAATGTAAAGATGCTCTGAAAGTAACTCTACAAATGTGTACAGACGTTGAAGCTCTGGAACCGTTACTTTTTGATGTTCCTCCCGTGATACTCAAATATATTTTACGTCAGTTCAGCAAGATATTGCCCCATGACTTAAGAGCTCGTCGTCAATTTGTTGCATCGGGATGTTTAAAGAGTCTTCAAGAAATCCAACCTCAAGCAGGTTCAAAGTTGGCGGAATATATTACCATTATCAACTGTTGCTTCCCTGAAGATATCGTAAGGTATTATTCACCGGGGTATCCTGAACTATTCCGGGATCTTTTGGATAATTACAAGCCTCAGTTGCCCAGTCAGTACTCGATTCCAAAA
>tx35.3t_TEX
GCTGAGGGAAGAATCTTCAGCAGACTCCTTGAGCTCTATCGAGACAAGAGGAATACGAATGATCTCCGAGTGAAATGTAAAGATGCTCTGAAAGTAACTCTACAAATGTGTACAGACGTTGAAGCTCTGGAACCGTTACTTTTTGATGTTCCTCCCGTGATACTCAAATATATTTTACGTCAGTTCAGCAAGATATTGCCCCATGACTTAAGAGCTCGTCGTCAATTTGTTGCATCGGGATGTTTAAAGAGTCTTCAAGAAATCCAACCTCAAGCAGGTTCAAAGTTGGCGGAATATATTACCATTATCAACTGTTGCTTCCCTGAAGATATCGTAAGGTATTATTCACCGGGGTATCCTGAACTATTCCGGGATCTTTTGGATAATTACAAGCCTCAGTTGCCCAGTCAGTACTCGATACCAAAA
>tx35.4t_TEX
GCTGAGGGAAGAATCTTCAGCAGACTCCTTGAGCTCTATCGAGACAAGAGGAATACGAATGATCTCCGAGTGAAATGTAAAGATGCTCTGAAAGTAACTCTACAAATGTGTACAGACGTTGAAGCTCTGGAACCGTTACTTTTTGATGTTCCTCCCGTGATACTCAAATATATTTTACGTCAGTTCAGCAAGATATTGCCCCATGACTTAAGAGCTCGTCGTCAATTTGTTGCATCGGGATGTTTAAAGAGTCTTCAAGAAATCCAACCTCAAGCAGGTTCAAAGTTGGCGGAATATATTACCATTATCAACTGTTGCTTCCCTGAAGATATCGTAAGGTATTATTCACCGGGGTATCCTGAACTATTCCGGGATCTTTTGGATAATTACAAGCCTCAGTTGCCCAGTCAGTACTCGATACCAAAA
>tx35.5t_TEX
GCTGAGGGAAGAATCTTCAGCAGACTCCTTGAGCTCTATCGAGACAAGAGGAATACGAATGATCTCCGAGTGAAATGTAAAGATGCTCTGAAAGTAACTCTACAAATGTGTACAGACGTTGAAGCTCTGGAACCGTTACTTTTTGATGTTCCTCCCGTGATACTCAAATATATTTTACGTCAGTTCAGCAAGATATTGCCCCATGACTTAAGAGCTCGTCGTCAATTTGTTGCATCGGGATGTTTAAAGAGTCTTCAAGAAATCCAACCTCAAGCAGGTTCAAAGTTGGCGGAATATATTACCATTATCAACTGTTGCTTCCCTGAAGATATCGTAAGGTATTATTCACCGGGGTATCCTGAACTATTCCGGGATCTTTTGGATAATTACAAGCCTCAGTTGCCCAGTCAGTACTCGATACCAAAA
>kh.2t_FAS
GCTGAGGGAAGAATCTTCAGCAGACTCCTTGAGCTCTATCGAGACAAGAGGAATACGAATGATCTCCGAGTAAAATGTAAAGATGCTCTGAAAGTAACTCTACAAATGTGTACAGACGTTGAAGCTCTGGAACCGTTACTTTTTGATGTTCCTCCCGTGATACTCAAATATATTTTACGTCAGTTTAGCAAGATATTGCCCCATGACTTAAGAGCTCGTCGTCAATTTGTTGCATCGGGATGTTTAAAGAGTCTTCAAGAAATCCAACCTCAAGCAGGTTCAAAGTTGGCGGAATATATTACCATTATCAACTGTTGCTTCCCTGAAGATATCGTAAGGTATTATTCACCGGGGTATCCTGAACTATTCCGGGATCTTTTGGATAATTACAAGCCTCAGTTGCCCAGTCAGTACTCGATACCAAAA
>kh.3t_FAS
GCTGAGGGAAGAATCTTCAGCAGACTCCTTGAGCTCTATCGAGACAAGAGGAATACGAATGATCTCCGAGTAAAATGTAAAGATGCTCTGAAAGTAACTCTACAAATGTGTACAGACGTTGAAGCTCTGGAACCGTTACTTTTTGATGTTCCTCCCGTGATACTCAAATATATTTTACGTCAGTTTAGCAAGATATTGCCCCATGACTTAAGAGCTCGTCGTCAATTTGTTGCATCGGGATGTTTAAAGAGTCTTCAAGAAATCCAACCTCAAGCAGGTTCAAAGTTGGCGGAATATATTACCATTATCAACTGTTGCTTCCCTGAAGATATCGTAAGGTATTATTCACCGGGGTATCCTGAACTATTCCGGGATCTTTTGGATAATTACAAGCCTCAGTTGCCCAGTCAGTACTCGATACCAAAA
>kh.4t_FAS
GCTGAGGGAAGAATCTTCAGCAGACTCCTTGAGCTCTATCGAGACAAGAGGAATACGAATGATCTCCGAGTAAAATGTAAAGATGCTCTGAAAGTAACTCTACAAATGTGTACAGACGTTGAAGCTCTGGAACCGTTACTTTTTGATGTTCCTCCCGTGATACTCAAATATATTTTACGTCAGTTTAGCAAGATATTGCCCCATGACTTAAGAGCTCGTCGTCAATTTGTTGCATCGGGATGTTTAAAGAGTCTTCAAGAAATCCAACCTCAAGCAGGTTCAAAGTTGGCGGAATATATTACCATTATCAACTGTTGCTTCCCTGAAGATATCGTAAGGTATTATTCACCGGGGTATCCTGAACTATTCCGGGATCTTTTGGATAATTACAAGCCTCAGTTGCCCAGTCAGTACTCGATACCAAAA
>kh.5t_FAS
GCTGAGGGAAGAATCTTCAGCAGACTCCTTGAGCTCTATCGAGACAAGAGGAATACGAATGATCTCCGAGTAAAATGTAAAGATGCTCTGAAAGTAACTCTACAAATGTGTACAGACGTTGAAGCTCTGGAACCGTTACTTTTTGATGTTCCTCCCGTGATACTCAAATATATTTTACGTCAGTTTAGCAAGATATTGCCCCATGACTTAAGAGCTCGTCGTCAATTTGTTGCATCGGGATGTTTAAAGAGTCTTCAAGAAATCCAACCTCAAGCAGGTTCAAAGTTGGCGGAATATATTACCATTATCAACTGTTGCTTCCCTGAAGATATCGTAAGGTATTATTCACCGGGGTATCCTGAACTATTCCGGGATCTTTTGGATAATTACAAGCCTCAGTTGCCCAGTCAGTACTCGATACCAAAA
>kh.6t_FAS
GCTGAGGGAAGAATCTTCAGCAGACTCCTTGAGCTCTATCGAGACAAGAGGAATACGAATGATCTCCGAGTAAAATGTAAAGATGCTCTGAAAGTAACTCTACAAATGTGTACAGACGTTGAAGCTCTGGAACCGTTACTTTTTGATGTTCCTCCCGTGATACTCAAATATATTTTACGTCAGTTTAGCAAGATATTGCCCCATGACTTAAGAGCTCGTCGTCAATTTGTTGCATCGGGATGTTTAAAGAGTCTTCAAGAAATCCAACCTCAAGCAGGTTCAAAGTTGGCGGAATATATTACCATTATCAACTGTTGCTTCCCTGAAGATATCGTAAGGTATTATTCACCGGGGTATCCTGAACTATTCCGGGATCTTTTGGATAATTACAAGCCTCAGTTGCCCAGTCAGTACTCGATACCAAAA
>kh.7t_FAS
GCTGAGGGAAGAATCTTCAGCAGACTCCTTGAGCTCTATCGAGACAAGAGGAATACGAATGATCTCCGAGTAAAATGTAAAGATGCTCTGAAAGTAACTCTACAAATGTGTACAGACGTTGAAGCTCTGGAACCGTTACTTTTTGATGTTCCTCCCGTGATACTCAAATATATTTTACGTCAGTTTAGCAAGATATTGCCCCATGACTTAAGAGCTCGTCGTCAATTTGTTGCATCGGGATGTTTAAAGAGTCTTCAAGAAATCCAACCTCAAGCAGGTTCAAAGTTGGCGGAATATATTACCATTATCAACTGTTGCTTCCCTGAAGATATCGTAAGGTATTATTCACCGGGGTATCCTGAACTATTCCGGGATCTTTTGGATAATTACAAGCCTCAGTTGCCCAGTCAGTACTCGATACCAAAA
>kh.8t_FAS
GCTGAGGGAAGAATCTTCAGCAGACTCCTTGAGCTCTATCGAGACAAGAGGAATACGAATGATCTCCGAGTGAAATGTAAAGATGCTCTGAAAGTAACTCTACAAATGTGTACAGACGTTGAAGCTCTGGAACCGTTACTTTTTGATGTTCCTCCCGTGATACTCAAATATATTTTACGTCAGTTTAGCAAGATATTGCCCCATGACTTAAGAGCTCGTCGTCAATTTGTTGCATCGGGATGTTTAAAGAGTCTTCAAGAAATCCAACCTCAAGCAGGTTCAAAATTGGCGGAATATATTACCATTATCAACTGTTGCTTCCCTGAAGATATCGTAAGGTATTATTCACCGGGGTATCCTGAACTATTCCGGGATCTTTTGGATAATTACAAGCCTCAGTTGCCCAGTCAGTACTCGATACCAAAA
>kh.9t_FAS
GCTGAGGGAAGAATCTTCAGCAGACTCCTTGAGCTCTATCGAGACAAGAGGAATACGAATGATCTCCGAGTAAAATGTAAAGATGCTCTGAAAGTAACTCTACAAATGTGTACAGACGTTGAAGCTCTGGAACCGTTACTTTTTGATGTTCCTCCCGTGATACTCAAATATATTTTACGTCAGTTTAGCAAGATATTGCCCCATGACTTAAGAGCTCGTCGTCAATTTGTTGCATCGGGATGTTTAAAGAGTCTTCAAGAAATCCAACCTCAAGCAGGTTCAAAGTTGGCGGAATATATTACCATTATCAACTGTTGCTTCCCTGAAGATATCGTAAGGTATTATTCACCGGGGTATCCTGAACTATTCCGGGATCTTTTGGATAATTACAAGCCTCAGTTGCCCAGTCAGTACTCGATACCAAAA
>kc.2t_SOC
GCTGAGGGAAGAATCTTCAGCAGACTCCTTGAGCTCTATCGAGACAAGAGGAATACGAATGATCTCCGAGTGAAATGTAAAGATGCTCTGAAAGTAACTCTACAAATGTGTACAGACGTTGAAGCTCTGGAACCGTTACTTTTTGATGTTCCTCCCGTGATACTCAAATATATTTTACGTCAGTTCAGCAAGATATTGCCCCATGACTTAAGAGCTCGTCGTCAATTTGTTGCATCGGGATGTTTAAAGAGTCTTCAAGAAATCCAACCTCAAGCAGGTTCAAAGTTGGCGGAATATATTACCATTATCAACTGTTGCTTCCCTGAAGATATCGTAAGGTATTATTCACCGGGGTATCCTGAACTATTCCGGGATCTTTTGGATAATTACAAGCCTCAGTTGCCCAGTCAGTACTCGATTCCAAAA
>kc.3t_SOC
GCTGAGGGAAGAATCTTCAGCAGACTCCTTGAGCTCTATCGAGACAAGAGGAATACGAATGATCTCCGAGTGAAATGTAAAGATGCTCTGAAAGTAACTCTACAAATGTGTACAGACGTTGAAGCTCTGGAACCGTTACTTTTTGATGTTCCTCCCGTGATACTCAAATATATTTTACGTCAGTTYAGCAAGATATTGCCCCATGACTTAAGAGCTCGTCGTCAATTTGTTGCATCGGGATGTTTAAAGAGTCTTCAAGAAATCCAACCTCAAGCAGGTTCAAARTTGGCGGAATATATTACCATTATCAACTGTTGCTTCCCTGAAGATATCGTAAGGTATTATTCACCGGGGTATCCTGAACTATTCCGGGATCTTTTGGATAATTACAAGCCTCAGTTGCCCAGTCAGTACTCGATWCCAAAA
>kc.4t_SOC
GCTGAGGGAAGAATCTTCAGCAGACTCCTTGAGCTCTATCGAGACAAGAGGAATACGAATGATCTCCGAGTGAAATGTAAAGATGCTCTGAAAGTAACTCTACAAATGTGTACAGACGTTGAAGCTCTGGAACCGTTACTTTTTGATGTTCCTCCCGTGATACTCAAATATATTTTACGTCAGTTCAGCAAGATATTGCCCCATGACTTAAGAGCTCGTCGTCAATTTGTTGCATCGGGATGTTTAAAGAGTCTTCAAGAAATCCAACCTCAAGCAGGTTCAAAGTTGGCGGAATATATTACCATTATCAACTGTTGCTTCCCTGAAGATATCGTAAGGTATTATTCACCGGGGTATCCTGAACTATTCCGGGATCTTTTGGATAATTACAAGCCTCAGTTGCCCAGTCAGTACTCGATTCCAAAA
>kc.5t_SOC
GCTGAGGGAAGAATCTTCAGCAGACTCCTTGAGCTCTATCGAGACAAGAGGAATACGAATGATCTCCGAGTGAAATGTAAAGATGCTCTGAAAGTAACTCTACAAATGTGTACAGACGTTGAAGCTCTGGAACCGTTACTTTTTGATGTTCCTCCCGTGATACTCAAATATATTTTACGTCAGTTCAGCAAGATATTGCCCCATGACTTAAGAGCTCGTCGTCAATTTGTTGCATCGGGATGTTTAAAGAGTCTTCAAGAAATCCAACCTCAAGCAGGTTCAAAGTTGGCGGAATATATTACCATTATCAACTGTTGCTTCCCTGAAGATATCGTAAGGTATTATTCACCGGGGTATCCTGAACTATTCCGGGATCTTTTGGATAATTACAAGCCTCAGTTGCCCAGTCAGTACTCGATTCCAAAA
>kc.6t_SOC
GCTGAGGGAAGAATCTTCAGCAGACTCCTTGAGCTCTATCGAGACAAGAGGAATACGAATGATCTCCGAGTGAAATGTAAAGAYGCTCTGAAAGTAACTCTACAAATGTGTACAGACGTTGAAGCTCTGGAACCGTTACTTTTTGATGTTCCTCCCGTGATACTCAAATATATTTTACGTCAGTTCAGCAAGATATTGCCCCATGACTTAAGAGCTCGTCGTCAATTTGTTGCATCGGGATGTTTAAAGAGTCTTCAAGAAATCCAACCTCAAGCAGGTTCAAAGTTGGCGGAATATATTACCATTATCAACTGTTGCTTCCCTGAAGATATCGTAAGGTATTATTCACCGGGGTATCCTGAACTATTCCGGGATCTTTTGGATAATTACAAGCCTCAGTTGCCCAGTCAGTACTCGATTCCAAAA
>kc.7t_SOC
GCTGAGGGAAGAATCTTCAGCAGACTCCTTGAGCTCTATCGAGACAAGAGGAATACGAATGATCTCCGAGTGAAATGTAAAGATGCTCTGAAAGTAACTCTACAAATGTGTACAGACGTTGAAGCTCTGGAACCGTTACTTTTTGATGTTCCTCCCGTGATACTCAAATATATTTTACGTCAGTTCAGCAAGATATTGCCCCATGACTTAAGAGCTCGTCGTCAATTTGTTGCATCGGGATGTTTAAAGAGTCTTCAAGAAATCCAACCTCAAGCAGGTTCAAAGTTGGCGGAATATATTACCATTATCAACTGTTGCTTCCCTGAAGATATCGTAAGGTATTATTCACCGGGGTATCCTGAACTATTCCGGGATCTTTTGGATAATTACAAGCCTCAGTTGCCCAGTCAGTACTCGATTCCAAAA
>kc.8t_SOC
GCTGAGGGAAGAATCTTCAGCAGACTCCTTGAGCTCTATCGAGACAAGAGGAATACGAATGATCTCCGAGTGAAATGTAAAGATGCTCTGAAAGTAACTCTACAAATGTGTACAGACGTTGAAGCTCTGGAACCGTTACTTTTTGATGTTCCTCCCGTGATACTCAAATATATTTTACGTCAGTTCAGCAAGATATTGCCCCATGACTTAAGAGCTCGTCGTCAATTTGTTGCATCGGGATGTTTAAAGAGTCTTCAAGAAATCCAACCTCAAGCAGGTTCAAAGTTGGCGGAATATATTACCATTATCAACTGTTGCTTCCCTGAAGATATCGTAAGGTATTATTCACCGGGGTATCCTGAACTATTCCGGGATCTTTTGGATAATTACAAGCCTCAGTTGCCCAGTCAGTACTCGATTCCAAAA
>kc.9t_SOC
GCTGAGGGAAGAATCTTCAGCAGACTCCTTGAGCTCTATCGAGACAAGAGGAATACGAATGATCTCCGAGTGAAATGTAAAGATGCTCTGAAAGTAACTCTACAAATGTGTACAGACGTTGAAGCTCTGGAACCGTTACTTTTTGATGTTCCTCCCGTGATACTCAAATATATTTTACGTCAGTTCAGCAAGATATTGCCCCATGACTTAAGAGCTCGTCGTCAATTTGTTGCATCGGGATGTTTAAAGAGTCTTCAAGAAATCCAACCTCAAGCAGGTTCAAAGTTGGCGGAATATATTACCATTATCAACTGTTGCTTCCCTGAAGATATCGTAAGGTATTATTCACCGGGGTATCCTGAACTATTCCGGGATCTTTTGGATAATTACAAGCCTCAGTTGCCCAGTCAGTACTCGATTCCAAAA
>kc.10t_SOC
GCTGAGGGAAGAATCTTCAGCAGACTCCTTGAGCTCTATCGAGACAAGAGGAATACGAATGATCTCCGAGTGAAATGTAAAGATGCTCTGAAAGTAACTCTACAAATGTGTACAGACGTTGAAGCTCTGGAACCGTTACTTTTTGATGTTCCTCCCGTGATACTCAAATATATTTTACGTCAGTTCAGCAAGATATTGCCCCATGACTTAAGAGCTCGTCGTCAATTTGTTGCATCGGGATGTTTAAAGAGTCTTCAAGAAATCCAACCTCAAGCAGGTTCAAAGTTGGCGGAATATATTACCATTATCAACTGTTGCTTCCCTGAAGATATCGTAAGGTATTATTCACCGGGGTATCCTGAACTATTCCGGGATCTTTTGGATAATTACAAGCCTCAGTTGCCCAGTCAGTACTCGATTCCAAAA
