# Supplementary material for: Sorted gene genealogies and species-specific nonsynonymous substitutions point to putative postmating prezygotic isolation genes in Allonemobius crickets
Source: PeerJ. 2016 Feb 15;4:e1678. doi: 10.7717/peerj.1678 (PMC4756749; doi:10.7717/peerj.1678)
Supplement: Supplemental Information 2 — This archive includes files that were used to detect evidence of selection on the gene tree and includes only allopatric individuals. They include fasta files and newick tree files formatted for HyPhy. [file peerj-04-1678-s002.gz › allopatric_only/acg69_allo_namefix.fas]

>akn_1a
TCTGCATTCAGCGTAATTACAGGTCTAAGTGTTTTAACATTCATAGGCTCTGTTAGTAGC
TCACGATGGAATAGCTACTATGATTACCAACCCTCACAATCACAATCATCGTTATTTGGA
GATTCTAACAGCTTATATTCTTCGCAATCGAACCAAAAAGTGAAGAGTCGCCCAGGAAAT
CACATTGAATCGAGTTATCCCGATGATACTAGTTTATATGGAATTGGATCACAGCAACCA
AAGTGGCAACAACAAAGCTCAATGTATTCACAAGGTAAGCCAGGGCCTATGGAAGGTAGT
GTGGGTAGTGGTTCAAGTAATAATCCCAATCCTAGTCCTACACCTGATAAGACACCCGAA
TCACTGCTTCCATCAAATTCATACGGATCCAGCAGCTATTATGGTACGGGAGAA
>akn_2a
TCTGCATTCAGCGTAATTACAGGTCTAAGTGTTTTAACATTCATAGGCTCTGTTAGTAGC
TCACGATGGAATAGCTACTATGATTACCAACCCTCACAATCACAATCATCGTTATTTGGA
GATTCTAACAGCTTATATTCTTCGCAATCGAACCAAAAAGTGAAGAGTCGCCCAGGAAAT
CACATTGAATCGAGTTATCCCGATGATACTAGTTTATATGGAATTGGATCACAGCAACCA
AAGTGGCAACAACAAAGCTCAATGTATTCACAAGGTAAGCCAGGGCCTATGGAAGGTAGT
GTGGGTAGTGGTTCAAGTAATAATCCCAATCCTAGTCCTACACCTGATAAGACACCCGAA
TCACTGCTTCCATCAAATTCATACGGATCCAGCAGCTATTATGGTACGGGAGAA
>akn_3a
TCTGCATTCAGCGTAATTACAGGTCTAAGTGTTTTAACATTCATAGGCTCTGTTAGTAGC
TCACGATGGAATAGCTACTATGATTACCAACCCTCACAATCACAATCATCGTTATTTGGA
GATTCTAACAGCTTATATTCTTCGCAATCGAACCAAAAAGTGAAGAGTCGCCCAGGAAAT
CACATTGAATCGAGTTATCCCGATGATACTAGTTTATATGGAATTGGATCACAGCAACCA
AAGTGGCAACAACAAAGCTCAATGTATTCACAAGGTAAGCCAGGGCCTATGGAAGGTAGT
GTGGGTAGTAGTTCAAGTAATAATCCCAATCCTAGTCCTACACCTGATAAGACACCCGAA
TCACTGCTTCCATCAAATTCATACGGATCCAGCAGCTATTATGGTACGGGAGAA
>ff_1a
TCTGCATTCAGCGTAATTACAGGTCTAAGTGTTTTAACATTCATAGGCTCTGTTAGTAGC
TCACGATGGAATAGCTACTATGATTACCAACCCTCACAATCACAATCATCGTTATTTGGA
GATTCTAACAGCTTATATTCTTCGCAATCGAACCAAAAAGTGAAGAGTCGCCCAGGAAAT
CACATTGAATCGAGTTATCCCGATGATACTAGTTTATATGGAATTGGATCACAGCAACCA
AAGTGGCAACAACAAAGCTCAATGTATTCACAAGGTAAGCCAGGGCCTATGGAAGGTAGT
GTGGGTAGTAGTTCAAATAATAATCCCAATCCTAGTCCTACACCTGATAAGACACCCGAA
TCACTGCTTCCATCAAATTCATACGGATCCAGCAGCTATTAtGGTACGGGAgaA
>ff_2a
TCTGCATTCAGCGTAATTACAGGTCTAAGTGTTTTAACATTCATAGGCTCTGTTAGTAGC
TCACGATGGAATAGCTACTATGATTACCAACCCTCACAATCACAATCATCGTTATTTGGA
GATTCTAACAGCTTATATTCTTCGCAATCGAACCAAAAAGTGAAGAGTCGCCCAGGAAAT
CACATTGAATCGAGTTATCCCGATGATACTAGTTTATATGGAATTGGATCACAGCAACCA
AAGTGGCAACAACAAAGCTCAATGTATTCACAAGGTAAGCCAGGGCCTATGGAAGGTAGT
GTGGGTAGTAGTTCAAGTAATAATCCCAATCCTAGTCCTACACCTGATAAGACACCCGAA
TCACTGCTTCCATCAAATTCATACGGATCCAGCAGCTATTATGGTACGGGAGAA
>ff_3a
TCTGCATTCAGCGTAATTACAGGTCTAAGTGTTTTAACATTCATAGGCTCTGTTAGTAGC
TCACGATGGAATAGCTACTATGATTACCAACCCTCACAATCACAATCATCGTTATTTGGA
GATTCTAACAGCTTATATTCTTCGCAATCGAACCAAAAAGTGAAGAGTCGCCCAGGAAAT
CACATTGAATCGAGTTATCCCGATGATACTAGTTTATATGGAATTGGATCACAGCAACCA
AAGTGGCAACAACAAAGCTCAATGTATTCACAAGGTAAGCCAGGGCCTATGGAAGGTAGT
GTGGGTAGTAGTTCAAGTAATAATCCCAATCCTAGTCCTACACCTGATAAGACACCCGAA
TCACTGCTTCCATCAAATTCATACGGATCCAGCAGCTATTATGGTACGGGAGAA
>np_1a
TCTGCATTCAGCGTAATTACAGGTCTAAGTGTTTTAACATTCATAGGCTCTGTTAGTAGC
TCACGATGGAATAGCTACTATGATTACCAACCCTCACAATCACAATCATCGTTATTTGGA
GATTCTAACAGCTTATATTCTTCGCAATCGAACCAAAAAGTGAAGAGTCGCCCAGGAAAT
CACATTGAATCGAGTTATCCCGATGATACTAGTTTATATGGAATTGGATCACAGCAACCA
AAGTGGCAACAACAAAGCTCAATGTATTCACAAGGTAAGCCAGGGCCTATGGAAGGTAGT
GTGGGTAGTAGTTCAAGTAATAATCCCAATCCTAGTCCTACACCTGATAAGACACCCGAA
TCACTGCTTCCATCAAATTCATACGGATCCAGCAGCTATTATGGTACGGGAGAA
>np_2a
TCTGCATTCAGCGTAATTACAGGTCTAAGTGTTTTAACATTCATAGGCTCTGTTAGTAGC
TCACGATGGAATAGCTACTATGATTACCAACCCTCACAATCACAATCATCGTTATTTGGA
GATTCTAACAGCTTATATTCTTCGCAATCGAACCAAAAAGTGAAGAGTCGCCCAGGAAAT
CACATTGAATCGAGTTATCCCGATGATACTAGTTTATATGGAATTGGATCACAGCAACCA
AAGTGGCAACAACAAAGCTCAATGTATTCACAAGGTAAGCCAGGGCCTATGGAAGGTAGT
GTGGGTAGTAGTTCAAGTAATAATCCCAATCCTAGTCCTACACCTGATAAGACACCCGAA
TCACTGCTTCCATCAAATTCATACGGATCCAGCAGCTATTATGGTACGGGAGAA
>np_3a
TCTGCATTCAGCGTAATTACAGGTCTAAGTGTTTTAACATTCATAGGCTCTGTTAGTAGC
TCACGATGGAATAGCTATTATGATTACCAACCCTCACAATCACAATCATCGTTATTTGGA
GATGCTAACAGCTTATATTCTTCGCAATCGAACCAAAAAGTGAAGAGTCACCCAGGAAAT
CACATTGAATCGAGTTATCCCGATGATACTAGTTTATATGGAGTTGGATCACAGCAACCA
AAGTGGCAACAACAAAGCTCAATGTATTCACAAGGTAAGCCAGGGCCTATGGAAGGTAGT
GTGGGTAGTGGTTCAAGTAATAATCCCAATCCTAGTCCTACACCTGATAAGACACCCGAA
TCGCTGCTTCCATCAAATTCATACGGATCCAGCAGCTATTATGGTACGGGAGAA
>ar_2a
TCTGCATTCAGCGTAATTACAGGTCTAAGTGTTTTAACATTCATAGGCTCTGTTAGTAGC
TCACGATGGAATAGCTACTATGATTACCAACCCTCACAATCACAATCATCGTTATTTGGA
GATGCTAACAGCTTATATTCTTCGCAATCGAACCAAAAAGTGAAGAGTCGCCCAGGAAAT
CATATTGAATCGAGTTATCCCGATGATACTAGTTTATATGGAATTGGATCACAGCAACCA
AAGTGGCAACAACAAAGCTCAATGTATTCACAAGGTAAGACAGGGCCTATGGAAGGTAGT
GTGGGAAGTGGTTCAAGTAATAATCCCAATCCTAGTCCTACACCTGATAAGACACCCGAA
TCGCTGCTTCCATCAAATTCATACGGATCCAGCAGCTATTATGGTACGGGAGAA
>ar_3a
TCTGCATTCAGCGTAATTACAGGTCTAAGTGTTTTAACATTCATAGGCTCTGTTAGTAGC
TCACGATGGAATAGCTACTATGATTACCAACCCTCACAATCACAATCATCGTTATTTGGA
GATGCTAACAGCTTATATTCTTCGCAATCGAACCAAAAAGTGAAGAGTCGCCCAGGAAAT
CATATTGAATCGAGTTATCCCGATGATACTAGTTTATATGGAATTGGATCACAGCAACCA
AAGTGGCAACAACAAAGCTCAATGTATTCACAAGGTAAGACAGGGCCTATGGAAGGTAGT
GTGGGAAGTGGTTCAAGTAATAATCCCAATCCTAGTCCTACACCTGATAAGACACCCGAA
TCGCTGCTTCCATCAAATTCATACGGATCCAGCAGCTATTATGGTACGGGAGAA
>bot_5a
TCTGCATTCAGCGTAATTACAGGTCTAAGTGTTTTAACATTCATAGGCTCTGTTAGTAGC
TCACGATGGAATAGCTACTATGATTACCAACCCTCACAATCACAATCATCGTTATTTGGA
GATTCTAACAGCTTATATTCTTCGCAATCGAACCAAAAAGTGAAGAGTCGCCCAGGAAAT
CACATTGAATCGAGTTATCCCGATGATACTAGTTTATATGGAATTGGATCACAGCAACCA
AAGTGGCAACAACAAAGCTCAATGTATTCACAAGGTAAGCCAGGGCCTATAGAAGGTAGT
GTGGGTAGTAGTTCAAGTAATAATCCCAATCCTAGTCCTACACCTGATAAGACACCCGAA
TCACTGCTTCCATCAAATTCATACGGATCCAGCAGCTATTATGGTACGGGAGAA
>bot_6a
TCTGCATTCAGCGTAATTACAGGTCTAAGTGTTTTAACATTCATAGGCTCTGTTAGTAGC
TCACGATGGAATAGCTACTATGATTACCAACCCTCACAATCACAATCATCGTTATTTGGA
GATGCTAACAGCTTATATTCTTCGCAATCGAACCAAAAAGTGAAGAGTCACCCAGGAAAT
CACATTGAATCGAGTTATCCCGATGATACTAGTTTATATGGAGTTGGATCACAGCAACCA
AAGTGGCAACAACAAAGCTCAATGTATTCACAAGGTAAGCCAGGGTCTATGGAAGGTAGT
GTGGGTAGTGGTTCAAGTAATAATCCCAATCCTAGTCCTACACCTGATAAGACACCCGAA
TCGCTGCTTCCATCAAATTCATACGGATCCAGCAGCTATTATGGTACGGGAGAA
>bot_7a
TCTGCATTCAGCGTAATTACAGGTCTAAGTGTTTTAACATTCATAGGCTCTGTTAGTAGC
TCACGATGGAATAGCTACTATGATTACCAACCCTCACAATCACAATCATCGTTATTTGGA
GATGCTAACAGCTTATATTCTTCGCAATCGAACCAAAAAGTGAAGAGTCGCCCAGGAAAT
CACATTGAATCGAGTTATCCCGATGATACTAGTTTATATGGAATTGGATCACAGCAACCA
AAGTGGCAACAACAAAGCTCAATGTATTCACAAGGTAAGCCAGGGCCTATGGAAGGTAGT
GTGGGTAGTGGTTCAAGTAATAATCCCAATCCTAGTCCTACACCTGATAAGACACCCGAA
TCGCTGCTTCCATCAAATTCATACGGATCCAGCAGCTATTATGGTACGGGAGAA
>il_8a
TCTGCATTCAGCGTAATTACAGGTCTAAGTGTTTTAACATTCATAGGCTCTGTTAGTAGC
TCACGATGGAATAGCTACTATGATTACCAACCCTCACAATCACAATCATCGTTATTTGGA
GATTCTAACAGCTTATATTCTTCGCAATCGAACCAAAAAGTGAAGAGTCGCCCAGGAAAT
CACATTGAATCGAGTTATCCCGATGATACTAGTTTATATGGAATTGGATCACAGCAACCA
AAGTGGCAACAACAAAGCTCAATGTATTCACAAGGTAAGCCAGGGCCTATGGAAGGTAGT
GTGGGTAGTAGTTCAAGTAATAATCCCAATCCTAGTCCTACACCTGATAAGACACCCGAA
TCACTGCTTCCATCAAATTCATACGGATCCAGCAGCTATTATGGTACGGGAGAA
>il_9a
TCTGCATTCAGCGTAATTACAGGTCTAAGTGTTTTAACATTCATAGGCTCTGTTAGTAGC
TCACGATGGAATAGCTATTATGATTACCAACCCTCACAATCACAATCATCGTTATTTGGA
GATGCTAACAGCTTATATTCTTCGCAATCGAACCAAAAAGTGAAGAGTCACCCAGGAAAT
CACATTGAATCGAGTTATCCCGATGATACTAGTTTATATGGAGTTGGATCACAGCAACCA
AAGTGGCAACAACAAAGCTCAATGTATTCACAAGGTAAGCCAGGACCTATGGAAGGTAGT
GTGGGTAGTGGTTCAAGTAATAATCCCAATCCTAGTCCTACACCTGATAAGACACCCGAA
TCGCTGCTTCCATCAAATTCATACGGATCCAGCAGCTATTATGGTACGGGAGAa
>la_1a
TCTGCATTCAGCGTAATTACAGGTCTAAGTGTTTTAACATTCATAGGCTCTGTTAGTAGC
TCACGATGGAATAGCTACTATGATTACCAACCCTCACAATCACAATCATCGTTATTTGGA
GATGCTAACAGCTTATATTCTTCGCAATCGAACCAAAAAGTGAAGAGTCGCCCAGGAAAT
CATATTGAATCGAGTTATCCCGATGATACTAGTTTATATGGAATTGGATCACAGCAACCA
AAGTGGCAACAACAAAGCTCAATGTATTCACAAGGTAAGACAGGGCCTATGGAAGGTAGT
GTGGGAAGTGGTTCAAGTAATAATCCCAATCCTAGTCCTACACCTGATAAGACACCCGAA
TCGCTGCTTCCATCAAATTCATACGGATCCAGCAGCTATTATGGTACGGGAGAA
>la_2a
TCTGCATTCAGCGTAATTACAGGTCTAAGTGTTTTAACATTCATAGGCTCTGTTAGTAGC
TCACGATGGAATAGCTACTATGATTACCAACCCTCACAATCACAATCATCGTTATTTGGA
GATGCTAACAGCTTATATTCTTCGCAATCGAACCAAAAAGTGAAGAGTCGCCCAGGAAAT
CATATTGAATCGAGTTATCCCGATGATACTAGTTTATATGGAATTGGATCACAGCAACCA
AAGTGGCAACAACAAAGCTCAATGTATTCACAAGGTAAGACAGGGCCTATGGAAGGTAGT
GTGGGAAGTGGTTCAAGTAATAATCCCAATCCTAGTCCTACACCTGATAAGACACCCGAA
TCGCTGCTTCCATCAAATTCATACGGATCCAGCAGCTATTATGGTACGGGAGAA
>la_3a
TCTGCATTCAGCGTAATTACAGGTCTAAGTGTTTTAACATTCATAGGCTCTGTTAGTAGC
TCACGATGGAATAGCTACTATGATTACCAACCCTCACAATCACAATCATCGTTATTTGGA
GATTCTAACAGCTTATATTCTTCGCAATCGAACCAAAAAGTGAAGAGTCGCCCAGGAAAT
CACATTGAATCGAGTTATCCCGATGATACTAGTTTATATGGAATTGGATCACAGCAACCA
AAGTGGCAACAACAAAGCTCAATGTATTCACAAGGTAAGCCAGGGCCTATGGAAGGTAGT
GTGGGTAGTAGTTCAAATAATAATCCCAATCCTAGTCCTACACCTGATAAGACACCCGAA
TCACTGCTTCCATCAAATTCATACGGATCCAGCAGCTATTATGGTACGGGAGAa
>mi_3a
TCTGCATTCAGCGTAATTACAGGTCTAAGTGTTTTAACATTCATAGGCTCTGTTAGTAGC
TCACGATGGAATAGCTATTATGATTACCAACCCTCACAATCACAATCATCGTTATTTGGA
GATGCTAACAGCTTATATTCTTCGCAATCGAACCAAAAAGTGAAGAGTCACCCAGGAAAT
CACATTGAATCGAGTTATCCCGATGATACAAGTTTATATGGAGTTGGATCACAGCAACCA
AAGTGGCAACAACAAAGCTCAATGTATTCACAAGGTAAGCCAGGGCCTATGGAAGGTAGT
GTGGGTAGTGGTTCAAGTAATAATCCCAATCCTAGTCCTACACCTGATAAGACACCCGAA
TCGCTGCTTCCATCAAATTCATACGGATCCAGCAGCTATTATGGTACGGGAGAA
>mi_5a
TCTGCATTCAGCGTAATTACAGGTCTAAGTGTTTTAACATTCATAGGCTCTGTTAGTAGC
TCACGATGGAATAGCTACTATGATTACCAACCCTCACAATCACAATCATCGTTATTTGGA
GATGCTAACAGCTTATATTCTTCGCAATCGAACCAAAAAGTGAAGAGTCACCCAGGAAAT
CACATTGAATCGAGTTATCCCGATGATACTAGTTTATATGGAGTTGGATCACAGCAACCA
AAGTGGCAACAACAAAGCTCAATGTATTCACAAGGTAAGCCAGGGTCTATGGAAGGTAGT
GTGGGTAGTGGTTCAAGTAATAATCCCAATCCTAGTCCTACACCTGATAAGACACCCGAA
TCGCTGCTTCCATCAAATTCATACGGATCCAGCAGCTATTATGGTACGGGAGAA
>ok_1a
TCTGCATTCAGCGTAATTACAGGTCTAAGTGTTTTAACATTCATAGGCTCTGTTAGTAGC
TCACGATGGAATAGCTATTATGATTACCAACCCTCACAATCACAATCATCGTTATTTGGA
GATGCTAACAGCTTATATTCTTCGCAATCGAACCAAAAAGTGAAGAGTCACCCAGGAAAT
CACATTGAATCGAGTTATCCCGATGATACTAGTTTATATGGAGTTGGATCACAGCAACCA
AAGTGGCAACAACAAAGCTCAATGTATTCACAAGGTaAGCCAGGACCTATGGAAGGTAGT
GTGGGTAGTGGTTCAAGTAATAATCCCAATCCTAGTCCTACACCTGATAAGACACCCGAA
TCGCTGCTTCCATCAAATTCATACGGATCCAGCAGCTATTATGGTACGGGAGAA
>ok_2a
TCTGCATTCAGCGTAATTACAGGTCTAAGTGTTTTAACATTCATAGGCTCTGTTAGTAGC
TCACGATGGAATAGCTACTATGATTACCAACCCTCACAATCACAATCATCGTTATTTGGA
GATGCTAACAGCTTATATTCTTCGCAATCGAACCAAAAAGTGAAGAGTCGCCCAGGAAAT
CATATTGAATCGAGTTATCCCGATGATACTAGTTTATATGGAATTGGATCACAGCAACCA
AAGTGGCAACAACAAAGCTCAATGTATTCACAAGGTAAGACAGGGCCTATGGAAGGTAGT
GTGGGAAGTGGTTCAAGTAATAATCCCAACCCTAGTCCTACACCTGATAAGACACCCGAA
TCGCTGCTTCCATCAAATTCATACGGATCCAGCAGCTATTATGGTACGGGAGAA
>tx20_7a
TCTGCATTCAGCGTAATTACAGGTCTAAGTGTTTTAACATTCATAGGCTCTGTTAGTAGC
TCACGATGGAATAGCTACTATGATTACCAACCCTCACAATCACAATCATCGTTATTTGGA
GATGCTAACAGCTTATATTCTTCGCAATCGAACCAAAAAGTGAAGAGTCGCCCAGGAAAT
CATATTGAATCGAGTTATCCCGATGATACTAGTTTATATGGAATTGGATCACAGCAACCA
AAGTGGCAACAACAAAGCTCAATGTATTCACAAGGTAAGACAGGGCCTATGGAAGGTAGT
GTGGGAAGTGGTTCAAGTAATAATCCCAATCCTAGTCCTACACCTGATAAGACACCCGAA
TCGCTGCTTCCATCAAATTCATACGGATCCAGCAGCTATTATGGTACGGGAGAA
>tx20_8a
TCTGCATTCAGCGTAATTACAGGTCTAAGTGTTTTAACATTCATAGGCTCTGTTAGTAGC
TCACGATGGAATAGCTACTATGATTACCAACCCTCACAATCACAATCATCGTTATTTGGA
GATGCTAACAGCTTATATTCTTCGCAATCGAACCAAAAAGTGAAGAGTCGCCCAGGAAAT
CATATTGAATCGAGTTATCCCGATGATACTAGTTTATATGGAATTGGATCACAGCAACCA
AAGTGGCAACAACAAAGCTCAATGTATTCACAAGGTAAGACAGGGCCTATGGAAGGTAGT
GTGGGAAGTGGTTCAAGTAATAATCCCAATCCTAGTCCTACACCTGATAAGACACCCGAA
TCGCTGCTTCCATCAAATTCATACGGATCCAGCAGCTATTATGGTACGGGAGAA
>tx30_1a
TCTGCATTCAGCGTAATTACAGGTCTAAGTGTTTTAACATTCATAGGCTCTGTTAGTAGC
TCACGATGGAATAGCTACTATGATTACCAACCCTCACAATCACAATCATCGTTATTTGGA
GATGCTAACAGCTTATATTCTTCGCAATCGAACCAAAAAGTGAAGAGTCGCCCAGGAAAT
CATATTGAATCGAGTTATCCCGATGATACTAGTTTATATGGAATTGGATCACAGCAACCA
AAGTGGCAACAACAAAGCTCAATGTATTCACAAGGTAAGACAGGGCCTATGGAAGGTAGT
GTGGGAAGTGGTTCAAGTAATAATCCCAATCCTAGTCCTACACCTGATAAGACACCCGAA
TCGCTGCTTCCATCAAATTCATACGGATCCAGCAGCTATTATGGTACGGGAGAA
>tx30_2a
TCTGCATTCAGCGTAATTACAGGTCTAAGTGTTTTAACATTCATAGGCTCTGTTAGTAGC
TCACGATGGAATAGCTACTATGATTACCAACCCTCACAATCACAATCATCGTTATTTGGA
GATGCTAACAGCTTATATTCTTCGCAATCGAACCAAAAAGTGAAGAGTCGCCCAGGAAAT
CATATTGAATCGAGTTATCCCGATGATACTAGTTTATATGGAATTGGATCACAGCAACCA
AAGTGGCAACAACAAAGCTCAATGTATTCACAAGGTAAGACAGGGCCTATGGAAGGTAGT
GTGGGAAGTGGTTCAAGTAATAATCCCAATCCTAGTCCTACACCTGATAAGACACCCGAA
TCGCTGCTTCCATCAAATTCATACGGATCCAGCAGCTATTATGGTACGGGAGAA
>tx35_3a
TCTGCATTCAGCGTAATTACAGGTCTAAGTGTTTTAACATTCATAGGCTCTGTTAGTAGC
TCACGATGGAATAGCTACTATGATTACCAACCCTCACAATCACAATCATCGTTATTTGGA
GATGCTAACAGCTTATATTCTTCGCAATCGAACCAAAAAGTGAAGAGTCGCCCAGGAAAT
CATATTGAATCGAGTTATCCCGATGATACTAGTTTATATGGAATTGGATCACAGCAACCA
AAGTGGCAACAACAAAGCTCAATGTATTCACAAGGTAAGACAGGGCCTATGGAAGGTAGT
GTGGGAAGTGGTTCAAGTAATAATCCCAATCCTAGTCCTACACCTGATAAGACACCCGAA
TCGCTGCTTCCATCAAATTCATACGGATCCAGCAGCTATTATGGTACGGGAGAA
>tx35_4a
TCTGCATTCAGCGTAATTACAGGTCTAAGTGTTTTAACATTCATAGGCTCTGTTAGTAGC
TCACGATGGAATAGCTACTATGATTACCAACCCTCACAATCACAATCATCGTTATTTGGA
GATGCTAACAGCTTATATTCTTCGCAATCGAACCAAAAAGTGAAGAGTCGCCCAGGAAAT
CATATTGAATCGAGTTATCCCGATGATACTAGTTTATATGGAATTGGATCACAGCAACCA
AAGTGGCAACAACAAAGCTCAATGTATTCACAAGGTAAGACAGGGCCTATGGAAGGTAGT
GTGGGAAGTGGTTCAAGTAATAATCCCAATCCTAGTCCTACACCTGATAAGACACCCGAA
TCGCTGCTTCCATCAAATTCATACGGATCCAGCAGCTATTATGGTACGGGAGAA
>tx35_5a
TCTGCATTCAGCGTAATTACAGGTCTAAGTGTTTTAACATTCATAGGCTCTGTTAGTAGC
TCACGATGGAATAGCTACTATGATTACCAACCCTCACAATCACAATCATCGTTATTTGGA
GATGCTAACAGCTTATATTCTTCGCAATCGAACCAAAAAGTGAAGAGTCGCCCAGGAAAT
CATATTGAATCGAGTTATCCCGATGATACTAGTTTATATGGAATTGGATCACAGCAACCA
AAGTGGCAACAACAAAGCTCAATGTATTCACAAGGTAAGACAGGGCCTATGGAAGGTAGT
GTGGGAAGTGGTTCAAGTAATAATCCCAATCCTAGTCCTACACCTGATAAGACACCCGAA
TCGCTGCTTCCATCAAATTCATACGGATCCAGCAGCTATTATGGTACGGGAGAA
