# Supplementary material for: Sorted gene genealogies and species-specific nonsynonymous substitutions point to putative postmating prezygotic isolation genes in Allonemobius crickets
Source: PeerJ. 2016 Feb 15;4:e1678. doi: 10.7717/peerj.1678 (PMC4756749; doi:10.7717/peerj.1678)
Supplement: Supplemental Information 2 — This archive includes files that were used to detect evidence of selection on the gene tree and includes only allopatric individuals. They include fasta files and newick tree files formatted for HyPhy. [file peerj-04-1678-s002.gz › allopatric_only/ak_allo_namefix.fas]

>akn_1t
AAAGAATTTGCTAGCATGTCTCAGTTACCACAGTGTCCACCTCGTCCGAACGAACCCCAA
ATATGTTGCAAATTACAACCAGGCGAACAACCATGCTGCGAAATGGGCCCTGGTGGAGGT
TCCGCAGGCAGCGGGAAACCTGTGCCACCAGACGTGAAAGCCAAAATTGAAGAGGCGTTT
CAGAAACTCGAAAAGCAAGAAAGTAAGTCTCTTCTAAAAAAATATCTTACCCGTGATGTA
TTCAACAAATTGAAAGATCGAGTCACCCCTGATGGCTCAACCTTACTCGATGTAATACAA
TCGGGGGTTCAGAACCCTGACTCTGGGGTCGGTATTTACGCTCCGGATGCTGATGCATAT
AGTGTTTATGCAGAACTATTCGATCCGGTCATAAGTGACTATCACATAGGATTTAAGCCA
ACAGACACTCACCCAAATCTTGAGTGGGGTGACTTCTCGACATTGAAAGATCTGGATCCT
GATGGGAAATATATTAAGTCAACTCGAGTTCGCTGTGGGCGATCTATCAAGGGTTATCCG
TTTAATCCTCGAATGACGATGGAATACTATTTGCAAATGGAAAAAGATGCGCAACAAGCG
TTCAGTAAACTTGACGGAGTTCACGCAGGCAAATACGAATCGTTAGCTAGCATGACTCCT
GATCGACAGAAACAGTTGATAGACGACCATTTCCTCTTCAAAGAAGGAGATCGGTTTTTG
CAGGCAGGAAAAGCATGTCAATTCTGGCCGAAGGGTAGAGGTATTTTTCTTAATCCAACC
AACACCTTTATGGTGTGGGTCGGCGAGGAAGATCATCTTCGGATTATTTCCATGCAGATG
GGGGGTGATTTAGGAGCCATATACAAACGGATGGTGGAAGGAGTGCAAAAGTTGGAGAAG
ACATTAACGTTCGTAAGGCATCCTAGACTAGGATATATCACATTCTGTCCAACTAATCTA
GGTACGACTGTGCGAGCGTCCGTAATGATAAAGCTGCCAAAGATAGGGGGTGATTTGGAT
AGTTTAGAAGCAATCGCTAACAGATACGATTTGCAAGTACGTGGTACTGCTGGCGAACAT
TCAGTGTCAGCTGACGGATCATATGACATTTCAAACAAGCGTCGACTTGGACTTACCGAA
>akn_2t
AAAGAATTTGCTAGCATGTCTCAGTTACCACAGTGTCCACCTCGTCCGAACGAACCCCAA
ATATGTTGCAAATTACAACCAGGCGAACAACCATGCTGCGAAATGGGCCCTGGTGGAGGT
TCCGCAGGCAGCGGGAAACCTGTGCCACCAGACGTGAAAGCCAAAATTGAAGAGGCGTTT
CAGAAACTCGAAAAGCAAGAAAGTAAGTCTCTTCTAAAAAAATATCTTACCCGTGATGTA
TTCAACAAATTGAAAGATCGAGTCACCCCTGATGGCTCAACCTTACTCGATGTAATACAA
TCGGGGGTTCAGAACCCTGACTCTGGGGTCGGTATTTACGCTCCGGATGCTGATGCATAT
AGTGTTTATGCAGAACTATTCGATCCGGTCATAAGTGACTATCACATAGGATTTAAGCCA
ACAGACACTCACCCAAATCTTGAGTGGGGTGACTTCTCGACATTGAAAGATCTGGATCCT
GATGGGAAATATATTAAGTCAACTCGAGTTCGCTGTGGGCGATCTATCAAGGGTTATCCG
TTTAATCCTCGAATGACGATGGAATACTATTTGCAAATGGAAAAAGATGCGCAACAAGCG
TTCAGTAAACTTGACGGAGTTCACGCAGGCAAATACGAATCGTTAGCTAGCATGACTCCT
GATCGACAGAAACAGTTGATAGACGACCATTTCCTCTTCAAAGAAGGAGATCGGTTTTTG
CAGGCAGGAAAAGCATGTCAATTCTGGCCGAAGGGTAGAGGTATTTTTCTTAATCCAACC
AACACCTTTATGGTGTGGGTCGGCGAGGAAGATCATCTTCGGATTATTTCCATGCAGATG
GGGGGTGATTTAGGAGCCATATACAAACGGATGGTGGAAGGAGTGCAAAAGTTGGAGAAG
ACATTAACGTTCGTAAGGCATCCTAGACTAGGATATATCACATTCTGTCCAACTAATCTA
GGTACGACTGTGCGAGCGTCCGTAATGATAAAGCTGCCAAAGATAGGGGGTGATTTGGAT
AGTTTAGAAGCAATCGCTAACAGATACGATTTGCAAGTACGTGGTACTGCTGGCGAACAT
TCAGTGTCAGCTGACGGATCATATGACATTTCAAACAAGCGTCGACTTGGACTTACCGAA
>akn_3t
AAAGAATTTGCTAGCATGTCTCAGTTACCACAGTGTCCACCTCGTCCGAACGAACCCCAA
ATATGTTGCAAATTACAACCAGGCGAACAACCATGCTGCGAAATGGGCCCTGGTGGAGGT
TCCGCAGGCAGCGGGAAACCTGTGCCACCAGACGTGAAAGCCAAAATTGAAGAGGCGTTT
CAGAAACTCGAAAAGCAAGAAAGTAAGTCTCTTCTAAAAAAATATCTTACCCGTGATGTA
TTCAACAAATTGAAAGATCGAGTCACCCCTGATGGCTCAACCTTACTCGATGTAATACAA
TCGGGGGTTCAGAACCCTGACTCTGGGGTCGGTATTTACGCTCCGGATGCTGATGCATAT
AGTGTTTATGCAGAACTATTCGATCCGGTCATAAGTGACTATCACATAGGATTTAAGCCA
ACAGACACTCACCCAAATCTTGAGTGGGGTGACTTCTCGACATTGAAAGATCTGGATCCT
GATGGGAAATATATTAAGTCAACTCGAGTTCGCTGTGGGCGATCTATCAAGGGTTATCCG
TTTAATCCTCGAATGACGATGGAATACTATTTGCAAATGGAAAAAGATGCGCAACAAGCG
TTCAGTAAACTTGACGGAGTTCACGCAGGCAAATACGAATCGTTAGCTAGCATGACTCCT
GATCGACAGAAACAGTTGATAGACGACCATTTCCTCTTCAAAGAAGGAGATCGGTTTTTG
CAGGCAGGAAAAGCATGTCAATTCTGGCCGAAGGGTAGAGGTATTTTTCTTAATCCAACC
AACACCTTTATGGTGTGGGTCGGCGAGGAAGATCATCTTCGGATTATTTCCATGCAGATG
GGGGGTGATTTAGGAGCCATATACAAACGGATGGTGGAAGGAGTGCAAAAGTTGGAGAAG
ACATTAACGTTCGTAAGGCATCCTAGACTAGGATATATCACATTCTGTCCAACTAATCTA
GGTACGACTGTGCGAGCGTCCGTAATGATAAAGCTGCCAAAGATAGGGGGTGATTTGGAT
AGTTTAGAAGCAATCGCTAACAGATACGATTTGCAAGTACGTGGTACTGCTGGCGAACAT
TCAGTGTCAGCTGACGGATCATATGACATTTCAAACAAGCGTCGACTTGGACTTACCGAA
>ff_1t
AAAGAATTTGCTAGCATGTCTCAGTTACCACAGTGTCCACCTCGTCCGAACGAACCCCAA
ATATGTTGCAAATTACAACCAGGCGAACAACCATGCTGCGAAATGGGCCCTGGTGGAGGT
TCCGCAGGCAGCGGGAAACCTGTGCCACCAGACGTGAAAGCCAAAATTGAAGAGGCGTTT
CAGAAACTCGAAAAGCAAGAAAGTAAGTCTCTTCTAAAAAAATATCTTACCCGTGATGTA
TTCAACAAATTGAAAGATCGAGTCACCCCTGATGGCTCAACCTTACTCGATGTAATACAA
TCGGGGGTTCAGAACCCTGACTCTGGGGTCGGTATTTACGCTCCGGATGCTGATGCATAT
AGTGTTTATGCAGAACTATTCGATCCGGTCATAAGTGACTATCACATAGGATTTAAGCCA
ACAGACACTCACCCAAATCTTGAGTGGGGTGACTTCTCGACATTGAAAGATCTGGATCCT
GATGGGAAATATATTAAGTCAACTCGAGTTCGCTGTGGGCGATCTATCAAGGGTTATCCG
TTTAATCCTCGAATGACGATGGAATACTATTTGCAAATGGAAAAAGATGCGCAACAAGCG
TTCAGTAAACTTGACGGAGTTCACGCAGGCAAATACGAATCGTTAGCTAGCATGACTCCT
GATCGACAGAAACAGTTGATAGACGACCATTTCCTCTTCAAAGAAGGAGATCGGTTTTTG
CAGGCAGGAAAAGCATGTCAATTCTGGCCGAAGGGTAGAGGTATTTTTCTTAATCCAACC
AACACCTTTATGGTGTGGGTCGGCGAGGAAGATCATCTTCGGATTATTTCCATGCAGATG
GGGGGTGATTTAGGAGCCATATACAAACGGATGGTGGAAGGAGTGCAAAAGTTGGAGAAG
ACATTAACGTTCGTAAGGCATCCTAGACTAGGATATATCACATTCTGTCCAACTAATCTA
GGTACGACTGTGCGAGCGTCCGTAATGATAAAGCTGCCAAAGATAGGGGGTGATTTGGAT
AGTTTAGAAGCAATCGCTAACAGATACGATTTGCAAGTACGTGGTACTGCTGGCGAACAT
TCAGTGTCAGCTGACGGATCATATGACATTTCAAACAAGCGTCGACTTGGACTTACCGAA
>ff_2t
AAAGAATTTGCTAGCATGTCTCAGTTACCACAGTGTCCACCTCGTCCGAACGAACCCCAA
ATATGTTGCAAATTACAACCAGGCGAACAACCATGCTGCGAAATGGGCCCTGGTGGAGGT
TCCGCAGGCAGCGGGAAACCTGTGCCACCAGACGTGAAAGCCAAAATTGAAGAGGCGTTT
CAGAAACTCGAAAAGCAAGAAAGTAAGTCTCTTCTAAAAAAATATCTTACCCGTGATGTA
TTCAACAAATTGAAAGATCGAGTCACCCCTGATGGCTCAACCTTACTCGATGTAATACAA
TCGGGGGTTCAGAACCCTGACTCTGGGGTCGGTATTTACGCTCCGGATGCTGATGCATAT
AGTGTTTATGCAGAACTATTCGATCCGGTCATAAGTGACTATCACATAGGATTTAAGCCA
ACAGACACTCACCCAAATCTTGAGTGGGGTGACTTCTCGACATTGAAAGATCTGGATCCT
GATGGGAAATATATTAAGTCAACTCGAGTTCGCTGTGGGCGATCTATCAAGGGTTATCCG
TTTAATCCTCGAATGACGATGGAATACTATTTGCAAATGGAAAAAGATGCGCAACAAGCG
TTCAGTAAACTTGACGGAGTTCACGCAGGCAAATACGAATCGTTAGCTAGCATGACTCCT
GATCGCCAGAAACAGTTGATAGACGACCATTTCCTCTTCAAAGAAGGAGATCGGTTTTTG
CAGGCAGGAAAAGCATGTCAATTCTGGCCGAAGGGTAGAGGTATTTTTCTTAATCCAACC
AACACCTTTATGGTGTGGGTCGGCGAGGAAGATCATCTTCGGATTATTTCCATGCAGATG
GGGGGTGATTTAGGAGCCATATACAAACGGATGGTGGAAGGAGTGCAAAAGTTGGAGAAG
ACATTAACGTTCGTAAGGCATCCTAGACTAGGATATATCACATTCTGTCCAACTAATCTA
GGTACGACTGTGCGAGCGTCCGTAATGATAAAGCTGCCAAAGATAGGGGGTGATTTGGAT
AGTTTAGAAGCAATCGCTAACAGATACGATTTGCAAGTACGTGGTACTGCTGGCGAACAT
TCAGTGTCAGCTGACGGATCATATGACATTTCAAACAAGCGTCGACTTGGACTTACCGAA
>ff_3t
AAAGAATTTGCTAGCATGTCTCAGTTACCACAGTGTCCACCTCGTCCGAACGAACCCCAA
ATATGTTGCAAATTACAACCAGGCGAACAACCATGCTGCGAAATGGGCCCTGGTGGAGGT
TCCGCAGGCAGCGGGAAACCTGTGCCACCAGACGTGAAAGCCAAAATTGAAGAGGCGTTT
CAGAAACTCGAAAAGCAAGAAAGTAAGTCTCTTCTAAAAAAATATCTTACCCGTGATGTA
TTCAACAAATTGAAAGATCGAGTCACCCCTGATGGCTCAACCTTACTCGATGTAATACAA
TCGGGGGTTCAGAACCCTGACTCTGGGGTCGGTATTTACGCTCCGGATGCTGATGCATAT
AGTGTTTATGCAGAACTATTCGATCCGGTCATAAGTGACTATCACATAGGATTTAAGCCA
ACAGACACTCACCCAAATCTTGAGTGGGGTGACTTCTCGACATTGAAAGATCTGGATCCT
GATGGGAAATATATTAAGTCAACTCGAGTTCGCTGTGGGCGATCTATCAAGGGTTATCCG
TTTAATCCTCGAATGACGATGGAATACTATTTGCAAATGGAAAAAGATGCGCAACAAGCG
TTCAGTAAACTTGACGGAGTTCACGCAGGCAAATACGAATCGTTAGCTAGCATGACTCCT
GATCGCCAGAAACAGTTGATAGACGACCATTTCCTCTTCAAAGAAGGAGATCGGTTTTTG
CAGGCAGGAAAAGCATGTCAATTCTGGCCGAAGGGTAGAGGTATTTTTCTTAATCCAACC
AACACCTTTATGGTGTGGGTCGGCGAGGAAGATCATCTTCGGATTATTTCCATGCAGATG
GGGGGTGATTTAGGAGCCATATACAAACGGATGGTGGAAGGAGTGCAAAAGTTGGAGAAG
ACATTAACGTTCGTAAGGCATCCTAGACTAGGATATATCACATTCTGTCCAACTAATCTA
GGTACGACTGTGCGAGCGTCCGTAATGATAAAGCTGCCAAAGATAGGGGGTGATTTGGAT
AGTTTAGAAGCAATCGCTAACAGATACGATTTGCAAGTACGTGGTACTGCTGGCGAACAT
TCAGTGTCAGCTGACGGATCATATGACATTTCAAACAAGCGTCGACTTGGACTTACCGAA
>np_1t
AAAGAATTTGCTAGCATGTCTCAGTTACCACAGTGTCCACCTCGTCCGAACGAACCCCAA
ATATGTTGCAAATTACAACCAGGCGAACAACCATGCTGCGAAATGGGCCCTGGTGGAGGT
TCCGCAGGCAGCGGGAAACCTGTGCCACCAGACGTGAAAGCCAAAATTGAAGAGGCGTTT
CAGAAACTCGAAAAGCAAGAAAGTAAGTCTCTTCTAAAAAAATATCTTACCCGTGATGTA
TTCAACAAATTGAAAGATCGAGTCACCCCTGATGGCTCAACCTTACTCGATGTAATACAA
TCGGGGGTTCAGAACCCTGACTCTGGGGTCGGTATTTACGCTCCGGATGCTGATGCATAT
AGTGTTTATGCAGAACTATTCGATCCGGTCATAAGTGACTATCACATAGGATTTAAGCCA
ACAGACACTCACCCAAATCTTGAGTGGGGTGACTTCTCGACATTGAAAGATCTGGATCCT
GATGGGAAATATATTAAGTCAACTCGAGTTCGCTGTGGGCGATCTATCAAGGGTTATCCG
TTTAATCCTCGAATGACGATGGAATACTATTTGCAAATGGAAAAAGATGCGCAACAAGCG
TTCAGTAAACTTGACGGAGTTCACGCAGGCAAATACGAATCGTTAGCTAGCATGACTCCT
GATCGCCAGAAACAGTTGATAGACGACCATTTCCTCTTCAAAGAAGGAGATCGGTTTTTG
CAGGCAGGAAAAGCATGTCAATTCTGGCCGAAGGGTAGAGGTATTTTTCTTAATCCAACC
AACACCTTTATGGTGTGGGTCGGCGAGGAAGATCATCTTCGGATTATTTCCATGCAGATG
GGGGGTGATTTAGGAGCCATATACAAACGGATGGTGGAAGGAGTGCAAAAGTTGGAGAAG
ACATTAACGTTCGTAAGGCATCCTAGACTAGGATATATCACATTCTGTCCAACTAATCTA
GGTACGACTGTGCGAGCGTCCGTAATGATAAAGCTGCCAAAGATAGGGGGTGATTTGGAT
AGTTTAGAAGCAATCGCTAACAGATACGATTTGCAAGTACGTGGTACTGCTGGCGAACAT
TCAGTGTCAGCTGACGGATCATATGACATTTCAAACAAGCGTCGACTTGGACTTACCGAA
>np_2t
AAAGAATTTGCTAGCATGTCTCAGTTACCACAGTGTCCACCTCGTCCGAACGAACCCCAA
ATATGTTGCAAATTACAACCAGGCGAACAACCATGCTGCGAAATGGGCCCTGGTGGAGGT
TCCGCAGGCAGCGGGAAACCTGTGCCACCAGACGTGAAAGCCAAAATTGAAGAGGCGTTT
CAGAAACTCGAAAAGCAAGAAAGTAAGTCTCTTCTAAAAAAATATCTTACCCGTGATGTA
TTCAACAAATTGAAAGATCGAGTCACCCCTGATGGCTCAACCTTACTCGATGTAATACAA
TCGGGGGTTCAGAACCCTGACTCTGGGGTCGGTATTTACGCTCCGGATGCTGATGCATAT
AGTGTTTATGCAGAACTATTCGATCCGGTCATAAGTGACTATCACATAGGATTTAAGCCA
ACAGACACTCACCCAAATCTTGAGTGGGGTGACTTCTCGACATTGAAAGATCTGGATCCT
GATGGGAAATATATTAAGTCAACTCGAGTTCGCTGTGGGCGATCTATCAAGGGTTATCCG
TTTAATCCTCGAATGACGATGGAATACTATTTGCAAATGGAAAAAGATGCGCAACAAGCG
TTCAGTAAACTTGACGGAGTTCACGCAGGCAAATACGAATCGTTAGCTAGCATGACTCCT
GATCGCCAGAAACAGTTGATAGACGACCATTTCCTCTTCAAAGAAGGAGATCGGTTTTTG
CAGGCAGGAAAAGCATGTCAATTCTGGCCGAAGGGTAGAGGTATTTTTCTTAATCCAACC
AACACCTTTATGGTGTGGGTCGGCGAGGAAGATCATCTTCGGATTATTTCCATGCAGATG
GGGGGTGATTTAGGAGCCATATACAAACGGATGGTGGAAGGAGTGCAAAAGTTGGAGAAG
ACATTAACGTTCGTAAGGCATCCTAGACTAGGATATATCACATTCTGTCCAACTAATCTA
GGTACGACTGTGCGAGCGTCCGTAATGATAAAGCTGCCAAAGATAGGGGGTGATTTGGAT
AGTTTAGAAGCAATCGCTAACAGATACGATTTGCAAGTACGTGGTACTGCTGGCGAACAT
TCAGTGTCAGCTGACGGATCATATGACATTTCAAACAAGCGTCGACTTGGACTTACCGAA
>np_3t
AAAGAATTTGCTAGCATGTCTCAGTTACCACAGTGTCCACCTCGTCCGAACGAACCCCAA
ATATGTTGCAAATTACAACCAGGCGAACAACCATGCTGCGAAATGGGCCCTGGTGGAGGT
TCCGCAGGCAGCGGGAAACCTGTGCCACCAGACGTGAAAGCCAAAATTGAAGAGGCGTTT
CAGAAACTCGAAAAGCAAGAAAGTAAGTCTCTTCTAAAAAAATATCTTACCCGTGATGTA
TTCAACAAATTGAAAGATCGAGTCACCCCTGATGGCTCAACCTTACTCGATGTAATACAA
TCGGGGGTTCAGAACCCTGACTCTGGGGTCGGTATTTACGCTCCGGATGCTGATGCATAT
AGTGTTTATGCAGAACTATTCGATCCGGTCATAAGTGACTATCACATAGGATTTAAGCCA
ACAGACACTCACCCAAATCTTGAGTGGGGTGACTTCTCGACATTGAAAGATCTGGATCCT
GATGGGAAATATATTAAGTCAACTCGAGTTCGCTGTGGGCGATCTATCAAGGGTTATCCG
TTTAATCCTCGAATGACGATGGAATACTATTTGCAAATGGAAAAAGATGCGCAACAAGCG
TTCAGTAAACTTGACGGAGTTCACGCAGGCAAATACGAATCGTTAGCTAGCATGACTCCT
GATCGCCAGAAACAGTTGATAGACGACCATTTCCTCTTCAAAGAAGGAGATCGGTTTTTG
CAGGCAGGAAAAGCATGTCAATTCTGGCCGAAGGGTAGAGGTATTTTTCTTAATCCAACC
AACACCTTTATGGTGTGGGTCGGCGAGGAAGATCATCTTCGGATTATTTCCATGCAGATG
GGGGGTGATTTAGGAGCCATATACAAACGGATGGTGGAAGGAGTGCAAAAGTTGGAGAAG
ACATTAACGTTCGTAAGGCATCCTAGACTAGGATATATCACATTCTGTCCAACTAATCTA
GGTACGACTGTGCGAGCGTCCGTAATGATAAAGCTGCCAAAGATAGGGGGTGATTTGGAT
AGTTTAGAAGCAATCGCTAACAGATACGATTTGCAAGTACGTGGTACTGCTGGCGAACAT
TCAGTGTCAGCTGACGGATCATATGACATTTCAAACAAGCGTCGACTTGGACTTACCGAA
>ar_2t
AAAGAATTTGCTAGCATGTCTCAGTTACCACAGTGTCCACCTCGTCCGAACGAACCCCAA
ATATGTTGCAAATTACAACCAGGCGAACAACCATGCTGCGAAATGGGCCCTGGTGGAGGT
TCCGCAGGCAGCGGGAAACCTGTGCCACCAGACGTGAAAGCCAAAATTGAAGAGGCGTTT
CAGAAACTCGAAAAGCAAGAAAGTAAGTCTCTTCTAAAAAAATATCTTACCCGTGATGTA
TTCAACAAATTGAAAGATCGAGTCACCCCTGATGGCTCAACCTTACTCGATGTAATACAA
TCGGGGGTTGAGAACCCTGACTCTGGGGTCGGTATTTACGCTCCGGATGCTGATGCATAT
AGTGTTTATGCAGAACTATTCGATCCGGTCATAAGTGACTATCACATAGGATTTAAGCCA
ACAGACACTCACCCAAATCTTGAGTGGGGTGACTTCTCGACATTGAAAGATCTGGATCCT
GATGGGAAATATATTAAGTCAACTCGAGTTCGCTGTGGGCGATCTATCAAGGGTTATCCG
TTTAATCCTCGAATGACGATGGAATACTATTTGCAAATGGAAAAAGATGCGCAACAAGCG
TTCAGTAAACTTGACGGAGTTCACGCAGGCAAATACGAATCGTTAGCTAGCATGACTCCT
GATCGCCAGAAAAAGTTGATAGACGACCATTTCCTCTTCAAAGAAGGAGATCGGTTTTTG
CAGGCAGGAAAAGCATGTCAATTCTGGCCGAAGGGTAGAGGTATTTTTCTTAATCCAACC
AACACCTTTATGGTGTGGGTCGGCGAGGAAGATCATCTTCGGATTATTTCCATGCAGATG
GGAGGTGATTTAGGAGCCATATACAAACGGATGGTGGAAGGAGTGCAAAAGTTGGAGAAG
ACATTAACGTTCGTAAGGCATCCTAGACTAGGATATATCACATTCTGTCCAACTAATCTA
GGTACGACTGTGCGAGCGTCCGTAATGATAAAGCTGCCAAAGATAGGGGGTGATTTGGAT
AGTTTAGAAGCAATCGCTAACAGATACGATTTGCAAGTACGTGGTACTGCTGGCGAACAT
TCAGTGTCAGCTGACGGATCATATGACATTTCAAACAAGCGTCGACTTGGACTTACCGAA
>ar_3t
AAAGAATTTGCTAGCATGTCTCAGTTACCACAGTGTCCACCTCGTCCGAACGAACCCCAA
ATATGTTGCAAATTACAACCAGGCGAACAACCATGCTGCGAAATGGGCCCTGGTGGAGGT
TCCGCAGGCAGCGGGAAACCTGTGCCACCAGACGTGAAAGCCAAAATTGAAGAGGCGTTT
CAGAAACTCGAAAAGCAAGAAAGTAAGTCTCTTCTAAAAAAATATCTTACCCGTGATGTA
TTCAACAAATTGAAAGATCGAGTCACCCCTGATGGCTCAACCTTACTCGATGTAATACAA
TCGGGGGTTGAGAACCCTGACTCTGGGGTCGGTATTTACGCTCCGGATGCTGATGCATAT
AGTGTTTATGCAGAACTATTCGATCCGGTCATAAGTGACTATCACATAGGATTTAAGCCA
ACAGACACTCACCCAAATCTTGAGTGGGGTGACTTCTCGACATTGAAAGATCTGGATCCT
GATGGGAAATATATTAAGTCAACTCGAGTTCGCTGTGGGCGATCTATCAAGGGTTATCCG
TTTAATCCTCGAATGACGATGGAATACTATTTGCAAATGGAAAAAGATGCACAACAAGCG
TTCAGTAAACTTGACGGAGTTCACGCAGGCAAATACGAATCGTTAGCTAGCATGACTCCT
GATCGCCAGAAAAAGTTGATAGACGACCATTTCCTCTTCAAAGAAGGAGATCGGTTTTTG
CAGGCAGGAAAAGCATGTCAATTCTGGCCGAAGGGTAGAGGTATTTTTCTTAATCCAACC
AACACCTTTATGGTGTGGGTCGGCGAGGAAGATCATCTTCGGATTATTTCCATGCAGATG
GGGGGTGATTTAGGAGCCATATACAAACGGATGGTGGAAGGAGTGCAAAAGTTGGAGAAG
ACATTAACGTTCGTAAGGCATCCTAGACTAGGATATATCACATTCTGTCCAACTAATCTA
GGTACGACTGTGCGAGCGTCCGTAATGATAAAGCTGCCAAAGATAGGGGGTGATTTGGAT
AGTTTAGAAGCAATCGCTAACAGATACGATTTGCAAGTACGTGGTACTGCTGGCGAACAT
TCAGTGTCAGCTGACGGATCATATGACATTTCAAACAAGCGTCGACTTGGACTTACCGAA
>ar_4t
AAAGAATTTGCTAGCATGTCTCAGTTACCACAGTGTCCACCTCGTCCGAACGAACCCCAA
ATATGTTGCAAATTACAACCAGGCGAACAACCATGCTGCGAAATGGGCCCTGGTGGAGGT
TCCGCAGGCAGCGGGAAACCTGTGCCACCAGACGTGAAAGCCAAAATTGAAGAGGCGTTT
CAGAAACTCGAAAAGCAAGAAAGTAAGTCTCTTCTAAAAAAATATCTTACCCGTGATGTA
TTCAACAAATTGAAAGATCGAGTCACCCCTGATGGCTCAACCTTACTCGATGTAATACAA
TCGGGGGTTGAGAACCCTGACTCTGGGGTCGGTATTTACGCTCCGGATGCTGATGCATAT
AGTGTTTATGCAGAACTATTCGATCCGGTCATAAGTGACTATCACATAGGATTTAAGCCA
ACAGACACTCACCCAAATCTTGAGTGGGGTGACTTCTCGACATTGAAAGATCTGGATCCT
GATGGGAAATATATTAAGTCAACTCGAGTTCGCTGTGGGCGATCTATCAAGGGTTATCCG
TTTAATCCTCGAATGACGATGGAATACTATTTGCAAATGGAAAAAGATGCGCAACAAGCG
TTCAGTAAACTTGACGGAGTTCACGCAGGCAAATACGAATCGTTAGCTAGCATGACTCCT
GATCGCCAGAAAAAGTTGATAGACGACCATTTCCTCTTCAAAGAAGGAGATCGGTTTTTG
CAGGCAGGAAAAGCATGTCAATTCTGGCCGAAGGGTAGAGGTATTTTTCTTAATCCAACC
AACACCTTTATGGTGTGGGTCGGCGAGGAAGATCATCTTCGGATTATTTCCATGCAGATG
GGGGGGGATTTAGGAGCCATATACAAACGGATGGTGGAAGGAGTGCAAAAGTTGGAGAAG
ACATTAACGTTCGTAAGGCATCCTAGACTAGGATATATCACATTCTGTCCAACTAATCTA
GGTACGACTGTGCGAGCGTCCGTAATGATAAAGCTGCCAAAGATAGGGGGTGATTTGGAT
AGTTTAGAAGCAATCGCTAACAGATACGATTTGCAAGTACGTGGTACTGCTGGCGAACAT
TCAGTGTCAGCTGACGGATCATATGACATTTCAAACAAGCGTCGACTTGGACTTACCGAA
>bot_5t
AAAGAATTTGCTAGCATGTCTCAGTTACCACAGTGTCCACCTCGTCCGAACGAACCCCAA
ATATGTTGCAAATTACAACCAGGCGAACAACCATGCTGCGAAATGGGCCCTGGTGGAGGT
TCCGCAGGCAGCGGGAAACCTGTGCCACCAGACGTGAAAGCCAAAATTGAAGAGGCGTTT
CAGAAACTCGAAAAGCAAGAAAGTAAGTCTCTTCTAAAAAAATATCTTACCCGTGATGTA
TTCAACAAATTGAAAGATCGAGTCACCCCTGATGGCTCAACCTTACTCGATGTAATACAA
TCGGGGGTTGAGAACCCTGACTCTGGGGTCGGTATTTACGCTCCGGATGCTGATGCATAT
AGTGTTTATGCAGAACTATTCGATCCGGTCATAAGTGACTATCACATAGGATTTAAGCCA
ACAGACACTCACCCAAATCTTGAGTGGGGTGACTTCTCGACATTGAAAGATCTGGATCCT
GATGGGAAATATATTAAGTCAACTCGAGTTCGCTGTGGGCGATCTATCAAGGGTTATCCG
TTTAATCCTCGAATGACGATGGAATACTATTTGCAAATGGAAAAAGATGCGCAACAAGCG
TTCAGTAAACTTGACGGAGTTCACGCAGGCAAATACGAATCGTTAGCTAGCATGACTCCT
GATCGCCAGAAAAAGTTGATAGACGACCATTTCCTCTTCAAAGAAGGAGATCGGTTTTTG
CAGGCAGGAAAAGCATGTCAATTCTGGCCGAAGGGTAGAGGTATTTTTCTTAATCCAACC
AACACCTTTATGGTGTGGGTCGGCGAGGAAGATCATCTTCGGATTATTTCCATGCAGATG
GGGGGTGATTTAGGAGCCATATACAAACGGATGGTGGAAGGAGTGCAAAAGTTGGAGAAG
ACATTAACGTTCGTAAGGCATCCTAGACTAGGATATATCACATTCTGTCCAACTAATCTA
GGTACGACTGTGCGAGCGTCCGTAATGATAAAGCTGCCAAAGATAGGGGGTGATTTGGAT
AGTTTAGAAGCAATCGCTAACAGATACGATTTGCAAGTACGTGGTACTGCTGGCGAACAT
TCAGTGTCAGCTGACGGATCATATGACATTTCAAACAAGCGTCGACTTGGACTTACCGAA
>il_8t
AAAGAATTTGCTAGCATGTCTCAGTTACCACAGTGTCCACCTCGTCCGAACGAACCCCAA
ATATGTTGCAAATTACAACCAGGCGAACAACCATGCTGCGAAATGGGCCCTGGTGGAGGT
TCCGCAGGCAGCGGGAAACCTGTGCCACCAGACGTGAAAGCCAAAATTGAAGAGGCGTTT
CAGAAACTCGAAAAGCAAGAAAGTAAGTCTCTTCTAAAAAAATATCTTACCCGTGATGTA
TTCAACAAATTGAAAGATCGAGTCACCCCTGATGGCTCAACCTTACTCGATGTAATACAA
TCGGGGGTTGAGAACCCTGACTCTGGGGTCGGTATTTACGCTCCGGATGCTGATGCATAT
AGTGTTTATGCAGAACTATTCGATCCGGTCATAAGTGACTATCACATAGGATTTAAGCCA
ACAGACACTCACCCAAATCTTGAGTGGGGTGACTTCTCGACATTGAAAGATCTGGATCCT
GATGGGAAATATATTAAGTCAACTCGAGTTCGCTGTGGGCGATCTATCAAGGGTTATCCG
TTTAATCCTCGAATGACGATGGAATACTATTTGCAAATGGAAAAAGATGCGCAACAAGCG
TTCAGTAAACTTGACGGAGTTCACGCAGGAAAATACGAATCGTTAGCTAGCATGACTCCT
GATCGCCAGAAAAAGTTGATAGACGACCATTTCCTCTTCAAAGAAGGAGATCGGTTTTTG
CAGGCAGGAAAAGCATGTCAATTCTGGCCGAAGGGTAGAGGTATTTTTCTTAATCCAACC
AACACCTTTATGGTGTGGGTCGGCGAGGAAGATCATCTTCGGATTATTTCCATGCAGATG
GGGGGTGATTTAGGAGCCATATACAAACGGATGGTGGAAGGAGTGCAAAAGTTGGAGAAG
ACATTAACGTTCGTAAGGCATCCTAGACTAGGATATATCACATTCTGTCCAACTAATCTA
GGTACGACTGTGCGAGCGTCCGTAATGATAAAACTGCCAAAGATAGGGGGTGATTTGGAT
AGTTTAGAAGCAATCGCTAACAGATACGATTTGCAAGTACGTGGTACTGCTGGCGAACAT
TCAGTGTCAGCTGACGGATCATATGACATTTCAAACAAGCGTCGACTTGGACTTACCGAA
>il_9t
AAAGAATTTGCTAGCATGTCTCAGTTACCACAGTGTCCACCTCGTCCGAACGAACCCCAA
ATATGTTGCAAATTACAACCAGGCGAACAACCATGCTGCGAAATGGGCCCTGGTGGAGGT
TCCGCAGGCAGCGGGAAACCTGTGCCACCAGACGTGAAAGCCAAAATTGAAGAGGCGTTT
CAGAAACTCGAAAAGCAAGAAAGTAAGTCTCTTCTAAAAAAATATCTTACCCGTGATGTA
TTCAACAAATTGAAAGATCGAGTCACCCCTGATGGCTCAACCTTACTCGATGTAATACAA
TCGGGGGTTGAGAACCCTGACTCTGGGGTCGGTATTTACGCTCCGGATGCTGATGCATAT
AGTGTTTATGCAGAACTATTCGATCCGGTCATAAGTGACTATCACATAGGATTTAAGCCA
ACAGACACTCACCCAAATCTTGAGTGGGGTGACTTCTCGACATTGAAAGATCTGGATCCT
GATGGGAAATATATTAAGTCAACTCGAGTTCGCTGTGGGCGATCTATCAAGGGTTATCCG
TTTAATCCTCGAATGACGATGGAATACTATTTGCAAATGGAAAAAGATGCGCAACAAGCG
TTCAGTAAACTTGACGGAGTTCACGCAGGAAAATACGAATCGTTAGCTAGCATGACTCCT
GATCGCCAGAAAAAGTTGATAGACGACCATTTCCTCTTCAAAGAAGGAGATCGGTTTTTG
CAGGCAGGAAAAGCATGTCAATTCTGGCCGAAGGGTAGAGGTATTTTTCTTAATCCAACC
AACACCTTTATGGTGTGGGTCGGCGAGGAAGATCATCTTCGGATTATTTCCATGCAGATG
GGGGGTGATTTAGGAGCCATATACAAACGGATGGTGGAAGGAGTGCAAAAGTTGGAGAAG
ACATTAACGTTCGTAAGGCATCCTAGACTAGGATATATCACATTCTGTCCAACTAATCTA
GGTACGACTGTGCGAGCGTCCGTAATGATAAAACTGCCAAAGATAGGGGGTGATTTGGAT
AGTTTAGAAGCAATCGCTAACAGATACGATTTGCAAGTACGTGGTACTGCTGGCGAACAT
TCAGTGTCAGCTGACGGATCATATGACATTTCAAACAAGCGTCGACTTGGACTTACCGAA
>il_10t
AAAGAATTTGCTAGCATGTCTCAGTTACCACAGTGTCCACCTCGTCCGAACGAACCCCAA
ATATGTTGCAAATTACAACCAGGCGAACAACCATGCTGCGAAATGGGCCCTGGTGGAGGT
TCCGCAGGCAGCGGGAAACCTGTGCCACCAGACGTGAAAGCCAAAATTGAAGAGGCGTTT
CAGAAACTCGAAAAGCAAGAAAGTAAGTCTCTTCTAAAAAAATATCTTACCCGTGATGTA
TTCAACAAATTGAAAGATCGAGTCACCCCTGATGGCTCAACCTTACTCGATGTAATACAA
TCGGGGGTTGAGAACCCTGACTCTGGGGTCGGTATTTACGCTCCGGATGCTGATGCATAT
AGTGTTTATGCAGAACTATTCGATCCGGTCATAAGTGACTATCACATAGGATTTAAGCCA
ACAGACACTCACCCAAATCTTGAGTGGGGTGACTTCTCGACATTGAAAGATCTGGATCCT
GATGGGAAATATATTAAGTCAACTCGAGTTCGCTGTGGGCGATCTATCAAGGGTTATCCG
TTTAATCCTCGAATGACGATGGAATACTATTTGCAAATGGAAAAAGATGCGCAACAAGCG
TTCAGTAAACTTGACGGAGTTCACGCAGGCAAATACGAATCGTTAGCTAGCATGACTCCT
GATCGCCAGAAAAAGTTGATAGACGACCATTTCCTCTTCAAAGAAGGAGATCGGTTTTTG
CAGGCAGGAAAAGCATGTCAATTCTGGCCGAAGGGTAGAGGTATTTTTCTTAATCCAACC
AACACCTTTATGGTGTGGGTCGGCGAGGAAGATCATCTTCGGATTATTTCCATGCAGATG
GGGGGTGATTTAGGAGCCATATACAAACGGATGGTGGAAGGAGTGCAAAAGTTGGAGAAG
ACATTAACGTTCGTAAGGCATCCTAGACTAGGATATATCACATTCTGTCCAACTAATCTA
GGTACGACTGTGCGAGCGTCCGTAATGATAAAGCTGCCAAAGATAGGGGGTGATTTGGAT
AGTTTAGAAGCAATCGCTAACAGATACGATTTGCAAGTACGTGGTACTGCTGGCGAACAT
TCAGTGTCAGCTGACGGATCATATGACATTTCAAACAAGCGTCGACTTGGACTTACCGAA
>la_1t
AAAGAATTTGCTAGCATGTCTCAGTTACCACAGTGTCCACCTCGTCCGAACGAACCCCAA
ATATGTTGCAAATTACAACCAGGCGAACAACCATGCTGCGAAATGGGCCCTGGTGGAGGT
TCCGCAGGCAGCGGGAAACCTGTGCCACCAGACGTGAAAGCCAAAATTGAAGAGGCGTTT
CAGAAACTCGAAAAGCAAGAAAGTAAGTCTCTTCTAAAAAAATATCTTACCCGTGATGTA
TTCAACAAATTGAAAGATCGAGTCACCCCTGATGGCTCAACCTTACTCGATGTAATACAA
TCGGGGGTTGAGAACCCTGACTCTGGGGTCGGTATTTACGCTCCGGATGCTGATGCATAT
AGTGTTTATGCAGAACTATTCGATCCGGTCATAAGTGACTATCACATAGGATTTAAGCCA
ACAGACACTCACCCAAATCTTGAGTGGGGTGACTTCTCGACATTGAAAGATCTGGATCCT
GATGGGAAATATATTAAGTCAACTCGAGTTCGCTGTGGGCGATCTATCAAGGGTTATCCG
TTTAATCCTCGAATGACGATGGAATACTATTTGCAAATGGAAAAAGATGCGCAACAAGCG
TTCAGTAAACTTGACGGAGTTCACGCAGGCAAATACGAATCGTTAGCTAGCATGACTCCT
GATCGCCAGAAAAAGTTGATAGACGACCATTTCCTCTTCAAAGAAGGAGATCGGTTTTTG
CAGGCAGGAAAAGCATGTCAATTCTGGCCGAAGGGTAGAGGTATTTTTCTTAATCCAACC
AACACCTTTATGGTGTGGGTCGGCGAGGAAGATCATCTTCGGATTATTTCCATGCAGATG
GGGGGTGATTTAGGAGCCATATACAAACGGATGGTGGAAGGAGTGCAAAAGTTGGAGAAG
ACATTAACGTTCGTAAGGCATCCTAGACTAGGATATATCACATTCTGTCCAACTAATCTA
GGTACGACTGTGCGAGCGTCCGTAATGATAAAGTTGCCAAAGATAGGGGGTGATTTGGAT
AGTTTAGAAGCAATCGCTAACAGATACGATTTGCAAGTACGTGGTACTGCTGGCGAACAT
TCAGTGTCAGCTGACGGATCATATGACATTTCAAACAAGCGTCGACTTGGACTTACCGAA
>la_2t
AAAGAATTTGCTAGCATGTCTCAGTTACCACAGTGTCCACCTCGTCCGAACGAACCCCAA
ATATGTTGCAAATTACAACCAGGCGAACAACCATGCTGCGAAATGGGCCCTGGTGGAGGT
TCCGCAGGCAGCGGGAAACCTGTGCCACCAGACGTGAAAGCCAAAATTGAAGAGGCGTTT
CAGAAACTCGAAAAGCAAGAAAGTAAGTCTCTTCTAAAAAAATATCTTACCCGTGATGTA
TTCAACAAATTGAAAGATCGAGTCACCCCTGATGGCTCAACCTTACTCGATGTAATACAA
TCGGGGGTTGAGAACCCTGACTCTGGGGTCGGTATTTACGCTCCGGATGCTGATGCATAT
AGTGTTTATGCAGAACTATTCGATCCGGTCATAAGTGACTATCACATAGGATTTAAGCCA
ACAGACACTCACCCAAATCTTGAGTGGGGTGACTTCTCGACATTGAAAGATCTGGATCCT
GATGGGAAATATATTAAGTCAACTCGAGTTCGCTGTGGGCGATCTATCAAGGGTTATCCG
TTTAATCCTCGAATGACGATGGAATACTATTTGCAAATGGAAAAAGATGCGCAACAAGCG
TTCAGTAAACTTGACGGAGTTCACGCAGGCAAATACGAATCGTTAGCTAGCATGACTCCT
GATCGCCAGAAAAAGTTGATAGACGACCATTTCCTCTTCAAAGAAGGAGATCGGTTTTTG
CAGGCAGGAAAAGCATGTCAATTCTGGCCGAAGGGTAGAGGTATTTTTCTTAATCCAACC
AACACCTTTATGGTGTGGGTCGGCGAGGAAGATCATCTTCGGATTATTTCCATGCAGATG
GGGGGTGATTTAGGAGCCATATACAAACGGATGGTGGAAGGAGTGCAAAAGTTGGAGAAG
ACATTAACGTTCGTAAGGCATCCTAGACTAGGATATATCACATTCTGTCCAACTAATCTA
GGTACGACTGTGCGAGCGTCCGTAATGATAAAGCTGCCAAAGATAGGGGGTGATTTGGAT
AGTTTAGAAGCAATCGCTAACAGATACGATTTGCAAGTACGTGGTACTGCTGGCGAACAT
TCAGTGTCAGCTGACGGATCATATGACATTTCAAACAAGCGTCGACTTGGACTTACCGAA
>la_3t
AAAGAATTTGCTAGCATGTCTCAGTTACCACAGTGTCCACCTCGTCCGAACGAACCCCAA
ATATGTTGCAAATTACAACCAGGCGAACAACCATGCTGCGAAATGGGCCCTGGTGGAGGT
TCCGCAGGCAGCGGGAAACCTGTGCCACCAGACGTGAAAGCCAAAATTGAAGAGGCGTTT
CAGAAACTCGAAAAGCAAGAAAGTAAGTCTCTTCTAAAAAAATATCTTACCCGTGATGTA
TTCAACAAATTGAAAGATCGAGTCACCCCTGATGGCTCAACCTTACTCGATGTAATACAA
TCGGGGGTTGAGAACCCTGACTCTGGGGTCGGTATTTACGCTCCGGATGCTGATGCATAT
AGTGTTTATGCAGAACTATTCGATCCGGTCATAAGTGACTATCACATAGGATTTAAGCCA
ACAGACACTCACCCAAATCTTGAGTGGGGTGACTTCTCGACATTGAAAGATCTGGATCCT
GATGGGAAATATATTAAGTCAACTCGAGTTCGCTGTGGGCGATCTATCAAGGGTTATCCG
TTTAATCCTCGAATGACGATGGAATACTATTTGCAAATGGAAAAAGATGCGCAACAAGCG
TTCAGTAAACTTGACGGAGTTCACGCAGGCAAATACGAATCGTTAGCTAGCATGACTCCT
GATCGCCAGAAAAAGTTGATAGACGACCATTTCCTCTTCAAAGAAGGAGATCGGTTTTTG
CAGGCAGGAAAAGCATGTCAATTCTGGCCGAAGGGTAGAGGTATTTTTCTTAATCCAACC
AACACCTTTATGGTGTGGGTCGGCGAGGAAGATCATCTTCGGATTATTTCCATGCAGATG
GGGGGTGATTTAGGAGCCATATACAAACGGATGGTGGAAGGAGTGCAAAAGTTGGAGAAG
ACATTAACGTTCGTAAGGCATCCTAGACTAGGATATATCACATTCTGTCCAACTAATCTA
GGTACGACTGTGCGAGCGTCCGTAATGATAAAGCTGCCAAAGATAGGGGGTGATTTGGAT
AGTTTAGAAGCAATCGCTAACAGATACGATTTGCAAGTACGTGGTACTGCTGGCGAACAT
TCAGTGTCAGCTGACGGATCATATGACATTTCAAACAAGCGTCGACTTGGACTTACCGAA
>mi_3t
AAAGAATTTGCTAGCATGTCTCAGTTACCACAGTGTCCACCTCGTCCGAACGAACCCCAA
ATATGTTGCAAATTACAACCAGGCGAACAACCATGCTGCGAAATGGGCCCTGGTGGAGGT
TCCGCAGGCAGCGGGAAACCTGTGCCACCAGACGTGAAAGCCAAAATTGAAGAGGCGTTT
CAGAAACTCGAAAAGCAAGAAAGTAAGTCTCTTCTAAAAAAATATCTTACCCGTGATGTA
TTCAACAAATTGAAAGATCGAGTCACCCCTGATGGCTCAACCTTACTCGATGTAATACAA
TCGGGGGTTGAGAACCCTGACTCTGGGGTCGGTATTTACGCTCCGGATGCTGATGCATAT
AGTGTTTATGCAGAACTATTCGATCCGGTCATAAGTGACTATCACATAGGATTTAAGCCA
ACAGACACTCACCCAAATCTTGAGTGGGGTGACTTCTCGACATTGAAAGATCTGGATCCT
GATGGGAAATATATTAAGTCAACTCGAGTTCGCTGTGGGCGATCTATCAAGGGTTATCCG
TTTAATCCTCGAATGACGATGGAATACTATTTGCAAATGGAAAAAGATGCGCAACAAGCG
TTCAGTAAACTTGACGGAGTTCACGCAGGCAAATACGAATCGTTAGCTAGCATGACTCCT
GATCGCCAGAAAAAGTTGATAGACGACCATTTCCTCTTCAAAGAAGGAGATCGGTTTTTG
CAGGCAGGAAAAGCATGTCAATTCTGGCCGAAGGGTAGAGGTATTTTTCTTAATCCAACC
AACACCTTTATGGTGTGGGTCGGCGAGGAAGATCATCTTCGGATTATTTCCATGCAGATG
GGGGGTGATTTAGGAGCCATATACAAACGGATGGTGGAAGGAGTGCAAAAGTTGGAGAAG
ACATTAACGTTCGTAAGGCATCCTAGACTAGGATATATCACATTCTGTCCAACTAATCTA
GGTACGACTGTGCGAGCGTCCGTAATGATAAAGCTGCCAAAGATAGGGGGTGATTTGGAT
AGTTTAGAAGCAATCGCTAACAGATACGATTTGCAAGTACGTGGTACTGCTGGCGAACAT
TCAGTGTCAGCTGACGGATCATATGACATTTCAAACAAGCGTCGACTTGGACTTACCGAA
>mi_4t
AAAGAATTTGCTAGCATGTCTCAGTTACCACAGTGTCCACCTCGTCCGAACGAACCCCAA
ATATGTTGCAAATTACAACCAGGCGAACAACCATGCTGCGAAATGGGCCCTGGTGGAGGT
TCCGCAGGCAGCGGGAAACCTGTGCCACCAGACGTGAAAGCCAAAATTGAAGAGGCGTTT
CAGAAACTCGAAAAGCAAGAAAGTAAGTCTCTTCTAAAAAAATATCTTACCCGTGATGTA
TTCAACAAATTGAAAGATCGAGTCACCCCTGATGGCTCAACCTTACTCGATGTAATACAA
TCGGGGGTTGAGAACCCTGACTCTGGGGTCGGTATTTACGCTCCGGATGCTGATGCATAT
AGTGTTTATGCAGAACTATTCGATCCGGTCATAAGTGACTATCACATAGGATTTAAGCCA
ACAGACACTCACCCAAATCTTGAGTGGGGTGACTTCTCGACATTGAAAGATCTGGATCCT
GATGGGAAATATATTAAGTCAACTCGAGTTCGCTGTGGGCGATCTATCAAGGGTTATCCG
TTTAATCCTCGAATGACGATGGAATACTATTTGCAAATGGAAAAAGATGCGCAACAAGCG
TTCAGTAAACTTGACGGAGTTCACGCAGGCAAATACGAATCGTTAGCTAGCATGACTCCT
GATCGCCAGAAAAAGTTGATAGACGACCATTTCCTCTTCAAAGAAGGAGATCGGTTTTTG
CAGGCAGGAAAAGCATGTCAATTCTGGCCGAAGGGTAGAGGTATTTTTCTTAATCCAACC
AACACCTTTATGGTGTGGGTCGGCGAGGAAGATCATCTTCGGATTATTTCCATGCAGATG
GGGGGTGATTTAGGAGCCATATACAAACGGATGGTGGAAGGAGTGCAAAAGTTGGAGAAG
ACATTAACGTTCGTAAGGCATCCTAGACTAGGATATATCACATTCTGTCCAACTAATCTA
GGTACGACTGTGCGAGCGTCCGTAATGATAAAGCTGCCAAAGATAGGGGGTGATTTGGAT
AGTTTAGAAGCAATCGCTAACAGATACGATTTGCAAGTACGTGGTACTGCTGGCGAACAT
TCAGTGTCAGCTGACGGATCATATGACATTTCAAACAAGCGTCGACTTGGACTTACCGAA
>mi_5t
AAAGAATTTGCTAGCATGTCTCAGTTACCACAGTGTCCACCTCGTCCGAACGAACCCCAA
ATATGTTGCAAATTACAACCAGGCGAACAACCATGCTGCGAAATGGGCCCTGGTGGAGGT
TCCGCAGGCAGCGGGAAACCTGTGCCACCAGACGTGAAAGCCAAAATTGAAGAGGCGTTT
CAGAAACTCGAAAAGCAAGAAAGTAAGTCTCTTCTAAAAAAATATCTTACCCGTGATGTA
TTCAACAAATTGAAAGATCGAGTCACCCCTGATGGCTCAACCTTACTCGATGTAATACAA
TCGGGGGTTGAGAACCCTGACTCTGGGGTCGGTATTTACGCTCCGGATGCTGATGCATAT
AGTGTTTATGCAGAACTATTCGATCCGGTCATAAGTGACTATCACATAGGATTTAAGCCA
ACAGACACTCACCCAAATCTTGAGTGGGGTGACTTCTCGACATTGAAAGATCTGGATCCT
GATGGGAAATATATTAAGTCAACTCGAGTTCGCTGTGGGCGATCTATCAAGGGTTATCCG
TTTAATCCTCGAATGACGATGGAATACTATTTGCAAATGGAAAAAGATGCGCAACAAGCG
TTCAGTAAACTTGACGGAGTTCACGCAGGCAAATACGAATCGTTAGCTAGCATGACTCCT
GATCGCCAGAAAAAGTTGATAGACGACCATTTCCTCTTCAAAGAAGGAGATCGGTTTTTG
CAGGCAGGAAAAGCATGTCAATTCTGGCCGAAGGGTAGAGGTATTTTTCTTAATCCAACC
AACACCTTTATGGTGTGGGTCGGCGAGGAAGATCATCTTCGGATTATTTCCATGCAGATG
GGGGGTGATTTAGGAGCCATATACAAACGGATGGTGGAAGGAGTGCAAAAGTTGGAGAAG
ACATTAACGTTCGTAAGGCATCCTAGACTAGGATATATCACATTCTGTCCAACTAATCTA
GGTACGACTGTGCGAGCGTCCGTAATGATAAAGCTGCCAAAGATAGGGGGTGATTTGGAT
AGTTTAGAAGCAATCGCTAACAGATACGATTTGCAAGTACGTGGTACTGCTGGCGAACAT
TCAGTGTCAGCTGACGGATCATATGACATTTCAAACAAGCGTCGACTTGGACTTACCGAA
>nc_5t
AAAGAATTTGCTAGCATGTCTCAGTTACCACAGTGTCCACCTCGTCCGAACGAACCCCAA
ATATGTTGCAAATTACAACCAGGCGAACAACCATGCTGCGAAATGGGCCCTGGTGGAGGT
TCCGCAGGCAGCGGGAAACCTGTGCCACCAGACGTGAAAGCCAAAATTGAAGAGGCGTTT
CAGAAACTCGAAAAGCAAGAAAGTAAGTCTCTTCTAAAAAAATATCTTACCCGTGATGTA
TTCAACAAATTGAAAGATCGAGTCACCCCTGATGGCTCAACCTTACTCGATGTAATACAA
TCGGGGGTTGAGAACCCTGACTCTGGGGTCGGTATTTACGCTCCGGATGCTGATGCATAT
AGTGTTTATGCAGAACTATTCGATCCGGTCATAAGTGACTATCACATAGGATTTAAGCCA
ACAGACACTCACCCAAATCTTGAGTGGGGTGACTTCTCGACATTGAAAGATCTGGATCCT
GATGGGAAATATATTAAGTCAACTCGAGTTCGCTGTGGGCGATCTATCAAGGGTTATCCG
TTTAATCCTCGAATGACGATGGAATACTATTTGCAAATGGAAAAAGATGCGCAACAAGCG
TTCAGTAAACTTGACGGAGTTCACGCAGGCAAATACGAATCGTTAGCTAGCATGACTCCT
GATCGCCAGAAAAAGTTGATAGACGACCATTTCCTCTTCAAAGAAGGAGATCGGTTTTTG
CAGGCAGGAAAAGCATGTCAATTCTGGCCGAAGGGTAGAGGTATTTTTCTTAATCCAACC
AACACCTTTATGGTGTGGGTCGGCGAGGAAGATCATCTTCGGATTATTTCCATGCAGATG
GGGGGTGATTTAGGAGCCATATACAAACGGATGGTGGAAGGAGTGCAAAAGTTGGAGAAG
ACATTAACGTTCGTAAGGCATCCTAGACTAGGATATATCACATTCTGTCCAACTAATCTA
GGTACGACTGTGCGAGCGTCCGTAATGATAAAGCTGCCAAAGATAGGGGGTGATTTGGAT
AGTTTAGAAGCAATCGCTAACAGATACGATTTGCAAGTACGTGGTACTGCTGGCGAACAT
TCAGTGTCAGCTGACGGATCATATGACATTTCAAACAAGCGTCGACTTGGACTTACCGAA
>nc_7t
AAAGAATTTGCTAGCATGTCTCAGTTACCACAGTGTCCACCTCGTCCGAACGAACCCCAA
ATATGTTGCAAATTACAACCAGGCGAACAACCATGCTGCGAAATGGGCCCTGGTGGAGGT
TCCGCAGGCAGCGGGAAACCTGTGCCACCAGACGTGAAAGCCAAAATTGAAGAGGCGTTT
CAGAAACTCGAAAAGCAAGAAAGTAAGTCTCTTCTAAAAAAATATCTTACCCGTGATGTA
TTCAACAAATTGAAAGATCGAGTCACCCCTGATGGCTCAACCTTACTCGATGTAATACAA
TCGGGGGTTGAGAACCCTGACTCTGGGGTCGGTATTTACGCTCCGGATGCTGATGCATAT
AGTGTTTATGCAGAACTATTCGATCCGGTCATAAGTGACTATCACATAGGATTTAAGCCA
ACAGACACTCACCCAAATCTTGAGTGGGGTGACTTCTCGACATTGAAAGATCTGGATCCT
GATGGGAAATATATTAAGTCAACTCGAGTTCGCTGTGGGCGATCTATCAAGGGTTATCCG
TTTAATCCTCGAATGACGATGGAATACTATTTGCAAATGGAAAAAGATGCGCAACAAGCG
TTCAGTAAACTTGACGGAGTTCACGCAGGCAAATACGAATCGTTAGCTAGCATGACTCCT
GATCGCCAGAAAAAGTTGATAGACGACCATTTCCTCTTCAAAGAAGGAGATCGGTTTTTG
CAGGCAGGAAAAGCATGTCAATTCTGGCCGAAGGGTAGAGGTATTTTTCTTAATCCAACC
AACACCTTTATGGTGTGGGTCGGCGAGGAAGATCATCTTCGGATTATTTCCATGCAGATG
GGGGGTGATTTAGGAGCCATATACAAACGAATGGTGGAAGGAGTGCAAAAGTTGGAGAAG
ACATTAACGTTCGTAAGGCATCCTAGACTAGGATATATCACATTCTGTCCAACTAATCTA
GGTACGACTGTGCGAGCGTCCGTAATGATAAAGCTGCCAAAGATAGGGGGTGATTTGGAT
AGTTTAGAAGCAATCGCTAACAGATACGATTTGCAAGTACGTGGTACTGCTGGCGAACAT
TCAGTGTCAGCTGACGGATCATATGACATTTCAAACAAGCGTCGACTTGGACTTACCGAA
>tx20_7t
AAAGAATTTGCTAGCATGTCTCAGTTACCACAGTGTCCACCTCGTCCGAACGAACCCCAA
ATATGTTGCAAATTACAACCAGGCGAACAACCATGCTGCGAAATGGGCCCTGGTGGAGGT
TCCGCAGGCAGCGGGAAACCTGTGCCACCAGACGTGAAAGCCAAAATTGAAGAGGCGTTT
CAGAAACTCGAAAAGCAAGAAAGTAAGTCTCTTCTAAAAAAATATCTTACCCGTGATGTA
TTCAACAAATTGAAAGATCGAGTCACCCCTGATGGCTCAACCTTACTCGATGTAATACAA
TCGGGGGTTGAGAACCCTGACTCTGGGGTCGGTATTTACGCTCCGGATGCTGATGCATAT
AGTGTTTATGCAGAACTATTCGATCCGGTCATAAGTGACTATCACATAGGATTTAAGCCA
ACAGACACTCACCCAAATCTTGAATGGGGTGACTTCTCGACATTGAAAGATCTGGATCCT
GATGGGAAATATATTAAGTCAACTCGAGTTCGCTGTGGGCGATCTATCAAGGGTTATCCG
TTTAATCCTCGAATGACGATGGAATACTATTTGCAAATGGAAAAAGATGCGCAACAAGCG
TTCAGTAAACTTGACGGAGTTCACGCAGGCAAATACGAATCGTTAGCTAGCATGACTCCT
GATCGCCAGAAAAAGTTGATAGACGACCATTTCCTCTTCAAAGAAGGAGATCGGTTTTTG
CAGGCAGGAAAAGCTTGTCAATTCTGGCCGAAGGGTAGAGGTATTTTTCTTAATCCAACC
AACACCTTTATGGTGTGGGTCGGCGAGGAAGATCATCTTCGGATTATTTCCATGCAGATG
GGGGGTGATTTAGGAGCCATATACAAACGGATGGTGGAAGGAGTGCAAAAGTTGGAGAAG
ACATTAACGTTCGTAAGGCATCCTAGACTAGGATATATCACATTCTGTCCAACTAATCTA
GGTACGACTGTGCGAGCGTCCGTAATGATAAAGCTGCCAAAGATAGGGGGTGATTTGGAT
AGTTTAGAAGCAATCGCTAAGAGATACGATTTGCAAGTACGTGGTACTGCTGGCGAACAT
TCAGTGTCAGCTGACGGATCATATGACATTTCAAACAAGCGTCGACTTGGACTTACCGAA
>tx20_8t
AAAGAATTTGCTAGCATGTCTCAGTTACCACAGTGTCCACCTCGTCCGAACGAACCCCAA
ATATGTTGCAAATTACAACCAGGCGAACAACCATGCTGCGAAATGGGCCCTGGTGGAGGT
TCCGCAGGCAGCGGGAAACCTGTGCCACCAGACGTGAAAGCCAAAATTGAAGAGGCGTTT
CAGAAACTCGAAAAGCAAGAAAGTAAGTCTCTTCTAAAAAAATATCTTACCCGTGATGTA
TTCAACAAATTGAAAGATCGAGTCACCCCTGATGGCTCAACCTTACTCGATGTAATACAA
TCGGGGGTTGAGAACCCTGACTCTGGGGTCGGTATTTACGCTCCGGATGCTGATGCATAT
AGTGTTTATGCAGAACTATTCGATCCGGTCATAAGTGACTATCACATAGGATTTAAGCCA
ACAGACACTCACCCAAATCTTGAATGGGGTGACTTCTCGACATTGAAAGATCTGGATCCT
GATGGGAAATATATTAAGTCAACTCGAGTTCGCTGTGGGCGATCTATCAAGGGTTATCCG
TTTAATCCTCGAATGACGATGGAATACTATTTGCAAATGGAAAAAGATGCGCAACAAGCG
TTCAGTAAACTTGACGGAGTTCACGCAGGCAAATACGAATCGTTAGCTAGCATGACTCCT
GATCGCCAGAAAAAGTTGATAGACGACCATTTCCTCTTCAAAGAAGGAGATCGGTTTTTG
CAGGCAGGAAAAGCTTGTCAATTCTGGCCGAAGGGTAGAGGTATTTTTCTTAATCCAACC
AACACCTTTATGGTGTGGGTCGGCGAGGAAGATCATCTTCGGATTATTTCCATGCAGATG
GGGGGTGATTTAGGAGCCATATACAAACGGATGGTGGAGGGAGTGCAAAAGTTGGAGAAG
ACATTAACGTTCGTAAGGCATCCTAGACTAGGATATATCACATTCTGTCCAACTAATCTA
GGTACGACTGTGCGAGCGTCCGTAATGATAAAGCTGCCAAAGATAGGGGGTGATTTGGAT
AGTTTAGAAGCAATCGCTAAGAGATACGATTTGCAAGTACGTGGTACTGCTGGCGAACAT
TCAGTGTCAGCTGACGGATCATATGACATTTCAAACAAGCGTCGACTTGGACTTACCGAA
>tx20_9t
AAAGAATTTGCTAGCATGTCTCAGTTACCACAGTGTCCACCTCGTCCGAACGAACCCCAA
ATATGTTGCAAATTACAACCAGGCGAACAACCATGCTGCGAAATGGGCCCTGGTGGAGGT
TCCGCAGGCAGCGGGAAACCTGTGCCACCAGACGTGAAAGCCAAAATTGAAGAGGCGTTT
CAGAAACTCGAAAAGCAAGAAAGTAAGTCTCTTCTAAAAAAATATCTTACCCGTGATGTA
TTCAACAAATTGAAAGATCGAGTCACCCCTGATGGCTCAACCTTACTCGATGTAATACAA
TCGGGGGTTGAGAACCCTGACTCTGGGGTCGGTATTTACGCTCCGGATGCTGATGCATAT
AGTGTTTATGCAGAACTATTCGATCCGGTCATAAGTGACTATCACATAGGATTTAAGCCA
ACAGACACTCACCCAAATCTTGAATGGGGTGACTTCTCGACATTGAAAGATCTGGATCCT
GATGGGAAATATATTAAGTCAACTCGAGTTCGCTGTGGGCGATCTATCAAGGGTTATCCG
TTTAATCCTCGAATGACGATGGAATACTATTTGCAAATGGAAAAAGATGCGCAACAAGCG
TTCAGTAAACTTGACGGAGTTCACGCAGGCAAATACGAATCGTTAGCTAGCATGACTCCT
GATCGCCAGAAAAAGTTGATAGACGACCATTTCCTCTTCAAAGAAGGAGATCGGTTTTTG
CAGGCAGGAAAAGCTTGTCAATTCTGGCCGAAGGGTAGAGGTATTTTTCTTAATCCAACC
AACACCTTTATGGTGTGGGTCGGCGAGGAAGATCATCTTCGGATTATTTCCATGCAGATG
GGGGGTGATTTAGGAGCCATATACAAACGGATGGTGGAAGGAGTGCAAAAGTTGGAGAAG
ACATTAACGTTCGTAAGGCATCCTAGACTAGGATATATCACATTCTGTCCAACTAATCTA
GGTACGACTGTGCGAGCGTCCGTAATGATAAAGCTGCCAAAGATAGGGGGTGATTTGGAT
AGTTTAGAAGCAATCGCTAAGAGATACGATTTGCAAGTACGTGGTACTGCTGGCGAACAT
TCAGTGTCAGCTGACGGATCATATGACATTTCAAACAAGCGTCGACTTGGACTTACCGAA
>tx30_1t
AAAGAATTTGCTAGCATGTCTCAGTTACCACAGTGTCCACCTCGTCCGAACGAACCCCAA
ATATGTTGCAAATTACAACCAGGCGAACAACCATGCTGCGAAATGGGCCCTGGTGGAGGT
TCCGCAGGCAGCGGGAAACCTGTGCCACCAGACGTGAAAGCCAAAATTGAAGAGGCGTTT
CAGAAACTCGAAAAGCAAGAAAGTAAGTCTCTTCTAAAAAAATATCTTACCCGTGATGTA
TTCAACAAATTGAAAGATCGAGTCACCCCTGATGGCTCAACCTTACTCGATGTAATACAA
TCGGGGGTTGAGAACCCTGACTCTGGGGTCGGTATTTACGCTCCGGATGCTGATGCATAT
AGTGTTTATGCAGAACTATTCGATCCGGTCATAAGTGACTATCACATAGGATTTAAGCCA
ACAGACACTCACCCAAATCTTGAATGGGGTGACTTCTCGACATTGAAAGATCTGGATCCT
GATGGGAAATATATTAAGTCAACTCGAGTTCGCTGTGGGCGATCTATCAAGGGTTATCCG
TTTAATCCTCGAATGACGATGGAATACTATTTGCAAATGGAAAAAGATGCGCAACAAGCG
TTCAGTAAACTTGACGGAGTTCACGCAGGCAAATACGAATCGTTAGCTAGCATGACTCCT
GATCGCCAGAAAAAGTTGATAGACGACCATTTCCTCTTCAAAGAAGGAGATCGGTTTTTG
CAGGCAGGAAAAGCTTGTCAATTCTGGCCGAAGGGTAGAGGTATTTTTCTTAATCCAACC
AACACCTTTATGGTGTGGGTCGGCGAGGAAGATCATCTTCGGATTATTTCCATGCAGATG
GGGGGTGATTTAGGAGCCATATACAAACGGATGGTGGAAGGAGTGCAAAAGTTGGAGAAG
ACATTAACGTTCGTAAGGCATCCTAGACTAGGATATATCACATTCTGTCCAACTAATCTA
GGTACGACTGTGCGAGCGTCCGTAATGATAAAGCTGCCAAAGATAGGGGGTGATTTGGAT
AGTTTAGAAGCAATCGCTAAGAGATACGATTTGCAAGTACGTGGTACTGCTGGCGAACAT
TCAGTGTCAGCTGACGGATCATATGACATTTCAAACAAGCGTCGACTTGGACTTACCGAA
>tx30_3t
AAAGAATTTGCTAGCATGTCTCAGTTACCACAGTGTCCACCTCGTCCGAACGAACCCCAA
ATATGTTGCAAATTACAACCAGGCGAACAACCATGCTGCGAAATGGGCCCTGGTGGAGGT
TCCGCAGGCAGCGGGAAACCTGTGCCACCAGACGTGAAAGCCAAAATTGAAGAGGCGTTT
CAGAAACTCGAAAAGCAAGAAAGTAAGTCTCTTCTAAAAAAATATCTTACCCGTGATGTA
TTCAACAAATTGAAAGATCGAGTCACCCCTGATGGCTCAACCTTACTCGATGTAATACAA
TCGGGGGTTGAGAACCCTGACTCTGGGGTCGGTATTTACGCTCCGGATGCTGATGCATAT
AGTGTTTATGCAGAACTATTCGATCCGGTCATAAGTGACTATCACATAGGATTTAAGCCA
ACAGACACTCACCCAAATCTTGAATGGGGTGACTTCTCGACATTGAAAGATCTGGATCCT
GATGGGAAATATATTAAGTCAACTCGAGTTCGCTGTGGGCGATCTATCAAGGGTTATCCG
TTTAATCCTCGAATGACGATGGAATACTATTTGCAAATGGAAAAAGATGCGCAACAAGCG
TTCAGTAAACTTGACGGAGTTCACGCAGGCAAATACGAATCGTTAGCTAGCATGACTCCT
GATCGCCAGAAAAAGTTGATAGACGACCATTTCCTCTTCAAAGAAGGAGATCGGTTTTTG
CAGGCAGGAAAAGCTTGTCAATTCTGGCCGAAGGGTAGAGGTATTTTTCTTAATCCAACC
AACACCTTTATGGTGTGGGTCGGCGAGGAAGATCATCTTCGGATTATTTCCATGCAGATG
GGGGGTGATTTAGGAGCCATATACAAACGGATGGTGGAAGGAGTGCAAAAGTTGGAGAAG
ACATTAACGTTCGTAAGGCATCCTAGACTAGGATATATCACATTCTGTCCAACTAATCTA
GGTACGACTGTGCGAGCGTCCGTAATGATAAAGCTGCCAAAGATAGGGGGTGATTTGGAT
AGTTTAGAAGCAATCGCTAAGAGATACGATTTGCAAGTACGTGGTACTGCTGGCGAACAT
TCAGTGTCAGCTGACGGATCATATGACATTTCAAACAAGCGTCGACTTGGACTTACCGAA
>tx35_3t
AAAGAATTTGCTAGCATGTCTCAGTTACCACAGTGTCCACCTCGTCCGAACGAACCCCAA
ATATGTTGCAAATTACAACCAGGCGAACAACCATGCTGCGAAATGGGCCCTGGTGGAGGT
TCCGCAGGCAGCGGGAAACCTGTGCCACCAGACGTGAAAGCCAAAATTGAAGAGGCGTTT
CAGAAACTCGAAAAGCAAGAAAGTAAGTCTCTTCTAAAAAAATATCTTACCCGTGATGTA
TTCAACAAATTGAAAGATCGAGTCACCCCTGATGGCTCAACCTTACTCGATGTAATACAA
TCGGGGGTTGAGAACCCTGACTCTGGGGTCGGTATTTACGCTCCGGATGCTGATGCATAT
AGTGTTTATGCAGAACTATTCGATCCGGTCATAAGTGACTATCACATAGGATTTAAGCCA
ACAGACACTCACCCAAATCTTGAATGGGGTGACTTCTCGACATTGAAAGATCTGGATCCT
GATGGGAAATATATTAAGTCAACTCGAGTTCGCTGTGGGCGATCTATCAAGGGTTATCCG
TTTAATCCTCGAATGACGATGGAATACTATTTGCAAATGGAAAAAGATGCGCAACAAGCG
TTCAGTAAACTTGACGGAGTTCACGCAGGCAAATACGAATCGTTAGCTAGCATGACTCCT
GATCGCCAGAAAAAGTTGATAGACGACCATTTCCTCTTCAAAGAAGGAGATCGGTTTTTG
CAGGCAGGAAAAGCTTGTCAATTCTGGCCGAAGGGTAGAGGTATTTTTCTTAATCCAACC
AACACCTTTATGGTGTGGGTCGGCGAGGAAGATCATCTTCGGATTATTTCCATGCAGATG
GGGGGTGATTTAGGAGCCATATACAAACGGATGGTGGAAGGAGTGCAAAAGTTGGAGAAG
ACATTAACGTTCGTAAGGCATCCTAGACTAGGATATATCACATTCTGTCCAACTAATCTA
GGTACGACTGTGCGAGCGTCCGTAATGATAAAGCTGCCAAAGATAGGGGGTGATTTGGAT
AGTTTAGAAGCAATCGCTAAGAGATACGATTTGCAAGTACGTGGTACTGCTGGTGAACAT
TCAGTGTCAGCTGACGGATCATATGACATTTCAAACAAGCGTCGACTTGGACTTACCGAA
