# Supplementary material for: Sorted gene genealogies and species-specific nonsynonymous substitutions point to putative postmating prezygotic isolation genes in Allonemobius crickets
Source: PeerJ. 2016 Feb 15;4:e1678. doi: 10.7717/peerj.1678 (PMC4756749; doi:10.7717/peerj.1678)
Supplement: Supplemental Information 2 — This archive includes files that were used to detect evidence of selection on the gene tree and includes only allopatric individuals. They include fasta files and newick tree files formatted for HyPhy. [file peerj-04-1678-s002.gz › allopatric_only/ak_nj_t3p.tre]

((((((((((((akn_1t:0,akn_2t:0):0,(akn_3t:0,ff_1t:0):0):0.000877772729604289,ff_2t:0):0,ff_3t:0):0,np_1t:0):0,np_2t:0):0,np_3t:0):0.001756779943428002,la_2t:0):3.294822827986071e-07,(nc_5t:0,nc_7t:0.0008779717806873476):6.266167469292879e-08):7.455720382869041e-08,(ar_3t:0.0008779717806873476,mi_4t:0):1.206040658945599e-07):1.339211538483082e-08,((il_8t:0,il_9t:0):0.00175651602230787,il_10t:0):4.748325080337888e-07):1.225519097980044e-08,((ar_2t:0.0008779717806873476,mi_3t:0):7.757135046218729e-08,ar_4t:0.0008780809142619433):8.462984247452611e-08,(((bot_5t:0,((((tx20_7t:0,(tx20_8t:0.0008787524257662405,tx35_3t:0.0008787524257662405):0):0,tx20_9t:0):0,tx30_1t:0):0,tx30_3t:0):0.00263641783628478):0,la_3t:0):2.88641643851833e-07,(la_1t:0.0008779717806873476,mi_5t:0):1.125393326092232e-07):1.307571222608486e-08);
