# Supplementary material for: Sorted gene genealogies and species-specific nonsynonymous substitutions point to putative postmating prezygotic isolation genes in Allonemobius crickets
Source: PeerJ. 2016 Feb 15;4:e1678. doi: 10.7717/peerj.1678 (PMC4756749; doi:10.7717/peerj.1678)
Supplement: Supplemental Information 2 — This archive includes files that were used to detect evidence of selection on the gene tree and includes only allopatric individuals. They include fasta files and newick tree files formatted for HyPhy. [file peerj-04-1678-s002.gz › allopatric_only/apbp_allo_namefix.fas]

>akn_1t
AAAGGTCCCGCAGTAAAATTCTTGAGTAAAGAAGAAGCATCAAAAATTGATGAGGAATTG
GGTTCCAAGTACAAGATCACAATCGTACAATTATTGGAACTTGCTGGGTACAGCTGCTCG
TTAGCATTCGGTGAGTTTTATCCTGCTAAGAAACTAGCAAAAAGTAAGATTTTAGTGTGT
TGTGGTGTCACACACAACGGTGGAATCGGGCTAGTTACTGCCAGACACCTTAAATTGTAT
GGATACACAGTAGACATATACCACCCTAAAAAAAGCGATAAAGAAATATTTGGTGCTCTG
GTGGAACAGTGCGAAGCTTTGGAGATCCCCATGGTTGGAACGCTTCCCACAGTCAATGAT
ATTGATATAAACTATCCATACATTATTGATGCTTTATTTGGATACAGTTTTAATCCaCCA
GTTGATCAAGAGTTTGTTCCTATTTACGAAGCATTGCAGAAAGTAAAATCTTCCATTTGT
TCTATAGACATTCCTTGTGGCTGGGATGTTGAAAAGGGCCCAATAGATGAAAAGTCTATA
AAACCAGATCTATTAATTTCTTTGAACGCCCCAAAAATGTGCGCGAACTTGTTTAAAGGA
AAGTCGCACTTAATAGTTGGAAGGTATATACCGGTAGAGTTACAGAATAGATTCAACTTT
AATATACCACAGTATCCTCCAACCGGTGTCTACTATAAGCTGAAG
>akn_2t
AAAGGTCCCGCAGTAAAATTCTTGAGTAAAGAAGAAGCATCAAAAATTGATGAGGAATTG
GGTTCCAAGTACAAGATCACAATCGTACAATTATTGGAACTTGCTGGGTACAGCTGCTCG
TTAGCATTCGGTGAGTTTTATCCTGCTAAGAAACTAGCAAAAAGTAAGATTTTAGTGTGT
TGTGGTGTCACACACAACGGTGGAATCGGGCTAGTTACTGCCAGACACCTTAAATTGTAT
GGATACACAGTAGACATATACCACCCTAAAAAAAGCGATAAAGAAATATTTGGTGCTCTG
GTGGAACAGTGCGAAGCTTTGGAGATCCCCATGGTTGGAACGCTTCCCACAGTCAATGAT
ATTGATATAAACTATCCATACATTATTGATGCTTTATTTGGATACAGTTTTAATCCACCA
GTTGATCAAGAGTTTGTTCCTATTTACGAAGCATTGCAGAAAGTAAAATCTTCCATTTGT
TCTATAGACATTCCTTGTGGCTGGGATGTTGAAAAGGGCCCAATAGATGAAAAGTCTATA
AAACCAGATCTATTAATTTCTTTGAACGCCCCAAAAATGTGCGCGAACTTGTTTAAAGGA
AAGTCGCACTTAATAGTTGGAAGGTATATACCGGTAGAGTTACAGAATAGATTCAACTTT
AATATACCACAGTATCCTCCAACCGGTGTCTACTATAAGCTGAAG
>akn_3t
AAAGGTCCCGCAGTAAAATTCTTGAGTAAAGAAGAAGCATCAAAAATTGATGAGGAATTG
GGTTCCAAGTACAAGATCACAATCGTACAATTATTGGAACTTGCTGGGTACAGCTGCTCG
TTAGCATTCGGTGAGTTTTATCCTGCTAAGAAACTAGCAAAAAGTAAGATTTTAGTGTGT
TGTGGTGTCACACACAACGGTGGAATCGGGCTAGTTACTGCCAGACACCTTAAATTGTAT
GGATACACAGTAGACATATACCACCCTAAAAAAAGCGATAAAGAAATATTTGGTGCTCTG
GTGGAACAGTGCGAAGCTTTGGAGATCCCCATGGTTGGAACGCTTCCCACAGTCAATGAT
ATTGATATAAACTATCCATACATTATTGATGCTTTATTTGGATACAGTTTTAATCCACCA
GTTGATCAAGAGTTTGTTCCTATTTACGAAGCATTGCAGAAAGTAAAATCTTCCATTTGT
TCTATAGACATTCCTTGTGGCTGGGATGTTGAAAAGGGCCCAATAGATGAAAAGTCTATA
AAACCAGATCTATTAATTTCTTTGAACGCCCCAAAAATGTGCGCGAACTTGTTTAAAGGA
AAGTCGCACTTAATAGTTGGAAGGTATATACCGGTAGAGTTACAGAATAGATTCAACTTT
AATATACCACAGTATCCTCCAACCGGTGTCTACTATAAGCTGAAG
>ff_1t
AAAGGTCCCGCAGTAAAATTCTTGAGTAAAGAAGAAGCATCAAAAATTGATGAGGAATTG
GGTTCCAAGTACAAGATCACAATCGTACAATTATTGGAACTTGCTGGGTACAGCTGCTCG
TTAGCATTCGGTGAGTTTTATCCTGCTAAGAAACTAGCAAAAAGTAAGATTTTAGTGTGT
TGTGGTGTCACACACAACGGTGGAATCGGGCTAGTTACTGCCAGACACCTTAAATTGTAT
GGATACACAGTAGACATATACCACCCTAAAAAAAGCGATAAAGAAATATTTGGTGCTCTG
GTGGAACAGTGCGAAGCTTTGGAGATCCCCATGGTTGGAACGCTTCCCACAGTCAATGAT
ATTGATATAAACTATCCATACATTATTGATGCTTTATTTGGATACAGTTTTAATCCACCA
GTTGATCAAGAGTTTGTTCCTATTTACGAAGCATTGCAGAAAGTAAAATCTTCCATTTGT
TCTATAGACATTCCTTGTGGCTGGGATGTTGAAAAGGGCCCAATAGATGAAAAGTCTATA
AAACCAGATCTATTAATTTCTTTGAACGCCCCAAAAATGTGCGCGAACTTGTTTAAAGGA
AAGTCGCACTTAATAGTTGGAAGGTATATACCGGTAGAGTTACAGAATAGATTCAACTTT
AATATACCACAGTATCCTCCAACCGGTGTCTACTATAAGCTGAAG
>ff_2t
AAAGGTCCCGCAGTAAAATTCTTGAGTAAAGAAGAAGCATCAAAAATTGATGAGGAATTG
GGTTCCAAGTACAAGATCACAATCGTACAATTATTGGAACTTGCTGGGTACAGCTGCTCG
TTAGCATTCGGTGAGTTTTATCCTGCTAAGAAACTAGCAAAAAGTAAGATTTTAGTGTGT
TGTGGTGTCACACACAACGGTGGAATCGGGCTAGTTACTGCCAGACACCTTAAATTGTAT
GGATACACAGTAGACATATACCACCCTAAAAAAAGCGATAAAGAAATATTTGGTGCTCTG
GTGGAACAGTGCGAAGCTTTGGAGATCCCCATGGTTGGAACGCTTCCCACAGTCAATGAT
ATTGATATAAACTATCCATACATTATTGATGCTTTATTTGGATACAGTTTTAATCCACCA
GTTGATCAAGAGTTTGTTCCTATTTACGAAGCATTGCAGAAAGTAAAATCTTCCATTTGT
TCTATAGACATTCCTTGTGGCTGGGATGTTGAAAAGGGCCCAATAGATGAAAAGTCTATA
AAACCAGATCTATTAATTTCTTTGAACGCCCCAAAAATGTGCGCGAACTTGTTTAAAGGA
AAGTCGCACTTAATAGTTGGAAGGTATATACCGGTAGAGTTACAGAATAGATTCAACTTT
AATATACCACAGTATCCTCCAACCGGTGTCTACTATAAGCTGAAG
>ff_3t
AAAGGTCCCGCAGTAAAATTCTTGAGTAAAGAAGAAGCATCAAAAATTGATGAGGAATTG
GGTTCCAAGTACAAGATCACAATCGTACAATTATTGGAACTTGCTGGGTACAGCTGCTCG
TTAGCATTCGGTGAGTTTTATCCTGCTAAGAAACTAGCAAAAAGTAAGATTTTAGTGTGT
TGTGGTGTCACACACAACGGTGGAATCGGGCTAGTTACTGCCAGACACCTTAAATTGTAT
GGATACACAGTAGACATATACCACCCTAAAAAAAGCGATAAAGAAATATTTGGTGCTCTG
GTGGAACAGTGCGAAGCTTTGGAGATCCCCATGGTTGGAACGCTTCCCACAGTCAATGAT
ATTGATATAAACTATCCATACATTATTGATGCTTTATTTGGATACAGTTTTAATCCACCA
GTTGATCAAGAGTTTGTTCCTATTTACGAAGCATTGCAGAAAGTAAAATCTTCCATTTGT
TCTATAGACATTCCTTGTGGCTGGGATGTTGAAAAGGGCCCAATAGATGAAAAGTCTATA
AAACCAGATCTATTAATTTCTTTGAACGCCCCAAAAATGTGCGCGAACTTGTTTAAAGGA
AAGTCGCACTTAATAGTTGGAAGGTATATACCGGTAGAGTTACAGAATAGATTCAACTTT
AATATACCACAGTATCCTCCAACCGGTGTCTACTATAAGCTGAAG
>np_1t
AAAGGTCCCGCAGTAAAATTCTTGAGTAAAGAAGAAGCATCAAAAATTGATGAGGAATTG
GGTTCCAAGTACAAGATCACAATCGTACAATTATTGGAACTTGCTGGGTACAGCTGCTCG
TTAGCATTCGGTGAGTTTTATCCTGCTAAGAAACTAGCAAAAAGTAAGATTTTAGTGTGT
TGTGGTGTCACACACAACGGTGGAATCGGGCTAGTTACTGCCAGACACCTTAAATTGTAT
GGATACACAGTAGACATATACCACCCTAAAAAAAGCGATAAAGAAATATTTGGTGCTCTG
GTGGAACAGTGCGAAGCTTTGGAGATCCCCATGGTTGGAACGCTTCCCACAGTCAATGAT
ATTGATATAAACTATCCATACATTATTGATGCTTTATTTGGATACAGTTTTAATCCACCA
GTTGATCAAGAGTTTGTTCCTATTTACGAAGCATTGCAGAAAGTAAAATCTTCCATTTGT
TCTATAGACATTCCTTGTGGCTGGGATGTTGAAAAGGGCCCAATAGATGAAAAGTCTATA
AAACCAGATCTATTAATTTCTTTGAACGCCCCAAAAATGTGCGCGAACTTGTTTAAAGGA
AAGTCGCACTTAATAGTTGGAAGGTATATACCGGTAGAGTTACAGAATAGATTCAACTTT
AATATACCACAGTATCCTCCAACCGGTGTCTACTATAAGCTGAAG
>np_2t
AAAGGTCCCGCAGTAAAATTCTTGAGTAAAGAAGAAGCATCAAAAATTGATGAGGAATTG
GGTTCCAAGTACAAGATCACAATCGTACAATTATTGGAACTTGCTGGGTACAGCTGCTCG
TTAGCATTCGGTGAGTTTTATCCTGCTAAGAAACTAGCAAAAAGTAAGATTTTAGTGTGT
TGTGGTGTCACACACAACGGTGGAATCGGGCTAGTTACTGCCAGACACCTTAAATTGTAT
GGATACACAGTAGACATATACCACCCTAAAAAAAGCGATAAAGAAATATTTGGTGCTCTG
GTGGAACAGTGCGAAGCTTTGGAGATCCCCATGGTTGGaACGCTTCCCACAGTCAATGAT
ATTGATATAAACTATCCATACATTATTGATGCTTTATTTGGATACAGTTTTAATCCACCA
GTTGATCAAGAGTTTGTTCCTATTTACGAAGCATTGCAGAAAGTAAAATCTTCCATTTGT
TCTATAGACATTCCTTGTGGCTGGGATGTTGAAAAGGGCCCAATAGATGAAAAGTCTATA
AAACCAGATCTATTAATTTCTTTGAACGCCCCAAAAATGTGCGCGAACTTGTTTAAAGGA
AAGTCGCACTTAATAGTTGGAAGGTATATACCGGTAGAGTTACAGAATAGATTCAACTTT
AATATACCACAGTATCCTCCAACCGGTGTCTACTATAAGCTGAAG
>np_3t
AAAGGTCCCGCAGTAAAATTCTTGAGTAAAGAAGAAGCATCAAAAATTGATGAGGAATTG
GGTTCCAAGTACAAGATCACAATCGTACAATTATTGGAACTTGCTGGGTACAGCTGCTCG
TTAGCATTCGGTGAGTTTTATCCTGCTAAGAAACTAGCAAAAAGTAAGATTTTAGTGTGT
TGTGGTGTCACACACAACGGTGGAATCGGGCTAGTTACTGCCAGACACCTTAAATTGTAT
GGATACACAGTgGACATATACCACCCTAAAAAAAGCGATAAAGAAATATTTGGTGCTCTG
GTGGAACAGTGCGAAGCTTTGGAGATCCCCATGGTTGGAACGCTTCCCACAGTCAATGAT
ATTGATATAAACTATCCATACATTATTGATGCTTTATTTGGATACAGTTTTAATCCACCA
GTTGATCAAGAGTTTGTTCCTATTTACGAAGCATTGCAGAAAGTAAAATCTTCCATTTGT
TCTATAGACATTCCTTGTGGCTGGGATGTTGAAAAGGGCCCAATAGATGAAAAGTCTATA
AAACCAGATCTATTAATTTCTTTGAACGCCCCAAAAATGTGCGCGAACTTGTTTAAAGGA
AAGTCGCACTTAATAGTTGGAAGGTATATACCGGTAGAGTTACAGAATAGATTCAACTTT
AATATACCACAGTATCCTCCAACCGGTGTCTACTATAAGCTGAAG
>ar_2t
AAAGGTCCCGCAGTAAAATTCTTGAGTAAAGAAGAAGCATCAAAAATTGATGAGGAATTG
GGTTCCAAGTACAAGATCACAATCGTACAATTATTGGAACTTGCTGGGTACAGCTGCTCG
TTAGCATTCGGTGAGTTTTATCCTGCTAAGAAACTAGCAAAAAGTAAGATTTTAGTGTGT
TGTGGTGTCACACACAACGGTGGAATCGGGCTAGTTACTGCCAGACACCTTAAATTGTAT
GGATACACAGTAGACATATACCACCCTAAAAAAAGCGATAAAGAAATATTTGGTGCTCTG
GTGGAACAGTGCCAAGCTTTGGAGATCCCCATGGTTGGAACGCTTCCCACAGTCAATGAT
ATTGATATAAACTATCCATACATTATTGATGCTTTATTTGGATACAGTTTTAATCCACCA
GTTGATCAAGAGTTTGTTCCTATTTACGAAGCATTGCAGAAAGTAAAATCTTCCATTTGT
TCTATAGACATTCCTTGTGGCTGGGATGTTGAAAAGGGCCCAATAGATGAAAAGTCTATA
AAACCAGATCTATTAATTTCTTTGAACGCCCCAAAAATGTGCGCGAACTTGTTTAAAGGA
AAGTCGCACTTAATAGTTGGAAGGTATATACCGGTAGAGTTACAGAATAGATTCAACTTT
AATATACCACAGTATCCTCCAACCGGTGTCTACTATAAGCTGAAG
>ar_3t
AAAGGTCCCGCAGTAAAATTCTTGAGTAAAGAAGAAGCATCAAAAATTGATGAGGAATTG
GGTTCCAAGTACAAGATCACAATCGTACAATTATTGGAACTTGCTGGGTACAGCTGCTCG
TTAGCATTCGGTGAGTTTTATCCTGCTAAGAAACTAGCAAAAAGTAAGATTTTAGTGTGT
TGTGGTGTCACACACAACGGTGGAATCGGGCTAGTTACTGCCAGACACCTTAAATTGTAT
GGATACACAGTAGACATATACCACCCTAAAAAAAGCGATAAAGAAATATTTGGTGCTCTG
GTGGAACAGTGCCAAGCTTTGGAGATCCCCATGGTTGGAACGCTTCCCACAGTCAATGAT
ATTGATATAAACTATCCATACATTATTGATGCTTTATTTGGATACAGTTTTAATCCACCA
GTTGATCAAGAGTTTGTTCCTATTTACGAAGCATTGCAGAAAGTAAAATCTTCCATTTGT
TCTATAGACATTCCTTGTGGCTGGGATGTTGAAAAGGGCCCAATAGATGAAAAGTCTATA
AAACCAGATCTATTAATTTCTTTGAACGCCCCAAAAATGTGCGCGAACTTGTTTAAAGGA
AAGTCGCACTTAATAGTTGGAAGGTATATACCGGTAGAGTTACAGAATAGATTCAACTTT
AATATACCACAGTATCCTCCAACCGGTGTCTACTATAAGCTGAAG
>ar_4t
AAAGGTCCCGCAGTAAAATTCTTGAGTAAAGAAGAAGCATCAAAAATTGATGAGGAATTG
GGTTCCAAGTACAAGATCACAATCGTACAATTATTGGAACTTGCTGGATACAGCTGCTCG
TTAGCATTCGGTGAGTTTTATCCTGCTAAGAAACTAGCAAAAAGTAAGATTTTAGTGTGT
TGTGGTGTCACACACAACGGTGGAATCGGGCTAGTTACTGCCAGACACCTTAAATTGTAT
GGATACACAGTAGACATATACCACCCTAAAAAAAGCGATAAAGAAATATTTGGTGCTCTG
GTGGAACAGTGCCAAGCTTTGGAGATCCCCATGGTTGGAACGCTTCCCACAGTCAATGAT
ATTGATATAAACTATCCATACATTATTGATGCTTTATTTGGATACAGTTTTAATCCACCA
GTTGATCAAGAGTTTGTTCCTATTTACGAAGCATTGCAGAAAGTAAAATCTTCCATTTGT
TCTATAGACATTCCTTGTGGCTGGGATGTTGAAAAGGGCCCAATAGATGAAAAGTCTATA
AAACCAGATTTATTAATTTCTTTGAACGCCCCAAAAATGTGCGCGAACTTGTTTAAAGGA
AAGTCGCACTTAATAGTTGGAAGGTATATACCGGTAGAGTTACAGAATAGATTCAACTTT
AATATACCACAGTATCCTCCAACCGGTGTCTACTATAAGCTGAAG
>bot_5t
AAAGGTCCCGCAGTAAAATTCTTGAGTAAAGAAGAAGCATCAAAAATTGATGAGGAATTG
GGTTCCAAGTACAAGATCACAATCGTACAATTATTGGAACTTGCTGGGTACAGCTGCTCG
TTAGCATTCGGTGAGTTTTATCCTGCTAAGAAACTAGCAAAAAGTAAGATTTTAGTGTGT
TGTGGTGTCACACACAACGGTGGAATCGGGCTAGTTACTGCCAGACACCTTAAATTGTAT
GGATACACAGTAGACATATACCACCCTAAAAAAAGCGATAAAGAAATATTTGGTGCTCTG
GTGGAACAGTGCCAAGCTTTGGAGATCCCCATGGTTGGAACGCTTCCCACAGTCAATGAT
ATTGATATAAACTATCCATACATTATTGATGCTTTATTTGGATACAGTTTTAATCCACCA
GTTGATCAAGAGTTTGTTCCTATTTACGAAGCATTGCAGAAAGTAAAATCTTCCATTTGT
TCTATAGACATTCCTTGTGGCTGGGATGTTGAAAAGGGCCCAATAGATGAAAAGTCTATA
AAACCAGATCTATTAATTTCTTTGAACGCCCCAAAAATGTGCGCGAACTTGTTTAAAGGA
AAGTCGCACTTAATAGTTGGAAGGTATATACCGGTAGAGTTACAGAATAGATTCAACTTT
AATATACCACAGTATCCTCCAACCGGTGTCTACTATAAGCTGAAG
>bot_6t
AAAGGTCCCGCAGTAAAATTCTTGAGTAAAGAAGAAGCATCAAAAATTGATGAGGAATTG
GGTTCCAAGTACAAGATCACAATCGTACAATTATTGGAACTTGCTGGGTACAGCTGCTCG
TTAGCATTCGGTGAGTTTTATCCTGCTAAGAAACTAGCAAAAAGTAAGATTTTAGTGTGT
TGTGGTGTCACACACAACGGTGGAATCGGGCTAGTTACTGCCAGACACCTTAAATTGTAT
GGATACACAGTAGACATATACCACCCTAAAAAAAGCGATAAAGAAATATTTGGTGCTCTG
GTGGAACAGTGCCAAGCTTTGGAGATCCCCATGGTTGGAACGCTTCCCACAGTCAATGAT
ATTGATATAAACTATCCATACATTATTGATGCTTTATTTGGATACAGTTTTAATCCACCA
GTTGATCAAGAGTTTGTTCCTATTTACGAAGCATTGCAGAAAGTAAAATCTTCCATTTGT
TCTATAGACATTCCTTGTGGCTGGGATGTTGAAAAGGGCCCAATAGATGAAAAGTCTATA
AAACCAGATCTATTAATTTCTTTGAACGCCCCAAAAATGTGCGCGAACTTGTTTAAAGGA
AAGTCGCACTTAATAGTTGGAAGGTATATACCGGTAGAGTTACAGAATAGATTCAACTTT
AATATACCACAGTATCCTCCAACCGGTGTCTACTATAAGCTGAAG
>bot_7t
AAAGGTCCCGCAGTAAAATTCTTGAGTAAAGAAGAAGCATCAAAAATTGATGAGGAATTG
GGTTCCAAGTACAAGATCACAATCGTACAATTATTGGAACTTGCTGGGTACAGCTGCTCG
TTAGCATTCGGTGAGTTTTATCCTGCTAAGAAACTAGCAAAAAGTAAGATTTTAGTGTGT
TGTGGTGTCACACACAACGGTGGAATCGGGCTAGTTACTGCCAGACACCTTAAATTGTAT
GGATACACAGTAGACATATACCACCCTAAAAAAAGCGATAAAGAAATATTTGGTGCTCTG
GTGGAACAGTGCCAAGCTTTGGAGATCCCCATGGTTGGAACGCTTCCCACAGTCAATGAT
ATTGATATAAACTATCCATACATTATTGATGCTTTATTTGGATACAGTTTTAATCCACCA
GTTGATCAAGAGTTTGTTCCTATTTACGAAGCATTGCAGAAAGTAAAATCTTCCATTTGT
TCTATAGACATTCCTTGTGGCTGGGATGTTGAAAAGGGCCCAATAGATGAAAAGTCTATA
AAACCAGATCTATTAATTTCTTTGAACGCCCCAAAAATGTGCGCGAACTTGTTTAAAGGA
AAGTCGCACTTAATAGTTGGAAGGTATATACCGGTAGAGTTACAGAATAGATTCAACTTT
AATATACCACAGTATCCTCCAACCGGTGTCTACTATAAGCTGAAG
>il_8t
AAAGGTCCCGCAGTAAAATTCTTGAGTAAAGAAGAAGCATCAAAAATTGATGAGGAATTG
GGTTCCAAGTACAAGATCACAATCGTACAATTATTGGAACTTGCTGGATACAGCTGCTCG
TTAGCATTCGGTGAGTTTTATCCTGCTAAGAAACTAGCAAAAAGTAAGATTTTAGTGTGT
TGTGGTGTCACACACAACGGTGGAATCGGGCTAGTTACTGCCAGACACCTTAAATTGTAT
GGATACACAGTAGATATATACCACCCTAAAAAAAGCGATAAAGAAATATTTGGTGCTCTG
GTGGAACAGTGCCAAGCTTTGGAGATCCCCATGGTTGGAACGCTTCCCACAGTCAATGAT
ATTGATATAAACTATCCATACATTATTGATGCTTTATTTGGATACAGTTTTAATCCACCA
GTTGATCAAGAGTTTGTTCCTATTTACGAAGCATTGCAGAAAGTAAAATCTTCCATTTGT
TCTATAGACATTCCTTGTGGCTGGGATGTTGAAAAGGGCCCAATAGATGAAAAGTCTATA
AAACCAGATCTATTAATTTCTTTGAACGCCCCAAAAATGTGCGCGAACTTGTTTAAAGGA
AAGTCGCACTTAATAGTTGGAAGGTATATACCGGTAGAGTTACAGAATAGATTCAACTTT
AATATACCACAGTATCCTCCAACCGGTGTCTACTATAAGCTGAAG
>il_9t
AAAGGTCCCGCAGTAAAATTCTTGAGTAAAGAAGAAGCATCAAAAATTGATGAGGAATTG
GGTTCCAAGTACAAGATCACAATCGTACAATTATTGGAACTTGCTGGGTACAGCTGCTCG
TTAGCATTCGGTGAGTTTTATCCTGCTAAGAAACTAGCAAAAAGTAAGATTTTAGTGTGT
TGTGGTGTCACACACAACGGTGGAATCGGGCTAGTTACTGCCAGACACCTTAAATTGTAT
GGATACACAGTAGACATATACCACCCTAAAAAAAGCGATAAAGAAATATTTGGTGCTCTG
GTGGAACAGTGCCAAGCTTTGGAGATCCCCATGGTTGGAACGCTTCCCACAGTCAATGAT
ATTGATATAAACTATCCATACATTATTGATGCTTTATTTGGATACAGTTTTAATCCACCA
GTTGATCAAGAGTTTGTTCCTATTTACGAAGCATTGCAGAAAGTAAAATCTTCCATTTGT
TCTATAGACATTCCTTGTGGCTGGGATGTTGAAAAGGGCCCAATAGATGAAAAGTCTATA
AAACCAGATCTATTAATTTCTTTGAACGCCCCAAAAATGTGCGCGAACTTGTTTAAAGGA
AAGTCGCACTTAATAGTTGGAAGGTATATACCGGTAGAGTTACAGAATAGATTCAACTTT
AATATACCACAGTATCCTCCAACCGGTGTCTACTATAAGCTGAAG
>il_10t
AAAGGTCCCGCAGTAAAATTCTTGAGTAAAGAAGAAGCATCAAAAATTGATGAGGAATTG
GGTTCCAAGTACAAGATCACAATCGTACAATTATTGGAACTTGCTGGGTACAGCTGCTCG
TTAGCATTCGGTGAGTTTTATCCTGCTAAGAAACTAGCAAAAAGTAAGATTTTAGTGTGT
TGTGGTGTCACACACAACGGTGGAATCGGGCTAGTTACTGCCAGACACCTTAAATTGTAT
GGATACACAGTAGACATATACCACCCTAAAAAAAGCGATAAAGAAATATTTGGTGCTCTG
GTGGAACAGTGCCAAGCTTTGGAGATCCCCATGGTTGGAACGCTTCCCACAGTCAATGAT
ATTGATATAAACTATCCATACATTATTGATGCTTTATTTGGATACAGTTTTAATCCACCA
GTTGATCAAGAGTTTGTTCCTATTTACGAAGCATTGCAGAAAGTAAAATCTTCCATTTGT
TCTATAGACATTCCTTGTGGCTGGGATGTTGAAAAGGGCCCAATAGATGAAAAGTCTATA
AAACCAGATCTATTAATTTCTTTGAACGCCCCAAAAATGTGCGCGAACTTGTTTAAAGGA
AAGTCGCACTTAATAGTTGGAAGGTATATACCGGTAGAGTTACAGAATAGATTCAACTTT
AATATACCACAGTATCCTCCAACCGGTGTCTACTATAAGCTGAAG
>la_1t
AAAGGTCCCGCAGTAAAATTCTTGAGTAAAGAAGAAGCATCAAAAATTGATGAGGAATTG
GGTTCCAAGTACAAGATCACAATCGTACAATTATTGGAACTTGCTGGGTACAGCTGCTCG
TTAGCATTCGGTGAGTTTTATCCTGCTAAGAAACTAGCAAAAAGTAAGATTTTAGTGTGT
TGTGGTGTCACACACAACGGTGGAATCGGGCTAGTTACTGCCAGACACCTTAAATTGTAT
GGATACACAGTAGACATATACCACCCTAAAAAAAGCGATAAAGAAATATTTGGTGCTCTG
GTGGAACAGTGCCAAGCTTTGGAGATCCCCATGGTTGGAACGCTTCCCACAGTCAATGAT
ATTGATATAAACTATCCATACATTATTGATGCTTTATTTGGATACAGTTTTAATCCACCA
GTTGATCAAGAGTTTGTTCCTATTTACGAAGCATTGCAGAAAGTAAAATCTTCCATTTGT
TCTATAGACATTCCTTGTGGCTGGGATGTTGAAAAGGGCCCAATAGATGAAAAGTCTATA
AAACCAGATCTATTAATTTCTTTGAACGCCCCAAAAATGTGCGCGAACTTGTTTAAAGGA
AAGTCGCACTTAATAGTTGGAAGGTATATACCGGTAGAGTTACAGAATAGATTCAACTTT
AATATACCACAGTATCCTCCAACCGGTGTCTACTATAAGCTGAAG
>la_2t
AAAGGTCCCGCAGTAAAATTCTTGAGTAAAGAAGAAGCATCAAAAATTGATGAGGAATTG
GGTTCCAAGTACAAGATCACAATCGTACAATTATTGGAACTTGCTGGGTACAGCTGCTCG
TTAGCATTCGGTGAGTTTTATCCTGCTAAGAAACTAGCAAAAAGTAAGATTTTAGTGTGT
TGTGGTGTCACACACAACGGTGGAATCGGGCTAGTTACTGCCAGACACCTTAAATTGTAT
GGATACACAGTAGACATATACCACCCTAAAAAAAGCGATAAAGAAATATTTGGTGCTCTG
GTGGAACAGTGCCAAGCTTTGGAGATCCCCATGGTTGGAACGCTTCCCACAGTCAATGAT
ATTGATATAAACTATCCATACATTATTGATGCTTTATTTGGATACAGTTTTAATCCACCA
GTTGATCAAGAGTTTGTTCCTATTTACGAAGCATTGCAGAAAGTAAAATCTTCCATTTGT
TCTATAGACATTCCTTGTGGCTGGGATGTTGAAAAGGGCCCAATAGATGAAAAGTCTATA
aAACCAGATCTATTAATTTCTTTGAACGCCCCAAAAATGTGCGCGAACTTGTTTAAAGGA
AAGTCGCACTTAATAGTTGGAAGGTATATACCGGTAGAGTTACAGAATAGATTCAACTTT
AATATACCACAGTATCCTCCAACCGGTGTCTACTATAAGCTGAAG
>la_3t
AAAGGTCCCGCAGTAAAATTCTTGAGTAAAGAAGAAGCATCAAAAATTGATGAGGAATTG
GGTTCCAAGTACAAGATCACAATCGTACAATTATTGGAACTTGCTGGGTACAGCTGCTCG
TTAGCATTCGGTGAGTTTTATCCTGCTAAGAAACTAGCAAAAAGTAAGATTTTAGTGTGT
TGTGGTGTCACACACAACGGTGGAATCGGGCTAGTTACTGCCAGACACCTTAAATTGTAT
GGATACACAGTAGACATATACCACCCTAAAAAAAGCGATAAAGAAATATTTGGTGCTCTG
GTGGAACAGTGCCAAGCTTTGGAGATCCCCATGGTTGGAACGCTTCCCACAGTCAATGAT
ATTGATATAAACTATCCATACATTATTGATGCTTTATTTGGATACAGTTTTAATCCACCA
GTTGATCAAGAGTTTGTTCCTATTTACGAAGCATTGCAGAAAGTAAAATCTTCCATTTGT
TCTATAGACATTCCTTGTGGCTGGGATGTTGAAAAGGGCCCAATAGATGAAAAGTCTATA
AAACCAGATTTATTAATTTCTTTGAACGCCCCAAAAATGTGCGCGAACTTGTTTAAAGGA
AAGTCGCACTTAATAGTTGGAAGGTATATACCGGTAGAGTTACAGAATAGATTCAACTTT
AATATACCACAGTATCCTCCAACCGGTGTCTACTATAAGCTGAAG
>mi_3t
AAAGGTCCCGCAGTAAAATTCTTGAGTAAAGAAGAAGCATCAAAAATTGATGAGGAATTG
GGTTCCAAGTACAAGATCACAATCGTACAATTATTGGAACTTGCTGGGTACAGCTGCTCG
TTAGCATTCGGTGAGTTTTATCCTGCTAAGAAACTAGCAAAAAGTAAGATTTTAGTGTGT
TGTGGTGTCACACACAACGGTGGAATCGGGCTAGTTACTGCCAGACACCTTAAATTGTAT
GGATACACAGTAGACATATACCACCCTAAAAAAAGCGATAAAGAAATATTTGGTGCTCTG
GTGGAACAGTGCCAAGCTTTGGAGATCCCCATGGTTGGAACGCTTCCCACAGTCAATGAT
ATTGATATAAACTATCCATACATTATTGATGCTTTATTTGGATACAGTTTTAATCCACCA
GTTGATCAAGAGTTTGTTCCTATTTACGAAGCATTGCAGAAAGTAAAATCTTCCATTTGT
TCTATAGACATTCCTTGTGGCTGGGATGTTGAAAAGGGCCCAATAGATGAAAAGTCTATA
AAACCAGATCTATTAATTTCTTTGAACGCCCCAAAAATGTGCGCGAACTTGTTTAAAGGA
AAGTCGCACTTAATAGTTGGAAGGTATATACCGGTAGAGTTACAGAATAGATTCAACTTT
AATATACCACAGTATCCTCCAACCGGTGTCTACTATAAGCTGAAG
>mi_4t
AAAGGTCCCGCAGTAAAATTCTTGAGTAAAGAAGAAGCATCAAAAATTGATGAGGAATTG
GGTTCCAAGTACAAGATCACAATCGTACAATTATTGGAACTTGCTGGATACAGCTGCTCG
TTAGCATTCGGTGAGTTTTATCCTGCTAAGAAACTAGCAAAAAGTAAGATTTTAGTGTGT
TGTGGTGTCACACACAACGGTGGAATCGGGCTAGTTACTGCCAGACACCTTAAATTGTAT
GGATACACAGTAGACATATACCACCCTAAAAAAAGCGATAAAGAAATATTTGGTGCTCTG
GTGGAACAGTGCCAAGCTTTGGAGATCCCCATGGTTGGAACGCTTCCCACAGTCAATGAT
ATTGATATAAACTATCCATACATTATTGATGCTTTATTTGGATACAGTTTTAATCCACCA
GTTGATCAAGAGTTTGTTCCTATTTACGAAGCATTGCAGAAAGTAAAATCTTCCATTTGT
TCTATAGACATTCCTTGTGGCTGGGATGTTGAAAAGGGCCCAATAGATGAAAAGTCTATA
AAACCAGATTTATTAATTTCTTTGAACGCCCCAAAAATGTGCGCGAACTTGTTTAAAGGA
AAGTCGCACTTAATAGTTGGAAGGTATATACCGGTAGAGTTACAGAATAGATTCAACTTT
AATATACCACAGTATCCTCCAACCGGTGTCTACTATAAGCTGAAG
>mi_5t
AAAGGTCCCGCAGTAAAATTCTTGAGTAAAGAAGAAGCATCAAAAATTGATGAGGAATTG
GGTTCCAAGTACAAGATCACAATCGTACAATTATTGGAACTTGCTGGGTACAGCTGCTCG
TTAGCATTCGGTGAGTTTTATCCTGCTAAGAAACTAGCAAAAAGTAAGATTTTAGTGTGT
TGTGGTGTCACACACAACGGTGGAATCGGGCTAGTTACTGCCAGACACCTTAAATTGTAT
GGATACACAGTAGACATATACCACCCTAAAAAAAGCGATAAAGAAATATTTGGTGCTCTG
GTGGAACAGTGCCAAGCTTTGGAGATCCCCATGGTTGGAACGCTTCCCACAGTCAATGAT
ATTGATATAAACTATCCATACATTATTGATGCTTTATTTGGATACAGTTTTAATCCACCA
GTTGATCAAGAGTTTGTTCCTATTTACGAAGCATTGCAGAAAGTAAAATCTTCCATTTGT
TCTATAGACATTCCTTGTGGCTGGGATGTTGAAAAGGGCCCAATAGATGAAAAGTCTATA
AAACCAGATCTATTAATTTCTTTGAACGCCCCAAAAATGTGCGCGAACTTGTTTAAAGGA
AAGTCGCACTTAATAGTTGGAAGGTATATACCGGTAGAGTTACAGAATAGATTCAACTTT
AATATACCACAGTATCCTCCAACCGGTGTCTACTATAAGCTGAAG
>tx20_7t
AAAGGTCCCGCAGTAAAATTCTTGAGTAAAGAAGAAGCATCAAAAATTGATGAGGAATTG
GGTTCCAAGTACAAGATCACAATCGTACAATTATTGGAACTTGCTGGATACAGCTGCTCG
TTAGCATTCGGTGAGTTTTATCCTGCTAAGAAACTAGCAAAAAGTAAGATTTTAGTGTGT
TGTGGTGTCACACACAACGGTGGAATCGGGCTAGTTACTGCCAGACACCTTAAATTGTAT
GGATACACAGTAGACATATACCACCCTAAAAAAAGCGATAAAGAAATATTTGGTGCTCTG
GTGGAACAGTGCCAAGCTTTGGACATCCCCATGGTTGGAACGCTTCCCACAGTCAATGAT
ATTGATATAAACTATCCATACATTATTGATGCTTTATTTGGATACAGTTTTAATCCACCA
GTTGATCAAGAGTTTGTTCCTATTTACGAAGCATTGCAGAAAGTAAAATCTTCCATTTGT
TCTATAGACATTCCTTGTGGCTGGGATGTTGAAAAGGGCCCAATAGATGAAAAGTCTATA
AAACCAGATCTATTAATTTCTTTGAACGCCCCAAAAATGTGCGCGAACTTGTTTAAAGGA
AAGTCGCACTTAATAGTTGGAAGGTATATACCGGTAGAGTTACAGAATAGATTCAACTTT
AATATACCACAGTATCCTCCAACCGGTGTCTACTATAAGCTGAAG
>tx20_8t
AAAGGTCCCGCAGTAAAATTCTTGAGTAAAGAAGAAGCATCAAAAATTGATGAGGAATTG
GGTTCCAAGTACAAGATCACAATCGTACAATTATTGGAACTTGCTGGATACAGCTGCTCG
TTAGCATTCGGTGAGTTTTATCCTGCTAAGAAACTAGCAAAAAGTAAGATTTTAGTGTGT
TGTGGTGTCACACACAACGGTGGAATCGGGCTAGTTACTGCCAGACACCTTAAATTGTAT
GGATACACAGTAGACATATACCACCCTAAAAAAAGCGATAAAGAAATATTTGGTGCTCTG
GTGGAACAGTGCCAAGCTTTGGACATCCCCATGGTTGGAACGCTTCCCACAGTCAATGAT
ATTGATATAAACTATCCATACATTATTGATGCTTTATTTGGATACAGTTTTAATCCACCA
GTTGATCAAGAGTTTGTTCCTATTTACGAAGCATTGCAGAAAGTAAAATCTTCCATTTGT
TCTATAGACATTCCTTGTGGCTGGGATGTTGAAAAGGGCCCAATAGATGAAAAGTCTATA
AAACCAGATCTATTAATTTCTTTGAACGCCCCAAAAATGTGCGCGAACTTGTTTAAAGGA
AAGTCGCACTTAATAGTTGGAAGGTATATACCGGTAGAGTTACAGAATAGATTCAACTTT
AATATACCACAGTATCCTCCAACCGGTGTCTACTATAAGCTGAAG
>tx20_9t
AAAGGTCCCGCAGTAAAATTCTTGAGTAAAGAAGAAGCATCAAAAATTGATGAGGAATTG
GGTTCCAAGTACAAGATCACAATCGTACAATTATTGGAACTTGCTGGATACAGCTGCTCG
TTAGCATTCGGTGAGTTTTATCCTGCTAAGAAACTAGCAAAAAGTAAGATTTTAGTGTGT
TGTGGTGTCACACACAACGGTGGAATCGGGCTAGTTACTGCCAGACACCTTAAATTGTAT
GGATACACAGTAGACATATACCACCCTAAAAAAAGCGATAAAGAAATATTTGGTGCTCTG
GTGGAACAGTGCCAAGCTTTGGACATCCCCATGGTTGGAACGCTTCCCACAGTCAATGAT
ATTGATATAAACTATCCATACATTATTGATGCTTTATTTGGATACAGTTTTAATCCACCA
GTTGATCAAGAGTTTGTTCCTATTTACGAAGCATTGCAGAAAGTAAAATCTTCCATTTGT
TCTATAGACATTCCTTGTGGCTGGGATGTTGAAAAGGGCCCAATAGATGAAAAGTCTATA
AAACCAGATCTATTAATTTCTTTGAACGCCCCAAAAATGTGCGCGAACTTGTTTAAAGGA
AAGTCGCACTTAATAGTTGGAAGGTATATACCGGTAGAGTTACAGAATAGATTCAACTTT
AATATACCACAGTATCCTCCAACCGGTGTCTACTATAAGCTGAAG
>tx30_1t
AAAGGTCCCGCAGTAAAATTCTTGAGTAAAGAAGAAGCATCAAAAATTGATGAGGAATTG
GGTTCCAAGTACAAGATCACAATCGTACAATTATTGGAACTTGCTGGATACAGCTGCTCG
TTAGCATTCGGTGAGTTTTATCCTGCTAAGAAACTAGCAAAAAGTAAGATTTTAGTGTGT
TGTGGTGTCACACACAACGGTGGAATCGGGCTAGTTACTGCCAGACACCTTAAATTGTAT
GGATACACAGTAGACATATACCACCCTAAAAAAAGCGATAAAGAAATATTTGGTGCTCTG
GTGGAACAGTGCCAAGCTTTGGACATCCCCATGGTTGGAACGCTTCCCACAGTCAATGAT
ATTGATATAAACTATCCATACATTATTGATGCTTTATTTGGATACAGTTTTAATCCACCA
GTTGATCAAGAGTTTGTTCCTATTTACGAAGCATTGCAGAAAGTAAAATCTTCCATTTGT
TCTATAGACATTCCTTGTGGCTGGGATGTTGAAAAGGGCCCAATAGATGAAAAGTCTATA
AAACCAGATCTATTAATTTCTTTGAACGCCCCAAAAATGTGCGCGAACTTGTTTAAAGGA
AAGTCGCACTTAATAGTTGGAAGGTATATACCGGTAGAGTTACAGAATAGATTCAACTTT
AATATACCACAGTATCCTCCAACCGGTGTCTACTATAAGCTGAAG
>tx30_2t
AAAGGTCCCGCAGTAAAATTCTTGAGTAAAGAAGAAGCATCAAAAATTGATGAGGAATTG
GGTTCCAAGTACAAGATCACAATCGTACAATTATTGGAACTTGCTGGATACAGCTGCTCG
TTAGCATTCGGTGAGTTTTATCCTGCTAAGAAACTAGCAAAAAGTAAGATTTTAGTGTGT
TGTGGTGTCACACACAACGGTGGAATCGGGCTAGTTACTGCCAGACACCTTAAATTGTAT
GGATACACAGTAGACATATACCACCCTAAAAAAAGCGATAAAGAAATATTTGGTGCTCTG
GTGGAACAGTGCCAAGCTTTGGACATCCCCATGGTTGGAACGCTTCCCACAGTCAATGAT
ATTGATATAAACTATCCATACATTATTGATGCTTTATTTGGATACAGTTTTAATCCACCA
GTTGATCAAGAGTTTGTTCCTATTTACGAAGCATTGCAGAAAGTAAAATCTTCCATTTGT
TCTATAGACATTCCTTGTGGCTGGGATGTTGAAAAGGGCCCAATAGATGAAAAGTCTATA
AAACCAGATCTATTAATTTCTTTGAACGCCCCAAAAATGTGCGCGAACTTGTTTAAAGGA
AAGTCGCACTTAATAGTTGGAAGGTATATACCGGTAGAGTTACAGAATAGATTCAACTTT
AATATACCACAGTATCCTCCAACCGGTGTCTACTATAAGCTGAAG
>tx30_3t
AAAGGTCCCGCAGTAAAATTCTTGAGTAAAGAAGAAGCATCAAAAATTGATGAGGAATTG
GGTTCCAAGTACAAGATCACAATCGTACAATTATTGGAACTTGCTGGATACAGCTGCTCG
TTAGCATTCGGTGAGTTTTATCCTGCTAAGAAACTAGCAAAAAGTAAGATTTTAGTGTGT
TGTGGTGTCACACACAACGGTGGAATCGGGCTAGTTACTGCCAGACACCTTAAATTGTAT
GGATACACAGTAGACATATACCACCCTAAAAAAAGCGATAAAGAAATATTTGGTGCTCTG
GTGGAACAGTGCCAAGCTTTGGACATCCCCATGGTTGGAACGCTTCCCACAGTCAATGAT
ATTGATATAAACTATCCATACATTATTGATGCTTTATTTGGATACAGTTTTAATCCACCA
GTTGATCAAGAGTTTGTTCCTATTTACGAAGCATTGCAGAAAGTAAAATCTTCCATTTGT
TCTATAGACATTCCTTGTGGCTGGGATGTTGAAAAGGGCCCAATAGATGAAAAGTCTATA
AAACCAGATCTATTAATTTCTTTGAACGCCCCAAAAATGTGCGCGAACTTGTTTAAAGGA
AAGTCGCACTTAATAGTTGGAAGGTATATACCGGTAGAGTTACAGAATAGATTCAACTTT
AATATACCACAGTATCCTCCAACCGGTGTCTACTATAAGCTGAAG
>tx35_3t
AAAGGTCCCGCAGTAAAATTCTTGAGTAAAGAAGAAGCATCAAAAATTGATGAGGAATTG
GGTTCCAAGTACAAGATCACAATCGTACAATTATTGGAACTTGCTGGATACAGCTGCTCG
TTAGCATTCGGTGAGTTTTATCCTGCTAAGAAACTAGCAAAAAGTAAGATTTTAGTGTGT
TGTGGTGTCACACACAACGGTGGAATCGGGCTAGTTACTGCCAGACACCTTAAATTGTAT
GGATACACAGTAGACATATACCACCCTAAAAAAAGCGATAAAGAAATATTTGGTGCTCTG
GTGGAACAGTGCCAAGCTTTGGACATCCCCATGGTTGGAACGCTTCCCACAGTCAATGAT
ATTGATATAAACTATCCATACATTATTGATGCTTTATTTGGATACAGTTTTAATCCACCA
GTTGATCAAGAGTTTGTTCCTATTTACGAAGCATTGCAGAAAGTAAAATCTTCCATTTGT
TCTATAGACATTCCTTGTGGCTGGGATGTTGAAAAGGGCCCAATAGATGAAAAGTCTATA
AAACCAGATCTATTAATTTCTTTGAACGCCCCAAAAATGTGCGCGAACTTGTTTAAAGGA
AAGTCGCACTTAATAGTTGGAAGGTATATACCGGTAGAGTTACAGAATAGATTCAACTTT
AATATACCACAGTATCCTCCAACCGGTGTCTACTATAAGCTGAAG
>tx35_4t
AAAGGTCCCGCAGTAAAATTCTTGAGTAAAGAAGAAGCATCAAAAATTGATGAGGAATTG
GGTTCCAAGTACAAGATCACAATCGTACAATTATTGGAACTTGCTGGATACAGCTGCTCG
TTAGCATTCGGTGAGTTTTATCCTGCTAAGAAACTAGCAAAAAGTAAGATTTTAGTGTGT
TGTGGTGTCACACACAACGGTGGAATCGGGCTAGTTACTGCCAGACACCTTAAATTGTAT
GGATACACAGTAGACATATACCACCCTAAAAAAAGCGATAAAGAAATATTTGGTGCTCTG
GTGGAACAGTGCCAAGCTTTGGACATCCCCATGGTTGGAACGCTTCCCACAGTCAATGAT
ATTGATATAAACTATCCATACATTATTGATGCTTTATTTGGATACAGTTTTAATCCACCA
GTTGATCAAGAGTTTGTTCCTATTTACGAAGCATTGCAGAAAGTAAAATCTTCCATTTGT
TCTATAGACATTCCTTGTGGCTGGGATGTTGAAAAGGGCCCAATAGATGAAAAGTCTATA
AAACCAGATCTATTAATTTCTTTGAACGCCCCAAAAATGTGCGCGAACTTGTTTAAAGGA
AAGTCGCACTTAATAGTTGGAAGGTATATACCGGTAGAGTTACAGAATAGATTCAACTTT
AATATACCACAGTATCCTCCAACCGGTGTCTACTATAAGCTGAAG
