# Supplementary material for: Sorted gene genealogies and species-specific nonsynonymous substitutions point to putative postmating prezygotic isolation genes in Allonemobius crickets
Source: PeerJ. 2016 Feb 15;4:e1678. doi: 10.7717/peerj.1678 (PMC4756749; doi:10.7717/peerj.1678)
Supplement: Supplemental Information 2 — This archive includes files that were used to detect evidence of selection on the gene tree and includes only allopatric individuals. They include fasta files and newick tree files formatted for HyPhy. [file peerj-04-1678-s002.gz › allopatric_only/ejacsp_allo_namefix.fas]

>akn_1a
TTGGTGGCCTGGGGACCGCATGCGGTGACAGCGTTTCCTCGAACGAATATGTCATGCGAA
TGTGGCCTCATGTCTGACGGTGTCTCAACACGTATCGTCGGGGGCACAATCGCCACTCCC
CATCTGTACCCTTGGATGGTGGCCATCCTCAACGGAGGCAAGATGCACTGTGGAGGATCG
CTCATCAACGACCGATACGTGCTAACGGCAGGTCATTGTCTTAACTGGGCCCGCAAGGAA
GACTTGACCGTCGTGTTGGGTTTGCACGACCGCGTTGCAATGAATGACGGCACGGAAAAA
ATCATGGGAGTAGACCAGATGATCGTTCACGAAGCTTTTGGAAGCGACTACCTCCATGAT
ACTGAAGACATCGCCCTCATCCGGCTAAAGCAACCCGTGCACTTCAACGCTTTCATGGCG
CCAGTGTGTCTCGCAGAACCAAGAGGTCAAGATATTTACGCTGATCAAGTAGCATTTGTA
ACTGGATGGGGAAGAACTGTCCAAGGTGGAAATCCATCTCGATTCTTGCGCAAGGCTAAC
GTAAAAGTACTTTCCATGGCTGCCTGTCGCAACACCACAATTGGAGAACACATCTTGGAC
TCTATGATCTGTGCCTATGAATTTGAAACTGATGCCTGCCAGGGTGATAGTGGAGGACCA
TTGGTCTTTGAATCTCGCCCTGGAAAAGTGGAACAGATAGGTGTCGTCTCTTGGGGAATT
GGATGTGC
>akn_2a
TTGGTGGCCTGGGGACCGCATGCGGTGACAGCGTTTCCTCGAACGAATATGTCATGCGAA
TGTGGCCTCATGTCTGACGGTGTCTCAACACGTATCGTCGGGGGCACAATCGCCACTCCC
CATCTGTACCCTTGGATGGTGGCCATCCTCAACGGAGGCAAGATGCACTGTGGAGGATCG
CTCATCAACGACCGATACGTGCTAACGGCAGGTCATTGTCTTAACTGGGCCCGCAAGGAA
GACTTGACCGTCGTGTTGGGTTTGCACGACCGCGTTGCAATGAATGACGGCACGGAAAAA
ATCATGGGAGTAGACCAGATGATCGTTCACGAAGCTTTTGGAAGCGACTACCTCCATGAT
ACTGAAGACATCGCCCTCATCCGGCTAAAGCAACCCGTGCACTTCAACGCTTTCATGGCG
CCAGTGTGTCTCGCAGAACCAAGAGGTCAAGATATTTACGCTGATCAAGTAGCATTTGTA
ACTGGATGGGGAAGAACTGTCCAAGGTGGAAATCCATCTCGATTCTTGCGCAAGGCTAAC
GTAAAAGTACTTTCCATGGCTGCCTGTCGCAACACCACAATTGGAGAACACATCTTGGAC
TCTATGATCTGTGCCTATGAATTTGAAACTGATGCCTGCCAGGGTGATAGTGGAGGACCA
TTGGTCTTTGAATCTCGCCCTGGAAAAGTGGAACAGATAGGTGTCGTCTCTTGGGGAATT
GGATGTGC
>akn_3a
TTGGTGGCCTGGGGACCGCATGCGGTGACAGCGTTTCCTCGAACGAATATGTCATGCGAA
TGTGGCCTCATGTCTGACGGTGTCTCAACACGTATCGTCGGGGGCACAATCGCCACTCCC
CATCTGTACCCTTGGATGGTGGCCATCCTCAACGGAGGCAAGATGCACTGTGGAGGATCG
CTCATCAACGACCGATACGTGCTAACGGCAGGTCATTGTCTTAACTGGGCCCGCAAGGAA
GACTTGACCGTCGTGTTGGGTTTGCACGACCGCGTTGCAATGAATGACGGCACGGAAAAA
ATCATGGGAGTAGACCAGATGATCGTTCACGAAGCTTTTGGAAGCGACTACCTCCATGAT
ACTGAAGACATCGCCCTCATCCGGCTAAAGCAACCCGTGCACTTCAACGCTTTCATGGCG
CCAGTGTGTCTCGCAGAACCAAGAGGTCAAGATATTTACGCTGATCAAGTAGCATTTGTA
ACTGGATGGGGAAGAACTGTCCAAGGTGGAAATCCATCTCGATTCTTGCGCAAGGCTAAC
GTAAAAGTACTTTCCATGGCTGCCTGTCGCAACACCACAATTGGAGAACACATCTTGGAC
TCTATGATCTGTGCCTATGAATTTGAAACTGATGCCTGCCAGGGTGATAGTGGAGGACCA
TTGGTCTTTGAATCTCGCCCTGGAAAAGTGGAACAGATAGGTGTCGTCTCTTGGGGAATT
GGATGTGC
>ff_1a
TTGGTGGCCTGGGGACCGCATGCGGTGACAGCGTTTCCTCGAACGAATATGTCATGCGAA
TGTGGCCTCATGTCTGACGGTGTCTCAACACGTATCGTCGGGGGCACAATCGCCACTCCC
CATCTGTACCCTTGGATGGTGGCCATCCTCAACGGAGGCAAGATGCACTGTGGAGGATCG
CTCATCAACGACCGATACGTGCTAACGGCAGGTCATTGTCTTAACTGGGCCCGCAAGGAA
GACTTGACCGTCGTGTTGGGTTTGCACGACCGCGTTGCAATGAATGACGGCACGGAAAAA
ATCATGGGAGTAGACCAGATGATCGTTCACGAAGCTTTTGGAAGCGACTACCTCCATGAT
ACTGAAGACATCGCCCTCATCCGGCTAAAGCAACCCGTGCACTTCAACGCTTTCATGGCG
CCAGTGTGTCTCGCAGAACCAAGAGGTCAAGATATTTACGCTGATCAAGTAGCATTTGTA
ACTGGATGGGGAAGAACTGTCCAAGGTGGAAATCCATCTCGATTCTTGCGCAAGGCTAAC
GTAAAAGTACTTTCCATGGCTGCCTGTCGCAACACCACAATTGGAGAACACATCTTGGAC
TCTATGATCTGTGCCTATGAATTTGAAACTGATGCCTGCCAGGGTGATAGTGGAGGACCA
TTGGTCTTTGAATCTCGCCCTGGAAAAGTGGAACAGATAGGTGTCGTCTCTTGGGGAATT
GGATGTGC
>ff_2a
TTGGTGGCCTGGGGACCGCATGCGGTGACAGCGTTTCCTCGAACGAATATGTCATGCGAA
TGTGGCCTCATGTCTGACGGTGTCTCAACACGTATCGTCGGGGGCACAATCGCCACTCCC
CATCTGTACCCTTGGATGGTGGCCATCCTCAACGGAGGCAAGATGCACTGTGGAGGATCG
CTCATCAACGACCGATACGTGCTAACGGCAGGTCATTGTCTTAACTGGGCCCGCAAGGAA
GACTTGACCGTCGTGTTGGGTTTGCACGACCGCGTTGCAATGAATGACGGCACGGAAAAA
ATCATGGGAGTAGACCAGATGATCGTTCACGAAGCTTTTGGAAGCGACTACCTCCATGAT
ACTGAAGACATCGCCCTCATCCGGCTAAAGCAACCCGTGCACTTCAACGCTTTCATGGCG
CCAGTGTGTCTCGCAGAACCAAGAGGTCAAGATATTTACGCTGATCAAGTAGCATTTGTA
ACTGGATGGGGAAGAACTGTCCAAGGTGGAAATCCATCTCGATTCTTGCGCAAGGCTAAC
GTAAAAGTACTTTCCATGGCTGCCTGTCGCAACACCACAATTGGAGAACACATCTTGGAC
TCTATGATCTGTGCCTATGAATTTGAAACTGATGCCTGCCAGGGTGATAGTGGAGGACCA
TTGGTCTTTGAATCTCGCCCTGGAAAAGTGGAACAGATAGGTGTCGTCTCTTGGGGAATT
GGATGTGC
>ff_3a
TTGGTGGCCTGGGGACCGCATGCGGTGACAGCGTTTCCTCGAACGAATATGTCATGCGAA
TGTGGCCTCATGTCTGACGGTGTCTCAACACGTATCGTCGGGGGCACAATCGCCACTCCC
CATCTGTACCCTTGGATGGTGGCCATCCTCAACGGAGGCAAGATGCACTGTGGAGGATCG
CTCATCAACGACCGATACGTGCTAACGGCAGGTCATTGTCTTAACTGGGCCCGCAAGGAA
GACTTGACCGTCGTGTTGGGTTTGCACGACCGCGTTGCAATGAATGACGGCACGGAAAAA
ATCATGGGAGTAGACCAGATGATCGTTCACGAAGCTTTTGGAAGCGACTACCTCCATGAT
ACTGAAGACATCGCCCTCATCCGGCTAAAGCAACCCGTGCACTTCAACGCTTTCATGGCG
CCAGTGTGTCTCGCAGAACCAAGAGGTCAAGATATTTACGCTGATCAAGTAGCATTTGTA
ACTGGATGGGGAAGAACTGTCCAAGGTGGAAATCCATCTCGATTCTTGCGCAAGGCTAAC
GTAAAAGTACTTTCCATGGCTGCCTGTCGCAACACCACAATTGGAGAACACATCTTGGAC
TCTATGATCTGTGCCTATGAATTTGAAACTGATGCCTGCCAGGGTGATAGTGGAGGACCA
TTGGTCTTTGAATCTCGCCCTGGAAAAGTGGAACAGATAGGTGTCGTCTCTTGGGGAATT
GGATGTGC
>np_1a
TTGGTGGCCTGGGGACCGCATGCGGTGACAGCGTTTCCTCGAACGAATATGTCATGCGAA
TGTGGCCTCATGTCTGACGGTGTCTCAACACGTATCGTCGGGGGCACAATCGCCACTCCC
CATCTGTACCCTTGGATGGTGGCCATCCTCAACGGAGGCAAGATGCACTGTGGAGGATCG
CTCATCAACGACCGATACGTGCTAACGGCAGGTCATTGTCTTAACTGGGCCCGCAAGGAA
GACTTGACCGTCGTGTTGGGTTTGCACGACCGCGTTGCAATGAATGACGGCACGGAAAAA
ATCATGGGAGTAGACCAGATGATCGTTCACGAAGCTTTTGGAAGCGACTACCTCCATGAT
ACTGAAGACATCGCCCTCATCCGGCTAAAGCAACCCGTGCACTTCAACGCTTTCATGGCG
CCAGTGTGTCTCGCAGAACCAAGAGGTCAAGATATTTACGCTGATCAAGTAGCATTTGTA
ACTGGATGGGGAAGAACTGTCCAAGGTGGAAATCCATCTCGATTCTTGCGCAAGGCTAAC
GTAAAAGTACTTTCCATGGCTGCCTGTCGCAACACCACAATTGGAGAACACATCTTGGAC
TCTATGATCTGTGCCTATGAATTTGAAACTGATGCCTGCCAGGGTGATAGTGGAGGACCA
TTGGTCTTTGAATCTCGCCCTGGAAAAGTGGAACAGATAGGTGTCGTCTCTTGGGGAATT
GGATGTGC
>np_2a
TTGGTGGCCTGGGGACCGCATGCGGTGACAGCGTTTCCTCGAACGAATATGTCATGCGAA
TGTGGCCTCATGTCTGACGGTGTCTCAACACGTATCGTCGGGGGCACAATCGCCACTCCC
CATCTGTACCCTTGGATGGTGGCCATCCTCAACGGAGGCAAGATGCACTGTGGAGGATCG
CTCATCAACGACCGATACGTGCTAACGGCAGGTCATTGTCTTAACTGGGCCCGCAAGGAA
GACTTGACCGTCGTGTTGGGTTTGCACGACCGCGTTGCAATGAATGACGGCACGGAAAAA
ATCATGGGAGTAGACCAGATGATCGTTCACGAAGCTTTTGGAAGCGACTACCTCCATGAT
ACTGAAGACATCGCCCTCATCCGGCTAAAGCAACCCGTGCACTTCAACGCTTTCATGGCG
CCAGTGTGTCTCGCAGAACCAAGAGGTCAAGATATTTACGCTGATCAAGTAGCATTTGTA
ACTGGATGGGGAAGAACTGTCCAAGGTGGAAATCCATCTCGATTCTTGCGCAAGGCTAAC
GTAAAAGTACTTTCCATGGCTGCCTGTCGCAACACCACAATTGGAGAACACATCTTGGAC
TCTATGATCTGTGCCTATGAATTTGAAACTGATGCCTGCCAGGGTGATAGTGGAGGACCA
TTGGTCTTTGAATCTCGCCCTGGAAAAGTGGAACAGATAGGTGTCGTCTCTTGGGGAATT
GGATGTGC
>np_3a
TTGGTGGCCTGGGGACCGCATGCGGTGACAGCGTTTCCTCGAACGAATATGTCATGCGAA
TGTGGCCTCATGTCTGACGGTGTCTCAACACGTATCGTCGGGGGCACAATCGCCACTCCC
CATCTGTACCCTTGGATGGTGGCCATCCTCAACGGAGGCAAGATGCACTGTGGAGGATCG
CTCATCAACGACCGATACGTGCTAACGGCAGGTCATTGTCTTAACTGGGCCCGCAAGGAA
GACTTGACCGTCGTGTTGGGTTTGCACGACCGCGTTGCAATGAATGACGGCACGGAAAAA
ATCATGGGAGTAGACCAGATGATCGTTCACGAAGCTTTTGGAAGCGACTACCTCCATGAT
ACTGAAGACATCGCCCTCATCCGGCTAAAGCAACCCGTGCACTTCAACGCTTTCATGGCG
CCAGTGTGTCTCGCAGAACCAAGAGGTCAAGATATTTACGCTGATCAAGTAGCATTTGTA
ACTGGATGGGGAAGAACTGTCCAAGGTGGAAATCCATCTCGATTCTTGCGCAAGGCTAAC
GTAAAAGTACTTTCCATGGCTGCCTGTCGCAACACCACAATTGGAGAACACATCTTGGAC
TCTATGATCTGTGCCTATGAATTTGAAACTGATGCCTGCCAGGGTGATAGTGGAGGACCA
TTGGTCTTTGAATCTCGCCCTGGAAAAGTGGAACAGATAGGTGTCGTCTCTTGGGGAATT
GGATGTGC
>ar_2a
TTGGTGGCCTGGGGACCGCATGCGGTGACAGCGTTTCCTCGAACGAATATGTCATGCGAA
TGTGGCCTCATGTCTGACGGTGTCTCAACACGTATCGTCGGGGGCACAATCGCCACTCCC
CATCTGTACCCTTGGATGGTGGCCATCCTCAACGGAGGCAAGATGCACTGTGGAGGATCG
CTCATCAACGACCGATACGTGCTAACGGCAGGTCATTGTCTTAACTGGGCCCGCAAGGAA
GACTTGACCGTCGTGTTGGGTTTGCACGACCGCGTTGCAATGAATGACGGCACGGAAAAA
ATCATGGGAGTAGACCAGATGATCGTTCACGAAGCTTTTGGAAGTGACTACCTCCATGAT
ACTGAAGACATCGCCCTCATCCGGCTAAAGCAACCCGTGCACTTCAACGCTTTCATGGCG
CCAGTGTGTCTTGCAGAACCAAGAGGTCAAGATATTTACGCTGATCAAGTAGCATTTGTA
ACTGGATGGGGAAGAACTGTCCAAGGTGGAAATCCATCTCGATTCTTGCGCAAGGCTAAC
GTAAAAGTACTTTCCATGGCTGCCTGTCGCAACACCACAATTGGAGAACACATCTTGGAC
TCTATGATCTGTGCCTATGAATTTGAAACTGATGCCTGCCAGGGTGATAGTGGAGGACCA
TTGGTCTTTGAATCTCGCCCTGGAAAAGTGGAACAGATAGGTGTCGTCTCTTGGGGAATT
GGATGTGC
>ar_3a
TTGGTGGCCTGGGGACCGCATGCGGTGACAGCGTTTCCTCGAACGAATATGTCATGCGAA
TGTGGCCTCATGTCTGACGGTGTCTCAACACGTATCGTCGGGGGCACAATCGCCACTCCC
CATCTGTACCCTTGGATGGTGGCTATCCTCAACGGAGGCAAGATGCACTGTGGAGGATCG
CTCATCAACGACCGATACGTGCTAACGGCAGGTCATTGTCTTAACTGGGCCCGCAAGGAA
GACTTGACCGTCGTGTTGGGTTTGCACGACCGCATTGCAATGAATGACGGCACGGAAAAA
ATCATGGGAGTAGACCAGATGATCGTTCACGAAGCTTTTGGAAGCGACTACCTCCATGAT
ACTGAAGACATCGCCCTCATCCGGCTAAAGCAACCCGTGCACTTCAACGCTTTCATGGCG
CCAGTGTGTCTTGCAGAACCAAGAGGTCAAGATATTTACGCTGATCAAGTAGCATTTGTA
ACTGGATGGGGAAGAACTGTCCAAGGTGGAAATCCATCTCGATTCTTGCGCAAGGCTAAC
GTAAAAGTACTTTCCATGGCTGCCTGTCGCAACACCACAATTGGAGAACACATCTTGGAC
TCTATGATCTGTGCCTATGAATTTGAAACTGATGCCTGCCAGGGTGATAGTGGAGGACCA
TTGGTCTTTGAATCTCGCCCTGGAAAAGTGGAACAGATAGGTGTCGTCTCTTGGGGAATT
GGATGTGC
>ar_4a
TTGGTGGCCTGGGGACCGCATGCGGTGACAGCGTTTCCTCGAACGAATATGTCATGCGAA
TGTGGCCTCATGTCTGACGGTGTCTCAACACGTATCGTCGGGGGCACAATCGCCACTCCC
CATCTGTACCCTTGGATGGTGGCTATCCTCAACGGAGGCAAGATGCACTGTGGAGGATCG
CTCATCAACGACCGATACGTGCTAACGGCAGGTCATTGTCTTAACTGGGCCCGCAAGGAA
GACTTGACCGTCGTGTTGGGTTTGCACGACCGCATTGCAATGAATGACGGCACGGAAAAA
ATCATGGGAGTAGACCAGATGATCGTTCACGAAGCTTTTGGAAGCGACTACCTCCATGAT
ACTGAAGACATCGCCCTCATCCGGCTAAAGCAACCCGTGCACTTCAACGCTTTCATGGCG
CCAGTGTGTCTTGCAGAACCAAGAGGTCAAGATATTTACGCTGATCAAGTAGCATTTGTA
ACTGGATGGGGAAGAACTGTCCAAGGTGGAAATCCATCTCGATTCTTGCGCAAGGCTAAC
GTAAAAGTACTTTCCATGGCTGCCTGTCGCAACACCACAATTGGAGAACACATCTTGGAC
TCTATGATCTGTGCCTATGAATTTGAAACTGATGCCTGCCAGGGTGATAGTGGAGGACCA
TTGGTCTTTGAATCTCGCCCTGGAAAAGTGGAACAGATAGGTGTCGTCTCTTGGGGAATT
GGATGTGC
>il_8a
TTGGTGGCCTGGGGACCGCATGCGGTGACAGCGTTTCCTCGAACGAATATGTCATGCGAA
TGTGGCCTCATGTCTGACGGTGTCTCAACACGTATCGTCGGGGGCACAATCGCCACTCCC
CATCTGTACCCTTGGATGGTGGCTATCCTCAACGGAGGCAAGATGCACTGTGGAGGATCG
CTCATCAACGACCGATACGTGCTAACGGCAGGTCATTGTCTTAACTGGGCCCGCAAGGAA
GACTTGACCGTCGTGTTGGGTTTGCACGACCGCATTGCAATGAATGACGGCACGGAAAAA
ATCATGGGAGTAGACCAGATGATCGTTCACGAAGCTTTTGGAAGCGACTACCTCCATGAT
ACTGAAGACATCGCCCTCATCCGGCTAAAGCAACCCGTGCACTTCAACGCTTTCATGGCG
CCAGTGTGTCTTGCAGAACCAAGAGGTCAAGATATTTACGCTGATCAAGTAGCATTTGTA
ACTGGATGGGGAAGAACTGTCCAAGGTGGAAATCCATCTCGATTCTTGCGCAAGGCTAAC
GTAAAAGTACTTTCCATGGCTGCCTGTCGCAACACCACAATTGGAGAACACATCTTGGAC
TCTATGATCTGTGCCTATGAATTTGAAACTGATGCCTGCCAGGGTGATAGTGGAGGACCA
TTGGTCTTTGAATCTCGCCCTGGAAAAGTGGAACAGATAGGTGTCGTCTCTTGGGGAATT
GGATGTGC
>il_9a
TTGGTGGCCTGGGGACCGCATGCGGTGACAGCGTTTCCTCGAACGAATATGTCATGCGAA
TGTGGCCTCATGTCTGACGGTGTCTCAACACGTATCGTCGGGGGCACAATCGCCACTCCC
CATCTGTACCCTTGGATGGTGGCTATCCTCAACGGAGGCAAGATGCACTGTGGAGGATCG
CTCATCAACGACCGATACGTGCTAACGGCAGGTCATTGTCTTAACTGGGCCCGCAAGGAA
GACTTGACCGTCGTGTTGGGTTTGCACGACCGCATTGCAATGAATGACGGCACGGAAAAA
ATCATGGGAGTAGACCAGATGATCGTTCACGAAGCTTTTGGAAGCGACTACCTCCATGAT
ACTGAAGACATCGCCCTCATCCGGCTAAAGCAACCCGTGCACTTCAACGCTTTCATGGCG
CCAGTGTGTCTTGCAGAACCAAGAGGTCAAGATATTTACGCTGATCAAGTAGCATTTGTA
ACTGGATGGGGAAGAACTGTCCAAGGTGGAAATCCATCTCGATTCTTGCGCAAGGCTAAC
GTAAAAGTACTTTCCATGGCTGCCTGTCGCAACACCACAATTGGAGAACACATCTTGGAC
TCTATGATCTGTGCCTATGAATTTGAAACTGATGCCTGCCAGGGTGATAGTGGAGGACCA
TTGGTCTTTGAATCTCGCCCTGGAAAAGTGGAACAGATAGGTGTCGTCTCTTGGGGAATT
GGATGTGC
>il_10a
TTGGTGGCCTGGGGACCGCATGCGGTGACAGCGTTTCCTCGAACGAATATGTCATGCGAA
TGTGGCCTCATGTCTGACGGTGTCTCAACACGTATCGTCGGGGGCACAATCGCCACTCCC
CATCTGTACCCTTGGATGGTGGCTATCCTCAACGGAGGCAAGATGCACTGTGGAGGATCG
CTCATCAACGACCGATACGTGCTAACGGCAGGTCATTGTCTTAACTGGGCCCGCAAGGAA
GACTTGACCGTCGTGTTGGGTTTGCACGACCGCATTGCAATGAATGACGGCACGGAAAAA
ATCATGGGAGTAGACCAGATGATCGTTCACGAAGCTTTTGGAAGCGACTACCTCCATGAT
ACTGAAGACATCGCCCTCATCCGGCTAAAGCAACCCGTGCACTTCAACGCTTTCATGGCG
CCAGTGTGTCTTGCAGAACCAAGAGGTCAAGATATTTACGCTGATCAAGTAGCATTTGTA
ACTGGATGGGGAAGAACTGTCCAAGGTGGAAATCCATCTCGATTCTTGCGCAAGGCTAAC
GTAAAAGTACTTTCCATGGCTGCCTGTCGCAACACCACAATTGGAGAACACATCTTGGAC
TCTATGATCTGTGCCTATGAATTTGAAACTGATGCCTGCCAGGGTGATAGTGGAGGACCA
TTGGTCTTTGAATCTCGCCCTGGAAAAGTGGAACAGATAGGTGTCGTCTCTTGGGGAATT
GGATGTGC
>la_2a
TTGGTGGCCTGGGGACCGCATGCGGTGACAGCGTTTCCTCGAACGAATATGTCATGCGAA
TGTGGCCTCATGTCTGACGGTGTCTCAACACGTATCGTCGGGGGCACAATCGCCACTCCC
CATCTGTACCCTTGGATGGTGGCTATCCTCAACGGAGGCAAGATGCACTGTGGAGGATCG
CTCATCAACGACCGATACGTGCTAACGGCAGGTCATTGTCTTAACTGGGCCCGCAAGGAA
GACTTGACCGTCGTGTTGGGTTTGCACGACCGCATTGCAATGAATGACGGCACGGAAAAA
ATCATGGGAGTAGACCAGATGATCGTTCACGAAGCTTTTGGAAGCGACTACCTCCATGAT
ACTGAAGACATCGCCCTCATCCGGCTAAAGCAACCCGTGCACTTCAACGCTTTCATGGCG
CCAGTGTGTCTTGCAGAACCAAGAGGTCAAGATATTTACGCTGATCAAGTAGCATTTGTA
ACTGGATGGGGAAGAACTGTCCAAGGTGGAAATCCATCTCGATTCTTGCGCAAGGCTAAC
GTAAAAGTACTTTCCATGGCTGCCTGTCGCAACACCACAATTGGAGAACACATCTTGGAC
TCTATGATCTGTGCCTATGAATTTGAAACTGATGCCTGCCAGGGTGATAGTGGAGGACCA
TTGGTCTTTGAATCTCGCCCTGGAAAAGTGGAACAGATAGGTGTCGTCTCTTGGGGAATT
GGATGTGC
>la_3a
TTGGTGGCCTGGGGACCGCATGCGGTGACAGCGTTTCCTCGAACGAATATGTCATGCGAA
TGTGGCCTCATGTCTGACGGTGTCTCAACACGTATCGTCGGGGGCACAATCGCCACTCCC
CATCTGTACCCTTGGATGGTGGCTATCCTCAACGGAGGCAAGATGCACTGTGGAGGATCG
CTCATCAACGACCGATACGTGCTAACGGCAGGTCATTGTCTTAACTGGGCCCGCAAGGAA
GACTTGACCGTCGTGTTGGGTTTGCACGACCGCATTGCAATGAATGACGGCACGGAAAAA
ATCATGGGAGTAGACCAGATGATCGTTCACGAAGCTTTTGGAAGCGACTACCTCCATGAT
ACTGAAGACATCGCCCTCATCCGGCTAAAGCAACCCGTGCACTTCAACGCTTTCATGGCG
CCAGTGTGTCTTGCAGAACCAAGAGGTCAAGATATTTACGCTGATCAAGTAGCATTTGTA
ACTGGATGGGGAAGAACTGTCCAAGGTGGAAATCCATCTCGATTCTTGCGCAAGGCTAAC
GTAAAAGTACTTTCCATGGCTGCCTGTCGCAACACCACAATTGGAGAACACATCTTGGAC
TCTATGATCTGTGCCTATGAATTTGAAACTGATGCCTGCCAGGGTGATAGTGGAGGACCA
TTGGTCTTTGAATCTCGCCCTGGAAAAGTGGAACAGATAGGTGTCGTCTCTTGGGGAATT
GGATGTGC
>mi_3a
TTGGTGGCCTGGGGACCGCATGCGGTGACAGCGTTTCCTCGAACGAATATGTCATGCGAA
TGTGGCCTCATGTCTGACGGTGTCTCAACACGTATCGTCGGGGGCACAATCGCCACTCCC
CATCTGTACCCTTGGATGGTGGCTATCCTCAACGGAGGCAAGATGCACTGTGGAGGATCG
CTCATCAACGACCGATACGTGCTAACGGCAGGTCATTGTCTTAACTGGGCCCGCAAGGAA
GACTTGACCGTCGTGTTGGGTTTGCACGACCGCATTGCAATGAATGACGGCACGGAAAAA
ATCATGGGAGTAGACCAGATGATCGTTCACGAAGCTTTTGGAAGCGACTACCTCCATGAT
ACTGAAGACATCGCCCTCATCCGGCTAAAGCAACCCGTGCACTTCAACGCTTTCATGGCG
CCAGTGTGTCTTGCAGAACCAAGAGGTCAAGATATTTACGCTGATCAAGTAGCATTTGTA
ACTGGATGGGGAAGAACTGTCCAAGGTGGAAATCCATCTCGATTCTTGCGCAAGGCTAAC
GTAAAAGTACTTTCCATGGCTGCCTGTCGCAACACCACAATTGGAGAACACATCTTGGAC
TCTATGATCTGTGCCTATGAATTTGAAACTGATGCCTGCCAGGGTGATAGTGGAGGACCA
TTGGTCTTTGAATCTCGCCCTGGAAAAGTGGAACAGATAGGTGTCGTCTCTTGGGGAATT
GGATGTGC
>mi_4a
TTGGTGGCCTGGGGACCGCATGCGGTGACAGCGTTTCCTCGAACGAATATGTCATGCGAA
TGTGGCCTCATGTCTGACGGTGTCTCAACACGTATCGTCGGGGGCACAATCGCCACTCCC
CATCTGTACCCTTGGATGGTGGCTATCCTCAACGGAGGCAAGATGCACTGTGGAGGATCG
CTCATCAACGACCGATACGTGCTAACGGCAGGTCATTGTCTTAACTGGGCCCGCAAGGAA
GACTTGACCGTCGTGTTGGGTTTGCACGACCGCATTGCAATGAATGACGGCACGGAAAAA
ATCATGGGAGTAGACCAGATGATCGTTCACGAAGCTTTTGGAAGCGACTACCTCCATGAT
ACTGAAGACATCGCCCTCATCCGGCTAAAGCAACCCGTGCACTTCAACGCTTTCATGGCG
CCAGTGTGTCTTGCAGAACCAAGAGGTCAAGATATTTACGCTGATCAAGTAGCATTTGTA
ACTGGATGGGGAAGAACTGTCCAAGGTGGAAATCCATCTCGATTCTTGCGCAAGGCTAAC
GTAAAAGTACTTTCCATGGCTGCCTGTCGCAACACCACAATTGGAGAACACATCTTGGAC
TCTATGATCTGTGCCTATGAATTTGAAACTGATGCCTGCCAGGGTGATAGTGGAGGACCA
TTGGTCTTTGAATCTCGCCCTGGAAAAGTGGAACAGATAGGTGTCGTCTCTTGGGGAATT
GGATGTGC
>mi_5a
TTGGTGGCCTGGGGACCGCATGCGGTGACAGCGTTTCCTCGAACGAATATGTCATGCGAA
TGTGGCCTCATGTCTGACGGTGTCTCAACACGTATCGTCGGGGGCACAATCGCCACTCCC
CATCTGTACCCTTGGATGGTGGCTATCCTCAACGGAGGCAAGATGCACTGTGGAGGATCG
CTCATCAACGACCGATACGTGCTAACGGCAGGTCATTGTCTTAACTGGGCCCGCAAGGAA
GACTTGACCGTCGTGTTGGGTTTGCACGACCGCATTGCAATGAATGACGGCACGGAAAAA
ATCATGGGAGTAGACCAGATGATCGTTCACGAAGCTTTTGGAAGCGACTACCTCCATGAT
ACTGAAGACATCGCCCTCATCCGGCTAAAGCAACCCGTGCACTTCAACGCTTTCATGGCG
CCAGTGTGTCTTGCAGAACCAAGAGGTCAAGATATTTACGCTGATCAAGTAGCATTTGTA
ACTGGATGGGGAAGAACTGTCCAAGGTGGAAATCCATCTCGATTCTTGCGCAAGGCTAAC
GTAAAAGTACTTTCCATGGCTGCCTGTCGCAACACCACAATTGGAGAACACATCTTGGAC
TCTATGATCTGTGCCTATGAATTTGAAACTGATGCCTGCCAGGGTGATAGTGGAGGACCA
TTGGTCTTTGAATCTCGCCCTGGAAAAGTGGAACAGATAGGTGTCGTCTCTTGGGGAATT
GGATGTGC
>nc_5a
TTGGTGGCCTGGGGACCGCATGCGGTGACAGCGTTTCCTCGAACGAATATGTCATGCGAA
TGTGGCCTCATGTCTGACGGTGTCTCAACACGTATCGTCGGGGGCACAATCGCCACTCCC
CATCTGTACCCTTGGATGGTGGCTATCCTCAACGGAGGCAAGATGCACTGTGGAGGATCG
CTCATCAACGACCGATACGTGCTAACGGCAGGTCATTGTCTTAACTGGGCCCGCAAGGAA
GACTTGACCGTCGTGTTGGGTTTGCACGACCGCATTGCAATGAATGACGGCACGGAAAAA
ATCATGGGAGTAGACCAGATGATCGTTCACGAAGCTTTTGGAAGCGACTACCTCCATGAT
ACTGAAGACATCGCCCTCATCCGGCTAAAGCAACCCGTGCACTTCAACGCTTTCATGGCG
CCAGTGTGTCTTGCAGAACCAAGAGGTCAAGATATTTACGCTGATCAAGTAGCATTTGTA
ACTGGATGGGGAAGAACTGTCCAAGGTGGAAATCCATCTCGATTCTTGCGCAAGGCTAAC
GTAAAAGTACTTTCCATGGCTGCCTGTCGCAACACCACAATTGGAGAACACATCTTGGAC
TCTATGATCTGTGCCTATGAATTTGAAACTGATGCCTGCCAGGGTGATAGTGGAGGACCA
TTGGTCTTTGAATCTCGCCCTGGAAAAGTGGAACAGATAGGTGTCGTCTCTTGGGGAATT
GGATGTGC
>nc_6a
TTGGTGGCCTGGGGACCGCATGCGGTGACAGCGTTTCCTCGAACGAATATGTCATGCGAA
TGTGGCCTCATGTCTGACGGTGTCTCAACACGTATCGTCGGGGGCACAATCGCCACTCCC
CATCTGTACCCTTGGATGGTGGCTATCCTCAACGGAGGCAAGATGCACTGTGGAGGATCG
CTCATCAACGACCGATACGTGCTAACGGCAGGTCATTGTCTTAACTGGGCCCGCAAGGAA
GACTTGACCGTCGTGTTGGGTTTGCACGACCGCATTGCAATGAATGACGGCACGGAAAAA
ATCATGGGAGTAGACCAGATGATCGTTCACGAAGCTTTTGGAAGCGACTACCTCCATGAT
ACTGAAGACATCGCCCTCATCCGGCTAAAGCAACCCGTGCACTTCAACGCTTTCATGGCG
CCAGTGTGTCTTGCAGAACCAAGAGGTCAAGATATTTACGCTGATCAAGTAGCATTTGTA
ACTGGATGGGGAAGAACTGTCCAAGGTGGAAATCCATCTCGATTCTTGCGCAAGGCTAAC
GTAAAAGTACTTTCCATGGCTGCCTGTCGCAACACCACAATTGGAGAACACATCTTGGAC
TCTATGATCTGTGCCTATGAATTTGAAACTGATGCCTGCCAGGGTGATAGTGGAGGACCA
TTGGTCTTTGAATCTCGCCCTGGAAAAGTGGAACAGATAGGTGTCGTCTCTTGGGGAATT
GGATGTGC
>nc_7a
TTGGTGGCCTGGGGACCGCATGCGGTGACAGCGTTTCCTCGAACGAATATGTCATGCGAA
TGTGGCCTCATGTCTGACGGTGTCTCAACACGTATCGTCGGGGGCACAATCGCCACTCCC
CATCTGTACCCTTGGATGGTGGCTATCCTCAACGGAGGCAAGATGCACTGTGGAGGATCG
CTCATCAACGACCGATACGTGCTAACGGCAGGTCATTGTCTTAACTGGGCCCGCAAGGAA
GACTTGACCGTCGTGTTGGGTTTGCACGACCGCATTGCAATGAATGACGGCACGGAAAAA
ATCATGGGAGTAGACCAGATGATCGTTCACGAAGCTTTTGGAAGCGACTACCTCCATGAT
ACTGAAGACATCGCCCTCATCCGGCTAAAGCAACCCGTGCACTTCAACGCTTTCATGGCG
CCAGTGTGTCTTGCAGAACCAAGAGGTCAAGATATTTACGCTGATCAAGTAGCATTTGTA
ACTGGATGGGGAAGAACTGTCCAAGGTGGAAATCCATCTCGATTCTTGCGCAAGGCTAAC
GTAAAAGTACTTTCCATGGCTGCCTGTCGCAACACCACAATTGGAGAACACATCTTGGAC
TCTATGATCTGTGCCTATGAATTTGAAACTGATGCCTGCCAGGGTGATAGTGGAGGACCA
TTGGTCTTTGAATCTCGCCCTGGAAAAGTGGAACAGATAGGTGTCGTCTCTTGGGGAATT
GGATGTGC
>ok_1a
TTGGTGGCCTGGGGACCGCATGCGGTGACAGCGTTTCCTCGAACGAATATGTCATGCGAA
TGTGGCCTCATGTCTGACGGTGTCTCAACACGTATCGTCGGGGGCACAATCGCCACTCCC
CATCTGTACCCTTGGATGGTGGCTATCCTCAACGGAGGCAAGATGCACTGTGGAGGATCG
CTCATCAACGACCGATACGTGCTAACGGCAGGTCATTGTCTTAACTGGGCCCGCAAGGAA
GACTTGACCGTCGTGTTGGGTTTGCACGACCGCATTGCAATGAATGACGGCACGGAAAAA
ATCATGGGAGTAGACCAGATGATCGTTCACGAAGCTTTTGGAAGCGACTACCTCCATGAT
ACTGAAGACATCGCCCTCATCCGGCTAAAGCAACCCGTGCACTTCAACGCTTTCATGGCG
CCAGTGTGTCTTGCAGAACCAAGAGGTCAAGATATTTACGCTGATCAAGTAGCATTTGTA
ACTGGATGGGGAAGAACTGTCCAAGGTGGAAATCCATCTCGATTCTTGCGCAAGGCTAAC
GTAAAAGTACTTTCCATGGCTGCCTGTCGCAACACCACAATTGGAGAACACATCTTGGAC
TCTATGATCTGTGCCTATGAATTTGAAACTGATGCCTGCCAGGGTGATAGTGGAGGACCA
TTGGTCTTTGAATCTCGCCCTGGAAAAGTGGAACAGATAGGTGTCGTCTCTTGGGGAATT
GGATGTGC
>ok_2a
TTGGTGGCCTGGGGACCGCATGCGGTGACAGCGTTTCCTCGAACGAATATGTCATGCGAA
TGTGGCCTCATGTCTGACGGTGTCTCAACACGTATCGTCGGGGGCACAATCGCCACTCCC
CATCTGTACCCTTGGATGGTGGCTATCCTCAACGGAGGCAAGATGCACTGTGGAGGATCG
CTCATCAACGACCGATACGTGCTAACGGCAGGTCATTGTCTTAACTGGGCCCGCAAGGAA
GACTTGACCGTCGTGTTGGGTTTGCACGACCGCATTGCAATGAATGACGGCACGGAAAAA
ATCATGGGAGTAGACCAGATGATCGTTCACGAAGCTTTTGGAAGCGACTACCTCCATGAT
ACTGAAGACATCGCCCTCATCCGGCTAAAGCAACCCGTGCACTTCAACGCTTTCATGGCG
CCAGTGTGTCTTGCAGAACCAAGAGGTCAAGATATTTACGCTGATCAAGTAGCATTTGTA
ACTGGATGGGGAAGAACTGTCCAAGGTGGAAATCCATCTCGATTCTTGCGCAAGGCTAAC
GTAAAAGTACTTTCCATGGCTGCCTGTCGCAACACCACAATTGGAGAACACATCTTGGAC
TCTATGATCTGTGCCTATGAATTTGAAACTGATGCCTGCCAGGGTGATAGTGGAGGACCA
TTGGTCTTTGAATCTCGCCCTGGAAAAGTGGAACAGATAGGTGTCGTCTCTTGGGGAATT
GGATGTGC
>tx20_7a
TTGGTGGCCTGGGGACCGCATGCGGTGACAGCGTTTCCTCGAACGAATATGTCATGCGAA
TGTGGCCTCATGTCTGACGGTGTCTCAACACGTATCGTCGGGGGCACAATCGCCACTCCC
CATCTGTACCCTTGGATGGTGGCCATCCTCAACGGAGGCAAGATGCACTGTGGAGGATCG
CTCATCAACGACCGATACGTGCTAACGGCAGGTCATTGTCTTAACTGGGCCCGCAAGGAA
GACTTGACCGTCGTGTTGGGTTTGCACGACCGCGTTGCAATGAATGACGGCACGGAAAAA
ATCATGGGAGTAGACCAGATGATCGTTCACGAAGCTTTTGGAAGTGACTACCTCCATGAT
ACTGAAGACATCGCCCTCATCCGGCTAAAGCAACCCGTGCACTTCAACGCTTTCATGGCG
CCAGTGTGTCTCGCAGAACCAAGAGGTCAAGATATTTACGCTGATCAAGTAGCATTTGTA
ACTGGATGGGGAAGAACTGTCCAAGGTGGAAATCCATCTCGATTCTTGCGCAAGGCTAAC
GTAAAAGTACTTTCCATGGCTGCCTGTCGCAACACCACAATTGGAGAACACATCTTGGAC
TCTATGATCTGTGCCTATGAATTTGAAACTGATGCCTGCCAGGGTGATAGTGGAGGACCA
TTGGTCTTTGAATCTCGCCCTGGAAAAGTGGAACAGATAGGTGTCGTCTCTTGGGGAATT
GGATGTGC
>tx20_8a
TTGGTGGCCTGGGGACCGCATGCGGTGACAGCGTTTCCTCGAACGAATATGTCATGCGAA
TGTGGCCTCATGTCTGACGGTGTCTCAACACGTATCGTCGGGGGCACAATCGCCACTCCC
CATCTGTACCCTTGGATGGTGGCCATCCTCAACGGAGGCAAGATGCACTGTGGAGGATCG
CTCATCAACGACCGATACGTGCTAACGGCAGGTCATTGTCTTAACTGGGCCCGCAAGGAA
GACTTGACCGTCGTGTTGGGTTTGCACGACCGCGTTGCAATGAATGACGGCACGGAAAAA
ATCATGGGAGTAGACCAGATGATCGTTCACGAAGCTTTTGGAAGTGACTACCTCCATGAT
ACTGAAGACATCGCCCTCATCCGGCTAAAGCAACCCGTGCACTTCAACGCTTTCATGGCG
CCAGTGTGTCTCGCAGAACCAAGAGGTCAAGATATTTACGCTGATCAAGTAGCATTTGTA
ACTGGATGGGGAAGAACTGTCCAAGGTGGAAATCCATCTCGATTCTTGCGCAAGGCTAAC
GTAAAAGTACTTTCCATGGCTGCCTGTCGCAACACCACAATTGGAGAACACATCTTGGAC
TCTATGATCTGTGCCTATGAATTTGAAACTGATGCCTGCCAGGGTGATAGTGGAGGACCA
TTGGTCTTTGAATCTCGCCCTGGAAAAGTGGAACAGATAGGTGTCGTCTCTTGGGGAATT
GGATGTGC
>tx20_9a
TTGGTGGCCTGGGGACCGCATGCGGTGACAGCGTTTCCTCGAACGAATATGTCATGCGAA
TGTGGCCTCATGTCTGACGGTGTCTCAACACGTATCGTCGGGGGCACAATCGCCACTCCC
CATCTGTACCCTTGGATGGTGGCCATCCTCAACGGAGGCAAGATGCACTGTGGAGGATCG
CTCATCAACGACCGATACGTGCTAACGGCAGGTCATTGTCTTAACTGGGCCCGCAAGGAA
GACTTGACCGTCGTGTTGGGTTTGCACGACCGCGTTGCAATGAATGACGGCACGGAAAAA
ATCATGGGAGTAGACCAGATGATCGTTCACGAAGCTTTTGGAAGTGACTACCTCCATGAT
ACTGAAGACATCGCCCTCATCCGGCTAAAGCAACCCGTGCACTTCAACGCTTTCATGGCG
CCAGTGTGTCTCGCAGAACCAAGAGGTCAAGATATTTACGCTGATCAAGTAGCATTTGTA
ACTGGATGGGGAAGAACTGTCCAAGGTGGAAATCCATCTCGATTCTTGCGCAAGGCTAAC
GTAAAAGTACTTTCCATGGCTGCCTGTCGCAACACCACAATTGGAGAACACATCTTGGAC
TCTATGATCTGTGCCTATGAATTTGAAACTGATGCCTGCCAGGGTGATAGTGGAGGACCA
TTGGTCTTTGAATCTCGCCCTGGAAAAGTGGAACAGATAGGTGTCGTCTCTTGGGGAATT
GGATGTGC
>tx30_1a
TTGGTGGCCTGGGGACCGCATGCGGTGACAGCGTTTCCTCGAACGAATATGTCATGCGAA
TGTGGCCTCATGTCTGACGGTGTCTCAACACGTATCGTCGGGGGCACAATCGCCACTCCC
CATCTGTACCCTTGGATGGTGGCCATCCTCAACGGAGGCAAGATGCACTGTGGAGGATCG
CTCATCAACGACCGATACGTGCTAACGGCAGGTCATTGTCTTAACTGGGCCCGCAAGGAA
GACTTGACCGTCGTGTTGGGTTTGCACGACCGCGTTGCAATGAATGACGGCACGGAAAAA
ATCATGGGAGTAGACCAGATGATCGTTCACGAAGCTTTTGGAAGCGACTACCTCCATGAT
ACTGAAGACATCGCCCTCATCCGGCTAAAGCAACCCGTGCACTTCAACGCTTTCATGGCG
CCAGTGTGTCTCGCAGAACCAAGAGGTCAAGATATTTACGCTGATCAAGTAGCATTTGTA
ACTGGATGGGGAAGAACTGTCCAAGGTGGAAATCCATCTCGATTCTTGCGCAAGGCTAAC
GTAAAAGTACTTTCCATGGCTGCCTGTCGCAACACCACAATTGGAGAACACATCTTGGAC
TCTATGATCTGTGCCTATGAATTTGAAACTGATGCCTGCCAGGGTGATAGTGGAGGACCA
TTGGTCTTTGAATCTCGCCCTGGAAAAGTGGAACAGATAGGTGTCGTCTCTTGGGGAATT
GGATGTGC
>tx30_2a
TTGGTGGCCTGGGGACCGCATGCGGTGACAGCGTTTCCTCGAACGAATATGTCATGCGAA
TGTGGCCTCATGTCTGACGGTGTCTCAACACGTATCGTCGGGGGCACAATCGCCACTCCC
CATCTGTACCCTTGGATGGTGGCCATCCTCAACGGAGGCAAGATGCACTGTGGAGGATCG
CTCATCAACGACCGATACGTGCTAACGGCAGGTCATTGTCTTAACTGGGCCCGCAAGGAA
GACTTGACCGTCGTGTTGGGTTTGCACGACCGCGTTGCAATGAATGACGGCACGGAAAAA
ATCATGGGAGTAGACCAGATGATCGTTCACGAAGCTTTTGGAAGTGACTACCTCCATGAT
ACTGAAGACATCGCCCTCATCCGGCTAAAGCAACCCGTGCACTTCAACGCTTTCATGGCG
CCAGTGTGTCTCGCAGAACCAAGAGGTCAAGATATTTACGCTGATCAAGTAGCATTTGTA
ACTGGATGGGGAAGAACTGTCCAAGGTGGAAATCCATCTCGATTCTTGCGCAAGGCTAAC
GTAAAAGTACTTTCCATGGCTGCCTGTCGCAACACCACAATTGGAGAACACATCTTGGAC
TCTATGATCTGTGCCTATGAATTTGAAACTGATGCCTGCCAGGGTGATAGTGGAGGACCA
TTGGTCTTTGAATCTCGCCCTGGAAAAGTGGAACAGATAGGTGTCGTCTCTTGGGGAATT
GGATGTGC
>tx30_3a
TTGGTGGCCTGGGGACCGCATGCGGTGACAGCGTTTCCTCGAACGAATATGTCATGCGAA
TGTGGCCTCATGTCTGACGGTGTCTCAACACGTATCGTCGGGGGCACAATCGCCACTCCC
CATCTGTACCCTTGGATGGTGGCCATCCTCAACGGAGGCAAGATGCACTGTGGAGGATCG
CTCATCAACGACCGATACGTGCTAACGGCAGGTCATTGTCTTAACTGGGCCCGCAAGGAA
GACTTGACCGTCGTGTTGGGTTTGCACGACCGCGTTGCAATGAATGACGGCACGGAAAAA
ATCATGGGAGTAGACCAGATGATCGTTCACGAAGCTTTTGGAAGCGACTACCTCCATGAT
ACTGAAGACATCGCCCTCATCCGGCTAAAGCAACCCGTGCACTTCAACGCTTTCATGGCG
CCAGTGTGTCTCGCAGAACCAAGAGGTCAAGATATTTACGCTGATCAAGTAGCATTTGTA
ACTGGATGGGGAAGAACTGTCCAAGGTGGAAATCCATCTCGATTCTTGCGCAAGGCTAAC
GTAAAAGTACTTTCCATGGCTGCCTGTCGCAACACCACAATTGGAGAACACATCTTGGAC
TCTATGATCTGTGCCTATGAATTTGAAACTGATGCCTGCCAGGGTGATAGTGGAGGACCA
TTGGTCTTTGAATCTCGCCCTGGAAAAGTGGAACAGATAGGTGTCGTCTCTTGGGGAATT
GGATGTGC
>tx35_3a
TTGGTGGCCTGGGGACCGCATGCGGTGACAGCGTTTCCTCGAACGAATATGTCATGCGAA
TGTGGCCTCATGTCTGACGGTGTCTCAACACGTATCGTCGGGGGCACAATCGCCACTCCC
CATCTGTACCCTTGGATGGTGGCCATCCTCAACGGAGGCAAGATGCACTGTGGAGGATCG
CTCATCAACGACCGATACGTGCTAACGGCAGGTCATTGTCTTAACTGGGCCCGCAAGGAA
GACTTGACCGTCGTGTTGGGTTTGCACGACCGCGTTGCAATGAATGACGGCACGGAAAAA
ATCATGGGAGTAGACCAGATGATCGTTCACGAAGCTTTTGGAAGCGACTACCTCCATGAT
ACTGAAGACATCGCCCTCATCCGGCTAAAGCAACCCGTGCACTTCAACGCTTTCATGGCG
CCAGTGTGTCTCGCAGAACCAAGAGGTCAAGATATTTACGCTGATCAAGTAGCATTTGTA
ACTGGATGGGGAAGAACTGTCCAAGGTGGAAATCCATCTCGATTCTTGCGCAAGGCTAAC
GTAAAAGTACTTTCCATGGCTGCCTGTCGCAACACCACAATTGGAGAACACATCTTGGAC
TCTATGATCTGTGCCTATGAATTTGAAACTGATGCCTGCCAGGGTGATAGTGGAGGACCA
TTGGTCTTTGAATCTCGCCCTGGAAAAGTGGAACAGATAGGTGTCGTCTCTTGGGGAATT
GGATGTGC
>tx35_4a
TTGGTGGCCTGGGGACCGCATGCGGTGACAGCGTTTCCTCGAACGAATATGTCATGCGAA
TGTGGCCTCATGTCTGACGGTGTCTCAACACGTATCGTCGGGGGCACAATCGCCACTCCC
CATCTGTACCCTTGGATGGTGGCCATCCTCAACGGAGGCAAGATGCACTGTGGAGGATCG
CTCATCAACGACCGATACGTGCTAACGGCAGGTCATTGTCTTAACTGGGCCCGCAAGGAA
GACTTGACCGTCGTGTTGGGTTTGCACGACCGCGTTGCAATGAATGACGGCACGGAAAAA
ATCATGGGAGTAGACCAGATGATCGTTCACGAAGCTTTTGGAAGCGACTACCTCCATGAT
ACTGAAGACATCGCCCTCATCCGGCTAAAGCAACCCGTGCACTTCAACGCTTTCATGGCG
CCAGTGTGTCTCGCAGAACCAAGAGGTCAAGATATTTACGCTGATCAAGTAGCATTTGTA
ACTGGATGGGGAAGAACTGTCCAAGGTGGAAATCCATCTCGATTCTTGCGCAAGGCTAAC
GTAAAAGTACTTTCCATGGCTGCCTGTCGCAACACCACAATTGGAGAACACATCTTGGAC
TCTATGATCTGTGCCTATGAATTTGAAACTGATGCCTGCCAGGGTGATAGTGGAGGACCA
TTGGTCTTTGAATCTCGCCCTGGAAAAGTGGAACAGATAGGTGTCGTCTCTTGGGGAATT
GGATGTGC
>tx35_5a
TTGGTGGCCTGGGGACCGCATGCGGTGACAGCGTTTCCTCGAACGAATATGTCATGCGAA
TGTGGCCTCATGTCTGACGGTGTCTCAACACGTATCGTCGGGGGCACAATCGCCACTCCC
CATCTGTACCCTTGGATGGTGGCCATCCTCAACGGAGGCAAGATGCACTGTGGAGGATCG
CTCATCAACGACCGATACGTGCTAACGGCAGGTCATTGTCTTAACTGGGCCCGCAAGGAA
GACTTGACCGTCGTGTTGGGTTTGCACGACCGCGTTGCAATGAATGACGGCACGGAAAAA
ATCATGGGAGTAGACCAGATGATCGTTCACGAAGCTTTTGGAAGCGACTACCTCCATGAT
ACTGAAGACATCGCCCTCATCCGGCTAAAGCAACCCGTGCACTTCAACGCTTTCATGGCG
CCAGTGTGTCTCGCAGAACCAAGAGGTCAAGATATTTACGCTGATCAAGTAGCATTTGTA
ACTGGATGGGGAAGAACTGTCCAAGGTGGAAATCCATCTCGATTCTTGCGCAAGGCTAAC
GTAAAAGTACTTTCCATGGCTGCCTGTCGCAACACCACAATTGGAGAACACATCTTGGAC
TCTATGATCTGTGCCTATGAATTTGAAACTGATGCCTGCCAGGGTGATAGTGGAGGACCA
TTGGTCTTTGAATCTCGCCCTGGAAAAGTGGAACAGATAGGTGTCGTCTCTTGGGGAATT
GGATGTGC
