# Supplementary material for: Sorted gene genealogies and species-specific nonsynonymous substitutions point to putative postmating prezygotic isolation genes in Allonemobius crickets
Source: PeerJ. 2016 Feb 15;4:e1678. doi: 10.7717/peerj.1678 (PMC4756749; doi:10.7717/peerj.1678)
Supplement: Supplemental Information 2 — This archive includes files that were used to detect evidence of selection on the gene tree and includes only allopatric individuals. They include fasta files and newick tree files formatted for HyPhy. [file peerj-04-1678-s002.gz › allopatric_only/got_allo_namefix.fas]

>akn_1t
AAAGCGTTTTTGGATGACACGTTTGAGAAGAAAGTTAATTTAGGAGTTGGAGCATATAGA
ACTGATGAAGGCAAACCATGGATTTTGCCTGTAGTAGGAAAGACTGAAAAGGAGATGGCA
GCAAATGAAACTCTAAATCATGAATATTTACCTGTATTGGGACTTGAAACCTTAAGCTCA
GCTGCTACAACTATGTTACTTGGTTCAAATTGTTCTGCAATTGTGGAAGGAAGAGCATTT
GGTGTTCAGACTCTTAGTGGTACAGGAGCTCTTCGTCTTGGCGCAGAGTTTTTGGCCAGA
CATTTGGGATATAAAACATTCTATTTCTCTCAGCCCACATGGGAAAATCATCGGTTGGTC
TTCCTTAATGCTGGTTTTACGGATGCACGGGAGTATCGTTATTGGGATTCCAAAAATCGA
GGAATTGACTTTAATGGCTTGATAGAGGATCTGAACACTGCACCTGAAAATTCAGTCATT
ATTCTTCATGCATGTGCTCATAATCCGACAGGAAGTGACCCAACACGTGAACAGTGGGCT
GAAATTGCTGAAGTAATGAAGAAAAAAAAGTTGTTTCCATTTCTTGACTCAGCATATCAG
GGTTTTGCATCTGGTGACTTAGAAAAAGATGCATTTGCAACACGTTACTTTGTTGAAAAA
GGATTTGAATTGCTTTGTGCCCAGTCATTTGCGAAAAATTTTGGACTCTACAATGAAAGA
GTTGGTAATTTAACGGTTGTATTAAGTAAAAAGGAGGTAACTGTACCTGTTAAATCCCAA
TTGACTCTTACTGTTCGAGGAATGTACTCAAATCCTCCTAATCACGGTGGCCGCATTGTT
GCCACTGTATTAAACAACCCTGAACTCTATGAAGAATGGAAAGGATGCATTCGTACCATG
GCAAATCGGATTCTATCGATGAGAGAAAGCTTAAGGAAGAAACTTGAAGAGTTGGGAACT
CCTGGAACTTGGAATCATATCACTGAGCAAATAGGAATGTTCTCTTACACTGGTTTAACA
ACTAAACAAGTCGATCATCTAGTGAAGGAGCATCATATTTATTTATTGAAAAGTGGTCGA
ATCAGTATGAGTGGTCTCACCACGAAAAATGTTGAGTATGTG
>akn_2t 
AAAGCGTTTTTGGATGACACGTTTGAGAAGAAAGTTAATTTAGGAGTTGGAGCATATAGA
ACTGATGAAGGCAAACCATGGATTTTGCCTGTAGTAGGAAAGACTGAAAAGGAGATGGCA
GCAAATGAAACTCTAAATCATGAATATTTACCTGTATTGGGACTTGAAACCTTAAGCTCA
GCTGCTACAACTATGTTACTTGGTTCAAATTGTTCTGCAATTGTGGAAGGAAGAGCATTT
GGTGTTCAGACTCTTAGTGGTACAGGAGCTCTTCGTCTTGGCGCAGAGTTTTTGGCCAGA
CATTTGGGATATAAAACATTCTATTTCTCTCAGCCCACATGGGAAAATCATCGGTTGGTC
TTCCTTAATGCTGGTTTTACGGATGCACGGGAGTATCGTTATTGGGATTCCAAAAATCGA
GGAATTGACTTTAATGGCTTGATAGAGGATCTGAACACTGCACCTGAAAATTCAGTCATT
ATTCTTCATGCATGTGCTCATAATCCGACAGGAAGTGACCCAACACGTGAACAGTGGGCT
GAAATTGCTGAAGTAATGAAGMAAAAAAAGTTGTTTCCATTTCTTGACTCAGCATATCAG
GGTTTTGCATCTGGTGACTTAGAAAAAGATGCATTTGCAACACGTTACTTTGTTGAAAAA
GGATTTGAATTGCTTTGTGCCCAGTCATTTGCGAAAAATTTTGGACTCTACAATGAAAGA
GTTGGTAATTTAACGGTTGTATTAAGTAAAAAGGAGGTAACTGTACCTGTTAAATCCCAA
TTGACTCTTACTGTTCGAGGAATGTACTCAAATCCTCCTAATCACGGTGGCCGCATTGTT
GCCACTGTATTAAACAACCCTGAACTCTATGAAGAATGGAAAGGATGCATTCGTACCATG
GCAAATCGGATTCTATCGATGAGAGAAAGCTTAAGGAAGAAACTTGAAGAGTTGGGAACT
CCTGGAACTTGGAATCATATCACTGAGCAAATAGGAATGTTCTCTTACACTGGTTTAACA
ACTAAACAAGTCGATCATCTAGTGAAGGAGCATCATATTTATTTATTGAAAAGTGGTCGA
ATCAGTATGAGTGGTCTCACCACGAAAAATGTTGAGTATGTg
>akn_3t
AAAGCGTTTTTGGATGACACGTTTGAGAAGAAAGTTAATTTAGGAGTTGGAGCATATAGA
ACTGATGAAGGCAAACCATGGATTTTGCCTGTAGTAGGAAAGACTGAAAAGGAGATGGCA
GCAAATGAAACTCTAAATCATGAATATTTACCTGTATTGGGACTTGAAACCTTAAGCTCA
GCTGCTACAACTATGTTACTTGGTTCAAATTGTTCTGCAATTGTGGAAGGAAGAGCATTT
GGTGTTCAGACTCTTAGTGGTACAGGAGCTCTTCGTCTTGGCGCAGAGTTTTTGGCCAGA
CATTTGGGATATAAAACATTCTATTTCTCTCAGCCCACATGGGAAAATCATCGGTTGGTC
TTCCTTAATGCTGGTTTTACGGATGCACGGGAGTATCGTTATTGGGATTCCAAAAATCGA
GGAATTGACTTTAATGGCTTGATAGAGGATCTGAACACTGCACCTGAAAATTCAGTCATT
ATTCTTCATGCATGTGCTCATAATCCGACAGGAAGTGACCCAACACGTGAACAGTGGGCT
GAAATTGCTGAAGTAATGAAGAAAAAAAAGTTGTTTCCATTTCTTGACTCAGCATATCAG
GGTTTTGCATCTGGTGACTTAGAAAAAGATGCATTTGCAACACGTTACTTTGTTGAAAAA
GGATTTGAATTGCTTTGTGCCCAGTCATTTGCGAAAAATTTTGGACTCTACAATGAAAGA
GTTGGTAATTTAACGGTTGTATTAAGTAAAAAGGAGGTAACTGTACCTGTTAAATCCCAA
TTGACTCTTACTGTTCGAGGAATGTACTCAAATCCTCCTAATCACGGTGGCCGCATTGTT
GCCACTGTATTAAACAACCCTGAACTCTATGAAGAATGGAAAGGATGCATTCGTACCATG
GCAAATCGGATTCTATCGATGAGAGAAAGCTTAAGGAAGAAACTTGAAGAGTTGGGAACT
CCTGGAACTTGGAATCATATCACTGAGCAAATAGGAATGTTCTCTTACACTGGTTTAACA
ACTAAACAAGTCGATCATCTAGTGAAGGAGCATCATATTTATTTATTGAAAAGTGGTCGA
ATCAGTATGAGTGGTCTCACCACGAAAAATGTTGAGTATGTG
>ff_1t
AAAGCGTTTTTGGATGACACGTTTGAGAAGAAAGTTAATTTAGGAGTTGGAGCATATAGA
ACTGATGAAGGCAAACCATGGATTTTGCCTGTAGTAGGAAAGACTGAAAAGGAGATGGCA
GCAAATGAAACTCTAAATCATGAATATTTACCTGTATTGGGACTTGAAACCTTAAGCTCA
GCTGCTACAACTATGTTACTTGGTTCAAATTGTTCTGCAATTGTGGAAGGAAGAGCATTT
GGTGTTCAGACTCTTAGTGGTACAGGAGCTCTTCGTCTTGGCGCAGAGTTTTTGGCCAGA
CATTTGGGATATAAAACATTCTATTTCTCTCAGCCCACATGGGAAAATCATCGGTTGGTC
TTCCTTAATGCTGGTTTTACGGATGCACGGGAGTATCGTTATTGGGATTCCAAAAATCGA
GGAATTGACTTTAATGGCTTGATAGAGGATCTGAACACTGCACCTGAAAATTCAGTCATT
ATTCTTCATGCATGTGCTCATAATCCGACAGGAAGTGACCCAACACGTGAACAGTGGGCT
GAAATTGCTGAAGTAATGAAGAAAAAAAAGTTGTTTCCATTTCTTGACTCAGCATATCAG
GGTTTTGCATCTGGTGACTTAGAAAAAGATGCATTTGCAACACGTTACTTTGTTGAAAAA
GGATTTGAATTGCTTTGTGCCCAGTCATTTGCGAAAAATTTTGGACTCTACAATGAAAGA
GTTGGTAATTTAACGGTTGTATTAAGTAAAAAGGAGGTAACTGTACCTGTTAAATCCCAA
TTGACTCTTACTGTTCGAGGAATGTACTCAAATCCTCCTAATCACGGTGGCCGCATTGTT
GCCACTGTATTAAACAACCCTGAACTCTATGAAGAATGGAAAGGATGCATTCGTACCATG
GCAAATCGGATTCTATCGATGAGAGAAAGCTTAAGGAAGAAACTTGAAGAGTTGGGAACT
CCTGGAACTTGGAATCATATCACTGAGCAAATAGGAATGTTCTCTTACACTGGTTTAACA
ACTAAACAAGTCGATCATCTAGTGAAGGAGCATCATATTTATTTATTGAAAAGTGGTCGA
ATCAGTATGAGTGGTCTCACCACGAAAAATGTTGAGTATGTG
>ff_2t
AAAGCGTTTTTGGATGACACGTTTGAGAAGAAAGTTAATTTAGGAGTTGGAGCATATAGA
ACTGATGAAGGCAAACCATGGATTTTGCCTGTAGTAGGAAAGACTGAAAAGGAGATGGCA
GCAAATGAAACTCTAAATCATGAATATTTACCTGTATTGGGACTTGAAACCTTAAGCTCA
GCTGCTACAACTATGTTACTTGGTTCAAATTGTTCTGCAATTGTGGAAGGAAGAGCATTT
GGTGTTCAGACTCTTAGTGGTACAGGAGCTCTTCGTCTTGGCGCAGAGTTTTTGGCCAGA
CATTTGGGATATAAAACATTCTATTTCTCTCAGCCCACATGGGAAAATCATCGGTTGGTC
TTCCTTAATGCTGGTTTTACGGATGCACGGGAGTATCGTTATTGGGATTCCAAAAATCGA
GGAATTGACTTTAATGGCTTGATAGAGGATCTGAACACTGCACCTGAAAATTCAGTCATT
ATTCTTCATGCATGTGCTCATAATCCGACAGGAAGTGACCCAACACGTGAACAGTGGGCT
GAAATTGCTGAAGTAATGAAGAAAAAAAAGTTGTTTCCATTTCTTGACTCAGCATATCAG
GGTTTTGCATCTGGTGACTTAGAAAAAGATGCATTTGCAACACGTTACTTTGTTGAAAAA
GGATTTGAATTGCTTTGTGCCCAGTCATTTGCGAAAAATTTTGGACTCTACAATGAAAGA
GTTGGTAATTTAACGGTTGTATTAAGTAAAAAGGAGGTAACTGTACCTGTTAAATCCCAA
TTGACTCTTACTGTTCGAGGAATGTACTCAAATCCTCCTAATCACGGTGGCCGCATTGTT
GCCACTGTATTAAACAACCCTGAACTCTATGAAGAATGGAAAGGATGCATTCGTACCATG
GCAAATCGGATTCTATCGATGAGAGAAAGCTTAAGGAAGAAACTTGAAGAGTTGGGAACT
CCTGGAACTTGGAATCATATCACTGAGCAAATAGGAATGTTCTCTTACACTGGTTTAACA
ACTAAACAAGTCGATCATCTAGTGAAGGAGCATCATATTTATTTATTGAAAAGTGGTCGA
ATCAGTATGAGTGGTCTCACCACGAAAAATGTTGAGTATGTG
>ff_3t
AAAGCGTTTTTGGATGACACGTTTGAGAAGAAAGTTAATTTAGGAGTTGGAGCATATAGA
ACTGATGAAGGCAAACCATGGATTTTGCCTGTAGTAGGAAAGACTGAAAAGGAGATGGCA
GCAAATGAAACTCTAAATCATGAATATTTACCTGTATTGGGACTTGAAACCTTAAGCTCA
GCTGCTACAACTATGTTACTTGGTTCAAATTGTTCTGCAATTGTGGAAGGAAGAGCATTT
GGTGTTCAGACTCTTAGTGGTACAGGAGCTCTTCGTCTTGGCGCAGAGTTTTTGGCCAGA
CATTTGGGATATAAAACATTCTATTTCTCTCAGCCCACATGGGAAAATCATCGGTTGGTC
TTCCTTAATGCTGGTTTTACGGATGCACGGGAGTATCGTTATTGGGATTCCAAAAATCGA
GGAATTGACTTTAATGGCTTGATAGAGGATCTGAACACTGCACCTGAAAATTCAGTCATT
ATTCTTCATGCATGTGCTCATAATCCGACAGGAAGTGACCCAACACGTGAACAGTGGGCT
GAAATTGCTGAAGTAATGAAGAAAAAAAAGTTGTTTCCATTTCTTGACTCAGCATATCAG
GGTTTTGCATCTGGTGACTTAGAAAAAGATGCATTTGCAACACGTTACTTTGTTGAAAAA
GGATTTGAATTGCTTTGTGCCCAGTCATTTGCGAAAAATTTTGGACTCTACAATGAAAGA
GTTGGTAATTTAACGGTTGTATTAAGTAAAAAGGAGGTAACTGTACCTGTTAAATCCCAA
TTGACTCTTACTGTTCGAGGAATGTACTCAAATCCTCCTAATCACGGTGGCCGCATTGTT
GCCACTGTATTAAACAACCCTGAACTCTATGAAGAATGGAAAGGATGCATTCGTACCATG
GCAAATCGGATTCTATCGATGAGAGAAAGCTTAAGGAAGAAACTTGAAGAGTTGGGAACT
CCTGGAACTTGGAATCATATCACTGAGCAAATAGGAATGTTCTCTTACACTGGTTTAACA
ACTAAACAAGTCGATCATCTAGTGAAGGAGCATCATATTTATTTATTGAAAAGTGGTCGA
ATCAGTATGAGTGGTCTCACCACGAAAAATGTTGAGTATGTG
>np_1t
AAAGCGTTTTTGGATGACACGTTTGAGAAGAAAGTTAATTTAGGAGTTGGAGCATATAGA
ACTGATGAAGGCAAACCATGGATTTTGCCTGTAGTAGGAAAGACTGAAAAGGAGATGGCA
GCAAATGAAACTCTAAATCATGAATATTTACCTGTATTGGGACTTGAAACCTTAAGCTCA
GCTGCTACAACTATGTTACTTGGTTCAAATTGTTCTGCAATTGTGGAAGGAAGAGCATTT
GGTGTTCAGACTCTTAGTGGTACAGGAGCTCTTCGTCTTGGCGCAGAGTTTTTGGCCAGA
CATTTGGGATATAAAACATTCTATTTCTCTCAGCCCACATGGGAAAATCATCGGTTGGTC
TTCCTTAATGCTGGTTTTACGGATGCACGGGAGTATCGTTATTGGGATTCCAAAAATCGA
GGAATTGACTTTAATGGCTTGATAGAGGATCTGAACACTGCACCTGAAAATTCAGTCATT
ATTCTTCATGCATGTGCTCATAATCCGACAGGAAGTGACCCAACACGTGAACAGTGGGCT
GAAATTGCTGAAGTAATGAAGAAAAAAAAGTTGTTTCCATTTCTTGACTCAGCATATCAG
GGTTTTGCATCTGGTGACTTAGAAAAAGATGCATTTGCAACACGTTATTTTGTTGAAAAA
GGATTTGAATTGCTTTGTGCCCAGTCATTTGCGAAAAATTTTGGACTCTACAATGAAAGA
GTTGGTAATTTAACGGTTGTATTAAGTAAAAAGGAGGTAACTGTACCTGTTAAATCCCAA
TTGACTCTTACTGTTCGAGGAATGTACTCAAATCCTCCTAATCACGGTGGCCGCATTGTT
GCCACTGTATTAAACAACCCTGAACTCTATGAAGAATGGAAAGGATGCATTCGTACCATG
GCAAATCGGATTCTATCGATGAGAGAAAGCTTAAGGAAGAAACTTGAAGAGTTGGGAACT
CCTGGAACTTGGAATCATATCACTGAGCAAATAGGAATGTTCTCTTACACTGGTTTAACA
ACTAAACAAGTCGATCATCTAGTGAAGGAGCATCATATTTATTTATTGAAAAGTGGTCGA
ATCAGTATGAGTGGTCTCACCACGAAAAATGTTGAGTATGTG
>np_2t
AAAGCGTTTTTGGATGACACGTTTGAGAAGAAAGTTAATTTAGGAGTTGGAGCATATAGA
ACTGATGAAGGCAAACCATGGATTTTGCCTGTAGTAGGAAAGACTGAAAAGGAGATGGCA
GCAAATGAAACTCTAAATCATGAATATTTACCTGTATTGGGACTTGAAACCTTAAGCTCA
GCTGCTACAACTATGTTACTTGGTTCAAATTGTTCTGCAATTGTGGAAGGAAGAGCATTT
GGTGTTCAGACTCTTAGTGGTACAGGAGCTCTTCGTCTTGGCGCAGAGTTTTTGGCCAGA
CATTTGGGATATAAAACATTCTATTTCTCTCAGCCCACATGGGAAAATCATCGGTTGGTC
TTCCTTAATGCTGGTTTTACGGATGCACGGGAGTATCGTTATTGGGATTCCAAAAATCGA
GGAATTGACTTTAATGGCTTGATAGAGGATCTGAACACTGCACCTGAAAATTCAGTCATT
ATTCTTCATGCATGTGCTCATAATCCGACAGGAAGTGACCCAACACGTGAACAGTGGGCT
GAAATTGCTGAAGTAATGAAGAAAAAAAAGTTGTTTCCATTTCTTGACTCAGCATATCAG
GGTTTTGCATCTGGTGACTTAGAAAAAGATGCATTTGCAACACGTTATTTTGTTGAAAAA
GGATTTGAATTGCTTTGTGCCCAGTCATTTGCGAAAAATTTTGGACTCTACAATGAAAGA
GTTGGTAATTTAACGGTTGTATTAAGTAAAAAGGAGGTAACTGTACCTGTTAAATCCCAA
TTGACTCTTACTGTTCGAGGAATGTACTCAAATCCTCCTAATCACGGTGGCCGCATTGTT
GCCACTGTATTAAACAACCCTGAACTCTATGAAGAATGGAAAGGATGCATTCGTACCATG
GCAAATCGGATTCTATCGATGAGAGAAAGCTTAAGGAAGAAACTTGAAGAGTTGGGAACT
CCTGGAACTTGGAATCATATCACTGAGCAAATAGGAATGTTCTCTTACACTGGTTTAACA
ACTAAACAAGTCGATCATCTAGTGAAGGAGCATCATATTTATTTATTGAAAAGTGGTCGA
ATCAGTATGAGTGGTCTCACCACGAAAAATGTTGAGTATGTG
>np_3t
AAAGCGTTTTTGGATGACACGTTTGAGAAGAAAGTTAATTTAGGAGTTGGAGCATATAGA
ACTGATGAAGGCAAACCATGGATTTTGCCTGTAGTAGGAAAGACTGAAAAGGAGATGGCA
GCAAATGAAACTCTAAATCATGAATATTTACCTGTATTGGGACTTGAAACCTTAAGCTCA
GCTGCTACAACTATGTTACTTGGTTCAAATTGTTCTGCAATTGTGGAAGGAAGAGCATTT
GGTGTTCAGACTCTTAGTGGTACAGGAGCTCTTCGTCTTGGCGCAGAGTTTTTGGCCAGA
CATTTGGGATATAAAACATTCTATTTCTCTCAGCCCACATGGGAAAATCATCGGTTGGTC
TTCCTTAATGCTGGTTTTACGGATGCACGGGAGTATCGTTATTGGGATTCCAAAAATCGA
GGAATTGACTTTAATGGCTTGATAGAGGATCTGAACACTGCACCTGAAAATTCAGTCATT
ATTCTTCATGCATGTGCTCATAATCCGACAGGAAGTGACCCAACACGTGAACAGTGGGCT
GAAATTGCTGAAGTAATGAAGAAAAAAAAGTTGTTTCCATTTCTTGACTCAGCATATCAG
GGTTTTGCATCTGGTGACTTAGAAAAAGATGCATTTGCAACACGTTATTTTGTTGAAAAA
GGATTTGAATTGCTTTGTGCCCAGTCATTTGCGAAAAATTTTGGACTCTACAATGAAAGA
GTTGGTAATTTAACGGTTGTATTAAGTAAAAAGGAGGTAACTGTACCTGTTAAATCCCAA
TTGACTCTTACTGTTCGAGGAATGTACTCAAATCCTCCTAATCACGGTGGCCGCATTGTT
GCCACTGTATTAAACAACCCTGAACTCTATGAAGAATGGAAAGGATGCATTCGTACCATG
GCAAATCGGATTCTATCGATGAGAGAAAGCTTAAGGAAGAAACTTGAAGAGTTGGGAACT
CCTGGAACTTGGAATCATATCACTGAGCAAATAGGAATGTTCTCTTACACTGGTTTAACA
ACTAAACAAGTCGATCATCTAGTGAAGGAGCATCATATTTATTTATTGAAAAGTGGTCGA
ATCAGTATGAGTGGTCTCACCACGAAAAATGTTGAGTATGTG
>ar_2t
AAAGCGTTTTTGGATGACACGTTTGAGAAGAAAGTTAATTTAGGAGTTGGAGCATATAGA
ACTGATGAAGGCAAACCATGGATTTTGCCTGTAGTAGGAAAGACTGAAAAGGAGATGGCA
GCAAATGAAACTCTAAATCATGAATATTTACCTGTATTGGGACTTGAAACCTTAAGCTCA
GCTGCTACAACTATGTTACTTGGTTCAAATTGTTCTGCAATTGTGGAAGGAAGAGCATTT
GGTGTTCAGACTCTTAGTGGTACAGGAGCTCTTCGTCTTGGAGCAGAGTTTTTGGCCAGA
CATTTGGGATATAAAACATTCTATTTCTCTCAGCCCACATGGGAAAATCATCGGTTGGTC
TTCCTTAATGCTGGTTTTACGGATGCACGGGAGTATCGTTATTGGGATTCCAAAAATCGA
GGAATTGACTTTAATGGCTTGATAGAGGATCTTAACACTGCACCTGAAAATTCAGTCATT
ATTCTTCATGCATGTGCTCATAATCCGACAGGAAGTGACCCAACACGTGAACAGTGGGCT
GAAATTGCTGAAGTAATGAAGCAAAAAAAGTTGTTTCCATTTCTTGACTCAGCATATCAG
GGTTTTGCATCTGGTGACTTAGAAAAAGATGCATTTGCAACACGTTACTTTGTTGAAAAA
GGATTTGAATTGCTTTGTGCCCAGTCATTTGCGAAAAATTTTGGACTCTACAATGAAAGA
GTTGGTAATTTAACGGTTGTATTAAGTAAAAAGGAGGTAACTGTACCTGTTAAATCCCAA
TTGACTCTTACTGTTCGAGGAATGTACTCAAATCCTCCTAATCACGGTGGCCGCATTGTT
GCCACTGTATTAAACAACCCTGAACTCTATGAAGAATGGAAAGGATGCATTCGTACCATG
GCAAATCGGATTCTATCGATGAGAGAAAGTTTAAGGAAGAAACTTGAAGAGTTGGGAACT
CCTGGAACTTGGAATCATATCACTGAGCAAATAGGAATGTTCTCTTACACTGGTTTAACA
ACTAAACAAGTCGATCATCTAGTGAAGGAGCATCATATTTATTTATTGAAAAGTGGTCGA
ATCAGTATGAGTGGTCTCACCACGAAAAATGTTGAGTATGTG
>ar_3t
AAAGCGTTTTTGGATGACACGTTTGAGAAGAAAGTTAATTTAGGAGTTGGAGCATATAGA
ACTGATGAAGGCAAACCATGGATTTTGCCTGTAGTAGGAAAGACTGAAAAGGAGATGGCA
GCAAATGAAACTCTAAATCATGAATATTTACCTGTATTGGGACTTGAAACCTTAAGCTCA
GCTGCTACAACTATGTTACTTGGTTCAAATTGTTCTGCAATTGTGGAAGGAAGAGCATTT
GGTGTTCAGACTCTTAGTGGTACAGGAGCTCTTCGTCTTGGAGCAGAGTTTTTGGCCAGA
CATTTGGGATATAAAACATTCTATTTCTCTCAGCCCACATGGGAAAATCATCGGTTGGTC
TTCCTTAATGCTGGTTTTACGGATGCACGGGAGTATCGTTATTGGGATTCCAAAAATCGA
GGAATTGACTTTAATGGCTTGATAGAGGATCTTAACACTGCACCTGAAAATTCAGTCATT
ATTCTTCATGCATGTGCTCATAATCCGACAGGAAGTGACCCAACACGTGAACAGTGGGCT
GAAATTGCTGAAGTAATGAAGCAAAAAAAGTTGTTTCCATTTCTTGACTCAGCATATCAG
GGTTTTGCATCTGGTGACTTAGAAAAAGATGCATTTGCAACACGTTACTTTGTTGAAAAA
GGATTTGAATTGCTTTGTGCCCAGTCATTTGCGAAAAATTTTGGACTCTACAATGAAAGA
GTTGGTAATTTAACGGTTGTATTAAGTAAAAAGGAGGTAACTGTACCTGTTAAATCCCAA
TTGACTCTTACTGTTCGAGGAATGTACTCAAATCCTCCTAATCACGGTGGCCGCATTGTT
GCCACTGTATTAAACAACCCTGAACTCTATGAAGAATGGAAAGGATGCATTCGTACCATG
GCAAATCGGATTCTATCGATGAGAGAAAGTTTAAGGAAGAAACTTGAAGAGTTGGGAACT
CCTGGAACTTGGAATCATATCACTGAGCAAATAGGAATGTTCTCTTACACTGGTTTAACA
ACTAAACAAGTCGATCATCTAGTGAAGGAGCATCATATTTATTTATTGAAAAGTGGTCGA
ATCAGTATGAGTGGTCTCACCACGAAAAATGTTGAGTATGTG
>ar_4t
AAAGCGTTTTTGGATGACACGTTTGAGAAGAAAGTTAATTTAGGAGTTGGAGCATATAGA
ACTGATGAAGGCAAACCATGGATTTTGCCTGTAGTAGGAAAGACTGAAAAGGAGATGGCA
GCAAATGAAACTCTAAATCATGAATATTTACCTGTATTGGGACTTGAAACCTTAAGCTCA
GCTGCTACAACTATGTTACTTGGTTCAAATTGTTCTGCAATTGTGGAAGGAAGAGCATTT
GGTGTTCAGACTCTTAGTGGTACAGGAGCTCTTCGTCTTGGAGCAGAGTTTTTGGCCAGA
CATTTGGGATATAAAACATTCTATTTCTCTCAGCCCACATGGGAAAATCATCGGTTGGTC
TTCCTTAATGCTGGTTTTACGGATGCACGGGAGTATCGTTATTGGGATTCCAAAAATCGA
GGAATTGACTTTAATGGCTTGATAGAGGATCTTAACACTGCACCTGAAAATTCAGTCATT
ATTCTTCATGCATGTGCTCATAATCCGACAGGAAGTGACCCAACACGTGAACAGTGGGCT
GAAATTGCTGAAGTAATGAAGCAAAAAAAGTTGTTTCCATTTCTTGACTCAGCATATCAG
GGTTTTGCATCTGGTGACTTAGAAAAAGATGCATTTGCAACACGTTACTTTGTTGAAAAA
GGATTTGAATTGCTTTGTGCCCAGTCATTTGCGAAAAATTTTGGACTCTACAATGAAAGA
GTTGGTAATTTAACGGTTGTATTAAGTAAAAAGGAGGTAACTGTACCTGTTAAATCCCAA
TTGACTCTTACTGTTCGAGGAATGTACTCAAATCCTCCTAATCACGGTGGCCGCATTGTT
GCCACTGTATTAAACAACCCTGAACTCTATGAAGAATGGAAAGGATGCATTCGTACCATG
GCAAATCGGATTCTATCGATGAGAGAAAGTTTAAGGAAGAAACTTGAAGAGTTGGGAACT
CCTGGAACTTGGAATCATATCACTGAGCAAATAGGAATGTTCTCTTACACTGGTTTAACA
ACTAAACAAGTCGATCATCTAGTGAAGGAGCATCATATTTATTTATTGAAAAGTGGTCGA
ATCAGTATGAGTGGTCTCACCACGAAAAATGTTGAGTATGTG
>bot_5t
AAAGCGTTTTTGGATGACACGTTTGAGAAGAAAGTTAATTTAGGAGTTGGAGCATATAGA
ACTGATGAAGGCAAACCATGGATTTTGCCTGTAGTAGGAAAGACTGAAAAGGAGATGGCA
GCAAATGAAACTCTAAATCATGAATATTTACCTGTATTGGGACTTGAAACCTTAAGCTCA
GCTGCTACAACTATGTTACTTGGTTCAAATTGTTCTGCAATTGTGGAAGGAAGAGCATTT
GGTGTTCAGACTCTTAGTGGTACAGGAGCTCTTCGTCTTGGAGCAGAGTTTTTGGCCAGA
CATTTGGGATATAAAACATTCTATTTCTCTCAGCCCACATGGGAAAATCATCGGTTGGTC
TTCCTTAATGCTGGTTTTACGGATGCACGGGAGTATCGTTATTGGGATTCCAAAAATCGA
GGAATTGACTTTAATGGCTTGATAGAGGATCTTAACACTGCACCTGAAAATTCAGTCATT
ATTCTTCATGCATGTGCTCATAATCCGACAGGAAGTGACCCAACACGTGAACAGTGGGCT
GAAATTGCTGAAGTAATGAAGCAAAAAAAGTTGTTTCCATTTCTTGACTCAGCATATCAG
GGTTTTGCATCTGGTGACTTAGAAAAAGATGCATTTGCAACACGTTACTTTGTTGAAAAA
GGATTTGAATTGCTTTGTGCCCAGTCATTTGCGAAAAATTTTGGACTCTACAATGAAAGA
GTTGGTAATTTAACGGTTGTATTAAGTAAAAAGGAGGTAACTGTACCTGTTAAATCCCAA
TTGACTCTTACTGTTCGAGGAATGTACTCAAATCCTCCTAATCACGGTGGCCGCATTGTT
GCCACTGTATTAAACAACCCTGAACTCTATGAAGAATGGAAAGGATGCATTCGTACCATG
GCAAATCGGATTCTATCGATGAGAGAAAGTTTAAGGAAGAAACTTGAAGAGTTGGGAACT
CCTGGAACTTGGAATCATATCACTGAGCAAATAGGAATGTTCTCTTACACTGGTTTAACA
ACTAAACAAGTCGATCATCTAGTGAAGGAGCATCATATTTATTTATTGAAAAGTGGTCGA
ATCAGTATGAGTGGTCTCACCACGAAAAATGTTGAGTATGTg
>bot_6t 
AAAGCGTTTTTGGATGACACGTTTGAGAAGAAAGTTAATTTAGGAGTTGGAGCATATAGA
ACTGATGAAGGCAAACCATGGATTTTGCCTGTAGTAGGAAAGACTGAAAAGGAGATGGCA
GCAAATGAAACTCTAAATCATGAATATTTACCTGTATTGGGACTTGAAACCTTAAGCTCA
GCTGCTACAACTATGTTACTTGGTTCAAATTGTTCTGCAATTGTGGAAGGAAGAGCATTT
GGTGTTCAGACTCTTAGTGGTACAGGAGCTCTTCGTCTTGGAGCAGAGTTTTTGGCCAGA
CATTTGGGATATAAAACATTCTATTTCTCTCAGCCCACATGGGAAAATCATCGGTTGGTC
TTCCTTAATGCTGGTTTTACGGATGCACGGGAGTATCGTTATTGGGATTCCAAAAATCGA
GGAATTGACTTTAATGGCTTGATAGAGGATCTTAACACTGCACCTGAAAATTCAGTCATT
ATTCTTCATGCATGTGCTCATAATCCGACAGGAAGTGACCCAACACGTGAACAGTGGGCT
GAAATTGCTGAAGTAATGAAGCAAAAAAAGTTGTTTCCATTTCTTGACTCAGCATATCAG
GGTTTTGCATCTGGTGACTTAGAAAAAGATGCATTTGCAACACGTTACTTTGTTGAAAAA
GGATTTGAATTGCTTTGTGCCCAGTCATTTGCGAAAAATTTTGGACTCTACAATGAAAGA
GTTGGTAATTTAACGGTTGTATTAAGTAAAAAGGAGGTAACTGTACCTGTTAAATCCCAA
TTGACTCTTACTGTTCGAGGAATGTACTCAAATCCTCCTAATCACGGTGGCCGCATTGTT
GCCACTGTATTAAACAACCCTGAACTCTATGAAGAATGGAAAGGATGCATTCGTACCATG
GCAAATCGGATTCTATCGATGAGAGAAAGTTTAAGGAAGAAACTTGAAGAGTTGGGAACT
CCTGGAACTTGGAATCATATCACTGAGCAAATAGGAATGTTCTCTTACACTGGTTTAACA
ACTAAACAAGTCGATCATCTAGTGAAGGAGCATCATATTTATTTATTGAAAAGTGGTCGA
ATCAGTATGAGTGGTCTCACCACGAAAAATGTTGAGTATGTg
>il_8t
AAAGCGTTTTTGGATGACACGTTTGAGAAGAAAGTTAATTTAGGAGTTGGAGCATATAGA
ACTGATGAAGGCAAACCATGGATTTTGCCTGTAGTAGGAAAGACTGAAAAGGAGATGGCA
GCAAATGAAACTCTAAATCATGAATATTTACCTGTATTGGGACTTGAAACCTTAAGCTCA
GCTGCTACAACTATGTTACTTGGTTCAAATTGTTCTGCAATTGTGGAAGGAAGAGCATTT
GGTGTTCAGACTCTTAGTGGTACAGGAGCTCTTCGTCTTGGAGCAGAGTTTTTGGCCAGA
CATTTGGGATATAAAACATTCTATTTCTCTCAGCCCACATGGGAAAATCATCGGTTGGTC
TTCCTTAATGCTGGTTTTACGGATGCACGGGAGTATCGTTATTGGGATTCCAAAAATCGA
GGAATTGACTTTAATGGCTTGATAGAGGATCTTAACACTGCACCTGAAAATTCAGTCATT
ATTCTTCATGCATGTGCTCATAATCCGACAGGAAGTGACCCAACACGTGAACAGTGGGCT
GAAATTGCTGAAGTAATGAAGCAAAAAAAGTTGTTTCCATTTCTTGACTCAGCATATCAG
GGTTTTGCATCTGGTGACTTAGAAAAAGATGCATTTGCAACACGTTACTTTGTTGAAAAA
GGATTTGAATTGCTTTGTGCCCAGTCATTTGCGAAAAATTTTGGACTCTACAATGAAAGA
GTTGGTAATTTAACGGTTGTATTAAGTAAAAAGGAGGTAACTGTACCTGTTAAATCCCAA
TTGACTCTTACTGTTCGAGGAATGTACTCAAATCCTCCTAATCACGGTGGCCGCATTGTT
GCCACTGTATTAAACAACCCTGAACTCTATGAAGAATGGAAAGGATGCATTCGTACCATG
GCAAATCGGATTCTATCGATGAGAGAAAGTTTAAGGAAGAAACTTGAAGAGTTGGGAACT
CCTGGAACTTGGAATCATATCACTGAGCAAATAGGAATGTTCTCTTACACTGGTTTAACA
ACTAAACAAGTCGATCATCTAGTGAAGGAGCATCATATTTATTTATTGAAAAGTGGTCGA
ATCAGTATGAGTGGTCTCACCACGAAAAATGTTGAGTATGTG
>il_9t
AAAGCGTTTTTGGATGACACGTTTGAGAAGAAAGTTAATTTAGGAGTTGGAGCATATAGA
ACTGATGAAGGCAAACCATGGATTTTGCCTGTAGTAGGAAAGACTGAAAAGGAGATGGCA
GCAAATGAAACTCTAAATCATGAATATTTACCTGTATTGGGACTTGAAACCTTAAGCTCA
GCTGCTACAACTATGTTACTTGGTTCAAATTGTTCTGCAATTGTGGAAGGAAGAGCATTT
GGTGTTCAGACTCTTAGTGGTACAGGAGCTCTTCGTCTTGGAGCAGAGTTTTTGGCCAGA
CATTTGGGATATAAAACATTCTATTTCTCTCAGCCCACATGGGAAAATCATCGGTTGGTC
TTCCTTAATGCTGGTTTTACGGATGCACGGGAGTATCGTTATTGGGATTCCAAAAATCGA
GGAATTGACTTTAATGGCTTGATAGAGGATCTTAACACTGCACCTGAAAATTCAGTCATT
ATTCTTCATGCATGTGCTCATAATCCGACAGGAAGTGACCCAACACGTGAACAGTGGGCT
GAAATTGCTGAAGTAATGAAGCAAAAAAAGTTGTTTCCATTTCTTGACTCAGCATATCAG
GGTTTTGCATCTGGTGACTTAGAAAAAGATGCATTTGCAACACGTTACTTTGTTGAAAAA
GGATTTGAATTGCTTTGTGCCCAGTCATTTGCGAAAAATTTTGGACTCTACAATGAAAGA
GTTGGTAATTTAACGGTTGTATTAAGTAAAAAGGAGGTAACTGTACCTGTTAAATCCCAA
TTGACTCTTACTGTTCGAGGAATGTACTCAAATCCTCCTAATCACGGTGGCCGCATTGTT
GCCACTGTATTAAACAACCCTGAACTCTATGAAGAATGGAAAGGATGCATTCGTACCATG
GCAAATCGGATTCTATCGATGAGAGAAAGTTTAAGGAAGAAACTTGAAGAGTTGGGAACT
CCTGGAACTTGGAATCATATCACTGAGCAAATAGGAATGTTCTCTTACACTGGTTTAACA
ACTAAACAAGTCGATCATCTAGTGAAGGAGCATCATATTTATTTATTGAAAAGTGGTCGA
ATCAGTATGAGTGGTCTCACCACGAAAAATGTTGAGTATGTG
>il_10t
AAAGCGTTTTTGGATGACACGTTTGAGAAGAAAGTTAATTTAGGAGTTGGAGCATATAGA
ACTGATGAAGGCAAACCATGGATTTTGCCTGTAGTAGGAAAGACTGAAAAGGAGATGGCA
GCAAATGAAACTCTAAATCATGAATATTTACCTGTATTGGGACTTGAAACCTTAAGCTCA
GCTGCTACAACTATGTTACTTGGTTCAAATTGTTCTGCAATTGTGGAAGGAAGAGCATTT
GGTGTTCAGACTCTTAGTGGTACAGGAGCTCTTCGTCTTGGAGCAGAGTTTTTGGCCAGA
CATTTGGGATATAAAACATTCTATTTCTCTCAGCCCACATGGGAAAATCATCGGTTGGTC
TTCCTTAATGCTGGTTTTACGGATGCACGGGAGTATCGTTATTGGGATTCCAAAAATCGA
GGAATTGACTTTAATGGCTTGATAGAGGATCTTAACACTGCACCTGAAAATTCAGTCATT
ATTCTTCATGCATGTGCTCATAATCCGACAGGAAGTGACCCAACACGTGAACAGTGGGCT
GAAATTGCTGAAGTAATGAAGCAAAAAAAGTTGTTTCCATTTCTTGACTCAGCATATCAG
GGTTTTGCATCTGGTGACTTAGAAAAAGATGCATTTGCAACACGTTACTTTGTTGAAAAA
GGATTTGAATTGCTTTGTGCCCAGTCATTTGCGAAAAATTTTGGACTCTACAATGAAAGA
GTTGGTAATTTAACGGTTGTATTAAGTAAAAAGGAGGTAACTGTACCTGTTAAATCCCAA
TTGACTCTTACTGTTCGAGGAATGTACTCAAATCCTCCTAATCACGGTGGCCGCATTGTT
GCCACTGTATTAAACAACCCTGAACTCTATGAAGAATGGAAAGGATGCATTCGTACCATG
GCAAATCGGATTCTATCGATGAGAGAAAGTTTAAGGAAGAAACTTGAAGAGTTGGGAACT
CCTGGAACTTGGAATCATATCACTGAGCAAATAGGAATGTTCTCTTACACTGGTTTAACA
ACTAAACAAGTCGATCATCTAGTGAAGGAGCATCATATTTATTTATTGAAAAGTGGTCGA
ATCAGTATGAGTGGTCTCACCACGAAAAATGTTGAGTATGTG
>la_1t
AAAGCGTTTTTGGATGACACGTTTGAGAAGAAAGTTAATTTAGGAGTTGGAGCATATAGA
ACTGATGAAGGCAAACCATGGATTTTGCCTGTAGTAGGAAAGACTGAAAAGGAGATGGCA
GCAAATGAAACTCTAAATCATGAATATTTACCTGTATTGGGACTTGAAACCTTAAGCTCA
GCTGCTACAACTATGTTACTTGGTTCAAATTGTTCTGCAATTGTGGAAGGAAGAGCATTT
GGTGTTCAGACTCTTAGTGGTACAGGAGCTCTTCGTCTTGGAGCAGAGTTTTTGGCCAGA
CATTTGGGATATAAAACATTCTATTTCTCTCAGCCCACATGGGAAAATCATCGGTTGGTC
TTCCTTAATGCTGGTTTTACGGATGCACGGGAGTATCGTTATTGGGATTCCAAAAATCGA
GGAATTGACTTTAATGGCTTGATAGAGGATCTTAACACTGCACCTGAAAATTCAGTCATT
ATTCTTCATGCATGTGCTCATAATCCGACAGGAAGTGACCCAACACGTGAACAGTGGGCT
GAAATTGCTGAAGTAATGAAGCAAAAAAAGTTGTTTCCATTTCTTGACTCAGCATATCAG
GGTTTTGCATCTGGTGACTTAGAAAAAGATGCATTTGCAACACGTTACTTTGTTGAAAAA
GGATTTGAATTGCTTTGTGCCCAGTCATTTGCGAAAAATTTTGGACTCTACAATGAAAGA
GTTGGTAATTTAACGGTTGTATTAAGTAAAAAGGAGGTAACTGTACCTGTTAAATCCCAA
TTGACTCTTACTGTTCGAGGAATGTACTCAAATCCTCCTAATCACGGTGGCCGCATTGTT
GCCACTGTATTAAACAACCCTGAACTCTATGAAGAATGGAAAGGATGCATTCGTACCATG
GCAAATCGGATTCTATCGATGAGAGAAAGTTTAAGGAAGAAACTTGAAGAGTTGGGAACT
CCTGGAACTTGGAATCATATCACTGAGCAAATAGGAATGTTCTCTTACACTGGTTTAACA
ACTAAACAAGTCGATCATCTAGTGAAGGAGCATCATATTTATTTATTGAAAAGTGGTCGA
ATCAGTATGAGTGGTCTCACCACGAAAAATGTTGAGTATGTG
>la_2t
AAAGCGTTTTTGGATGACACGTTTGAGAAGAAAGTTAATTTAGGAGTTGGAGCATATAGA
ACTGATGAAGGCAAACCATGGATTTTGCCTGTAGTAGGAAAGACTGAAAAGGAGATGGCA
GCAAATGAAACTCTAAATCATGAATATTTACCTGTATTGGGACTTGAAACCTTAAGCTCA
GCTGCTACAACTATGTTACTTGGTTCAAATTGTTCTGCAATTGTGGAAGGAAGAGCATTT
GGTGTTCAGACTCTTAGTGGTACAGGAGCTCTTCGTCTTGGAGCAGAGTTTTTGGCCAGA
CATTTGGGATATAAAACATTCTATTTCTCTCAGCCCACATGGGAAAATCATCGGTTGGTC
TTCCTTAATGCTGGTTTTACGGATGCACGGGAGTATCGTTATTGGGATTCCAAAAATCGA
GGAATTGACTTTAATGGCTTGATAGAGGATCTTAACACTGCACCTGAAAATTCAGTCATT
ATTCTTCATGCATGTGCTCATAATCCGACAGGAAGTGACCCAACACGTGAACAGTGGGCT
GAAATTGCTGAAGTAATGAAGCAAAAAAAGTTGTTTCCATTTCTTGACTCAGCATATCAG
GGTTTTGCATCTGGTGACTTAGAAAAAGATGCATTTGCAACACGTTACTTTGTTGAAAAA
GGATTTGAATTGCTTTGTGCCCAGTCATTTGCGAAAAATTTTGGACTCTACAATGAAAGA
GTTGGTAATTTAACGGTTGTATTAAGTAAAAAGGAGGTAACTGTACCTGTTAAATCCCAA
TTGACTCTTACTGTTCGAGGAATGTACTCAAATCCTCCTAATCACGGTGGCCGCATTGTT
GCCACTGTATTAAACAACCCTGAACTCTATGAAGAATGGAAAGGATGCATTCGTACCATG
GCAAATCGGATTCTATCGATGAGAGAAAGTTTAAGGAAGAAACTTGAAGAGTTGGGAACT
CCTGGAACTTGGAATCATATCACTGAGCAAATAGGAATGTTCTCTTACACTGGTTTAACA
ACTAAACAAGTCGATCATCTAGTGAAGGAGCATCATATTTATTTATTGAAAAGTGGTCGA
ATCAGTATGAGTGGTCTCACCACGAAAAATGTTGAGTATGTG
>la_3t
AAAGCGTTTTTGGATGACACGTTTGAGAAGAAAGTTAATTTAGGAGTTGGAGCATATAGA
ACTGATGAAGGCAAACCATGGATTTTGCCTGTAGTAGGAAAGACTGAAAAGGAGATGGCA
GCAAATGAAACTCTAAATCATGAATATTTACCTGTATTGGGACTTGAAACCTTAAGCTCA
GCTGCTACAACTATGTTACTTGGTTCAAATTGTTCTGCAATTGTGGAAGGAAGAGCATTT
GGTGTTCAGACTCTTAGTGGTACAGGAGCTCTTCGTCTTGGAGCAGAGTTTTTGGCCAGA
CATTTGGGATATAAAACATTCTATTTCTCTCAGCCCACATGGGAAAATCATCGGTTGGTC
TTCCTTAATGCTGGTTTTACGGATGCACGGGAGTATCGTTATTGGGATTCCAAAAATCGA
GGAATTGACTTTAATGGCTTGATAGAGGATCTTAACACTGCACCTGAAAATTCAGTCATT
ATTCTTCATGCATGTGCTCATAATCCGACAGGAAGTGACCCAACACGTGAACAGTGGGCT
GAAATTGCTGAAGTAATGAAGCAAAAAAAGTTGTTTCCATTTCTTGACTCAGCATATCAG
GGTTTTGCATCTGGTGACTTAGAAAAAGATGCATTTGCAACACGTTACTTTGTTGAAAAA
GGATTTGAATTGCTTTGTGCCCAGTCATTTGCGAAAAATTTTGGACTCTACAATGAAAGA
GTTGGTAATTTAACGGTTGTATTAAGTAAAAAGGAGGTAACTGTACCTGTTAAATCCCAA
TTGACTCTTACTGTTCGAGGAATGTACTCAAATCCTCCTAATCACGGTGGCCGCATTGTT
GCCACTGTATTAAACAACCCTGAACTCTATGAAGAATGGAAAGGATGCATTCGTACCATG
GCAAATCGGATTCTATCGATGAGAGAAAGTTTAAGGAAGAAACTTGAAGAGTTGGGAACT
CCTGGAACTTGGAATCATATCACTGAGCAAATAGGAATGTTCTCTTACACTGGTTTAACA
ACTAAACAAGTCGATCATCTAGTGAAGGAGCATCATATTTATTTATTGAAAAGTGGTCGA
ATCAGTATGAGTGGTCTCACCACGAAAAATGTTGAGTATGTG
>mi_3t
AAAGCGTTTTTGGATGACACGTTTGAGAAGAAAGTTAATTTAGGAGTTGGAGCATATAGA
ACTGATGAAGGCAAACCATGGATTTTGCCTGTAGTAGGAAAGACTGAAAAGGAGATGGCA
GCAAATGAAACTCTAAATCATGAATATTTACCTGTATTGGGACTTGAAACCTTAAGCTCA
GCTGCTACAACTATGTTACTTGGTTCAAATTGTTCTGCAATTGTGGAAGGAAGAGCATTT
GGTGTTCAGACTCTTAGTGGTACAGGAGCTCTTCGTCTTGGAGCAGAGTTTTTGGCCAGA
CATTTGGGATATAAAACATTCTATTTCTCTCAGCCCACATGGGAAAATCATCGGTTGGTC
TTCCTTAATGCTGGTTTTACGGATGCACGGGAGTATCGTTATTGGGATTCCAAAAATCGA
GGAATTGACTTTAATGGCTTGATAGAGGATCTTAACACTGCACCTGAAAATTCAGTCATT
ATTCTTCATGCATGTGCTCATAATCCGACAGGAAGTGACCCAACACGTGAACAGTGGGCT
GAAATTGCTGAAGTAATGAAGCAAAAAAAGTTGTTTCCATTTCTTGACTCAGCATATCAG
GGTTTTGCATCTGGTGACTTAGAAAAAGATGCATTTGCAACACGTTACTTTGTTGAAAAA
GGATTTGAATTGCTTTGTGCCCAGTCATTTGCGAAAAATTTTGGACTCTACAATGAAAGA
GTTGGTAATTTAACGGTTGTATTAAGTAAAAAGGAGGTAACTGTACCTGTTAAATCCCAA
TTGACTCTTACTGTTCGAGGAATGTACTCAAATCCTCCTAATCACGGTGGCCGCATTGTT
GCCACTGTATTAAACAACCCTGAACTCTATGAAGAATGGAAAGGATGCATTCGTACCATG
GCAAATCGGATTCTATCGATGAGAGAAAGTTTAAGGAAGAAACTTGAAGAGTTGGGAACT
CCTGGAACTTGGAATCATATCACTGAGCAAATAGGAATGTTCTCTTACACTGGTTTAACA
ACTAAACAAGTCGATCATCTAGTGAAGGAGCATCATATTTATTTATTGAAAAGTGGTCGA
ATCAGTATGAGTGGTCTCACCACGAAAAATGTTGAGTATGTG
>mi_4t
AAAGCGTTTTTGGATGACACGTTTGAGAAGAAAGTTAATTTAGGAGTTGGAGCATATAGA
ACTGATGAAGGCAAACCATGGATTTTGCCTGTAGTAGGAAAGACTGAAAAGGAGATGGCA
GCAAATGAAACTCTAAATCATGAATATTTACCTGTATTGGGACTTGAAACCTTAAGCTCA
GCTGCTACAACTATGTTACTTGGTTCAAATTGTTCTGCAATTGTGGAAGGAAGAGCATTT
GGTGTTCAGACTCTTAGTGGTACAGGAGCTCTTCGTCTTGGAGCAGAGTTTTTGGCCAGA
CATTTGGGATATAAAACATTCTATTTCTCTCAGCCCACATGGGAAAATCATCGGTTGGTC
TTCCTTAATGCTGGTTTTACGGATGCACGGGAGTATCGTTATTGGGATTCCAAAAATCGA
GGAATTGACTTTAATGGCTTGATAGAGGATCTTAACACTGCACCTGAAAATTCAGTCATT
ATTCTTCATGCATGTGCTCATAATCCGACAGGAAGTGACCCAACACGTGAACAGTGGGCT
GAAATTGCTGAAGTAATGAAGCAAAAAAAGTTGTTTCCATTTCTTGACTCAGCATATCAG
GGTTTTGCATCTGGTGACTTAGAAAAAGATGCATTTGCAACACGTTACTTTGTTGAAAAA
GGATTTGAATTGCTTTGTGCCCAGTCATTTGCGAAAAATTTTGGACTCTACAATGAAAGA
GTTGGTAATTTAACGGTTGTATTAAGTAAAAAGGAGGTAACTGTACCTGTTAAATCCCAA
TTGACTCTTACTGTTCGAGGAATGTACTCAAATCCTCCTAATCACGGTGGCCGCATTGTT
GCCACTGTATTAAACAACCCTGAACTCTATGAAGAATGGAAAGGATGCATTCGTACCATG
GCAAATCGGATTCTATCGATGAGAGAAAGTTTAAGGAAGAAACTTGAAGAGTTGGGAACT
CCTGGAACTTGGAATCATATCACTGAGCAAATAGGAATGTTCTCTTACACTGGTTTAACA
ACTAAACAAGTCGATCATCTAGTGAAGGAGCATCATATTTATTTATTGAAAAGTGGTCGA
ATCAGTATGAGTGGTCTCACCACGAAAAATGTTGAGTATGTG
>mi_5t
AAAGCGTTTTTGGATGACACGTTTGAGAAGAAAGTTAATTTAGGAGTTGGAGCATATAGA
ACTGATGAAGGCAAACCATGGATTTTGCCTGTAGTAGGAAAGACTGAAAAGGAGATGGCA
GCAAATGAAACTCTAAATCATGAATATTTACCTGTATTGGGACTTGAAACCTTAAGCTCA
GCTGCTACAACTATGTTACTTGGTTCAAATTGTTCTGCAATTGTGGAAGGAAGAGCATTT
GGTGTTCAGACTCTTAGTGGTACAGGAGCTCTTCGTCTTGGAGCAGAGTTTTTGGCCAGA
CATTTGGGATATAAAACATTCTATTTCTCTCAGCCCACATGGGAAAATCATCGGTTGGTC
TTCCTTAATGCTGGTTTTACGGATGCACGGGAGTATCGTTATTGGGATTCCAAAAATCGA
GGAATTGACTTTAATGGCTTGATAGAGGATCTTAACACTGCACCTGAAAATTCAGTCATT
ATTCTTCATGCATGTGCTCATAATCCGACAGGAAGTGACCCAACACGTGAACAGTGGGCT
GAAATTGCTGAAGTAATGAAGCAAAAAAAGTTGTTTCCATTTCTTGACTCAGCATATCAG
GGTTTTGCATCTGGTGACTTAGAAAAAGATGCATTTGCAACACGTTACTTTGTTGAAAAA
GGATTTGAATTGCTTTGTGCCCAGTCATTTGCGAAAAATTTTGGACTCTACAATGAAAGA
GTTGGTAATTTAACGGTTGTATTAAGTAAAAAGGAGGTAACTGTACCTGTTAAATCCCAA
TTGACTCTTACTGTTCGAGGAATGTACTCAAATCCTCCTAATCACGGTGGCCGCATTGTT
GCCACTGTATTAAACAACCCTGAACTCTATGAAGAATGGAAAGGATGCATTCGTACCATG
GCAAATCGGATTCTATCGATGAGAGAAAGTTTAAGGAAGAAACTTGAAGAGTTGGGAACT
CCTGGAACTTGGAATCATATCACTGAGCAAATAGGAATGTTCTCTTACACTGGTTTAACA
ACTAAACAAGTCGATCATCTAGTGAAGGAGCATCATATTTATTTATTGAAAAGTGGTCGA
ATCAGTATGAGTGGTCTCACCACGAAAAATGTTGAGTATGTG
>nc_6t
AAAGCGTTTTTGGATGACACGTTTGAGAAGAAAGTTAATTTAGGAGTTGGAGCATATAGA
ACTGATGAAGGCAAACCATGGATTTTGCCTGTAGTAGGAAAGACTGAAAAGGAGATGGCA
GCAAATGAAACTCTAAATCATGAATATTTACCTGTATTGGGACTTGAAACCTTAAGCTCA
GCTGCTACAACTATGTTACTTGGTTCAAATTGTTCTGCAATTGTGGAAGGAAGAGCATTT
GGTGTTCAGACTCTTAGTGGTACAGGAGCTCTTCGTCTTGGAGCAGAGTTTTTGGCCAGA
CATTTGGGATATAAAACATTCTATTTCTCTCAGCCCACATGGGAAAATCATCGGTTGGTC
TTCCTTAATGCTGGTTTTACGGATGCACGGGAGTATCGTTATTGGGATTCCAAAAATCGA
GGAATTGACTTTAATGGCTTGATAGAGGATCTTAACACTGCACCTGAAAATTCAGTCATT
ATTCTTCATGCATGTGCTCATAATCCGACAGGAAGTGACCCAACACGTGAACAGTGGGCT
GAAATTGCTGAAGTAATGAAGCAAAAAAAGTTGTTTCCATTTCTTGACTCAGCATATCAG
GGTTTTGCATCTGGTGACTTAGAAAAAGATGCATTTGCAACACGTTACTTTGTTGAAAAA
GGATTTGAATTGCTTTGTGCCCAGTCATTTGCGAAAAATTTTGGACTCTACAATGAAAGA
GTTGGTAATTTAACGGTTGTATTAAGTAAAAAGGAGGTAACTGTACCTGTTAAATCCCAA
TTGACTCTTACTGTTCGAGGAATGTACTCAAATCCTCCTAATCACGGTGGCCGCATTGTT
GCCACTGTATTAAACAACCCTGAACTCTATGAAGAATGGAAAGGATGCATTCGTACCATG
GCAAATCGGATTCTATCGATGAGAGAAAGTTTAAGGAAGAAACTTGAAGAGTTGGGAACT
CCTGGAACTTGGAATCATATCACTGAGCAAATAGGAATGTTCTCTTACACTGGTTTAACA
ACTAAACAAGTCGATCATCTAGTGAAGGAGCATCATATTTATTTATTGAAAAGTGGTCGA
ATCAGTATGAGTGGTCTCACCACGAAAAATGTTGAGTATGTG
>nc_7t
AAAGCGTTTTTGGATGACACGTTTGAGAAGAAAGTTAATTTAGGAGTTGGAGCATATAGA
ACTGATGAAGGCAAACCATGGATTTTGCCTGTAGTAGGAAAGACTGAAAAGGAGATGGCA
GCAAATGAAACTCTAAATCATGAATATTTACCTGTATTGGGACTTGAAACCTTAAGCTCA
GCTGCTACAACTATGTTACTTGGTTCAAATTGTTCTGCAATTGTGGAAGGAAGAGCATTT
GGTGTTCAGACTCTTAGTGGTACAGGAGCTCTTCGTCTTGGAGCAGAGTTTTTGGCCAGA
CATTTGGGATATAAAACATTCTATTTCTCTCAGCCCACATGGGAAAATCATCGGTTGGTC
TTCCTTAATGCTGGTTTTACGGATGCACGGGAGTATCGTTATTGGGATTCCAAAAATCGA
GGAATTGACTTTAATGGCTTGATAGAGGATCTTAACACTGCACCTGAAAATTCAGTCATT
ATTCTTCATGCATGTGCTCATAATCCGACAGGAAGTGACCCAACACGTGAACAGTGGGCT
GAAATTGCTGAAGTAATGAAGCAAAAAAAGTTGTTTCCATTTCTTGACTCAGCATATCAG
GGTTTTGCATCTGGTGACTTAGAAAAAGATGCATTTGCAACACGTTACTTTGTTGAAAAA
GGATTTGAATTGCTTTGTGCCCAGTCATTTGCGAAAAATTTTGGACTCTACAATGAAAGA
GTTGGTAATTTAACGGTTGTATTAAGTAAAAAGGAGGTAACTGTACCTGTTAAATCCCAA
TTGACTCTTACTGTTCGAGGAATGTACTCAAATCCTCCTAATCACGGTGGCCGCATTGTT
GCCACTGTATTAAACAACCCTGAACTCTATGAAGAATGGAAAGGATGCATTCGTACCATG
GCAAATCGGATTCTATCGATGAGAGAAAGTTTAAGGAAGAAACTTGAAGAGTTGGGAACT
CCTGGAACTTGGAATCATATCACTGAGCAAATAGGAATGTTCTCTTACACTGGTTTAACA
ACTAAACAAGTCGATCATCTAGTGAAGGAGCATCATATTTATTTATTGAAAAGTGGTCGA
ATCAGTATGAGTGGTCTCACCACGAAAAATGTTGAGTATGTG
>ok_1t
AAAGCGTTTTTGGATGACACGTTTGAGAAGAAAGTTAATTTAGGAGTTGGAGCATATAGA
ACTGATGAAGGCAAACCATGGATTTTGCCTGTAGTAGGAAAGACTGAAAAGGAGATGGCA
GCAAATGAAACTCTAAATCATGAATATTTACCTGTATTGGGACTTGAAACCTTAAGCTCA
GCTGCTACAACTATGTTACTTGGTTCAAATTGTTCTGCAATTGTGGAAGGAAGAGCATTT
GGTGTTCAGACTCTTAGTGGTACAGGAGCTCTTCGTCTTGGAGCAGAGTTTTTGGCCAGA
CATTTGGGATATAAAACATTCTATTTCTCTCAGCCCACATGGGAAAATCATCGGTTGGTC
TTCCTTAATGCTGGTTTTACGGATGCACGGGAGTATCGTTATTGGGATTCCAAAAATCGA
GGAATTGACTTTAATGGCTTGATAGAGGATCTTAACACTGCACCTGAAAATTCAGTCATT
ATTCTTCATGCATGTGCTCATAATCCGACAGGAAGTGACCCAACACGTGAACAGTGGGCT
GAAATTGCTGAAGTAATGAAGCAAAAAAAGTTGTTTCCATTTCTTGACTCAGCATATCAG
GGTTTTGCATCTGGTGACTTAGAAAAAGATGCATTTGCAACACGTTACTTTGTTGAAAAA
GGATTTGAATTGCTTTGTGCCCAGTCATTTGCGAAAAATTTTGGACTCTACAATGAAAGA
GTTGGTAATTTAACGGTTGTATTAAGTAAAAAGGAGGTAACTGTACCTGTTAAATCCCAA
TTGACTCTTACTGTTCGAGGAATGTACTCAAATCCTCCTAATCACGGTGGCCGCATTGTT
GCCACTGTATTAAACAACCCTGAACTCTATGAAGAATGGAAAGGATGCATTCGTACCATG
GCAAATCGGATTCTATCGATGAGAGAAAGTTTAAGGAAGAAACTTGAAGAGTTGGGAACT
CCTGGAACTTGGAATCATATCACTGAGCAAATAGGAATGTTCTCTTACACTGGTTTAACA
ACTAAACAAGTCGATCATCTAGTGAAGGAGCATCATATTTATTTATTGAAAAGTGGTCGA
ATCAGTATGAGTGGTCTCACCACGAAAAATGTTGAGTATGTG
>tx20_7t
AAAGCGTTTTTGGATGACACGTTTGAGAAGAAAGTTAATTTAGGAGTTGGAGCATATAGA
ACTGATGAAGGCAAACCATGGATTTTGCCTGTAGTAGGAAAGACTGAAAAGGATATGGCA
GCAAATGAAACTCTAAATCATGAATATTTACCTGTATTGGTACTTGAAACCTTAAGCTCA
GCTGCTACAACTATGTTACTTGGTTCAAATTGTTCTGCAATTGTGGAAGGAAGAGCATTT
GGTGTTCAGACTCTTAGTGGTACGGGAGCTCTTCGTCTTGGAGCAGAGTTTTTGGCCAGA
CATTTGGGATATAAAACATTCTATTTCTCTCAGCCCACATGGGAAAATCATCGGTTGGTC
TTCCTTAATGCTGGTTTTACGGATGCACGGGAGTATCGTTATTGGGATTCCAAAAATCGA
GGAATTGACTTTAATGGCTTGATAGAGGATCTGAACACTGCACCTGAAAATTCAGTCATT
ATTCTTCATGCATGTGCTCATAATCCGACAGGAAGTGACCCAACACGTGAACAGTGGGCT
GAAATTGCTGAAGTAATGAAGCAAAAAAAGTTGTTTCCATTTCTTGACTCAGCATATCAG
GGTTTTGCATCTGGTGACTTAGAAAAAGATGCATTTGCAACACGTTACTTTGTTGAAAAA
GGATTTGAATTGCTTTGTGCCCAGTCATTTGCGAAAAATTTTGGACTCTACAATGAAAGA
GTTGGTAATTTAACGGTTGTATTAAGTAAAAAGGAGGTAACTGTACCTGTTAAATCCCAA
TTGACTCTTACTGTTCGAGGAATGTACTCAAATCCTCCTAATCACGGTGGCCGCATTGTT
GCCACTGTATTAAACAACCCTGAACTCTATGAAGAATGGAAAGGATGCATTCGTACCATG
GCAAATCGGATTCTATCGATGAGAGAAAGCTTAAGGAAGAAACTTGAAGAGTTGGGAACT
CCTGGAACTTGGAATCATATCACTGAGCAAATAGGAATGTTCTCTTACACTGGTTTAACA
ACTAAACAAGTCGATCATCTAGTGAAGGAGCATCATATTTATTTATTGAAAAGTGGTCGA
ATCAGTATGAGTGGTCTCACCACGAAAAATGTTGAGTATGTg
>tx20_8t
AAAGCGTTTTTGGATGACACGTTTGAGAAGAAAGTTAATTTAGGAGTTGGAGCATATAGA
ACTGATGAAGGCAAACCATGGATTTTGCCTGTAGTAGGAAAGACTGAAAAGGAGATGGCA
GCAAATGAAACTCTAAATCATGAATATTTACCTGTATTGGGACTTGAAACCTTAAGCTCA
GCTGCTACAACTATGTTACTTGGTTCAAATTGTTCTGCAATTGTGGAAGGAAGAGCATTT
GGTGTTCAGACTCTTAGTGGTACGGGAGCTCTTCGTCTTGGAGCAGAGTTTTTGGCCAGA
CATTTGGGATATAAAACATTCTATTTCTCTCAGCCCACATGGGAAAATCATCGGTTGGTC
TTCCTTAATGCTGGTTTTACGGATGCACGGGAGTATCGTTATTGGGATTCCAAAAATCGA
GGAATTGACTTTAATGGCTTGATAGAGGATCTGAACACTGCACCTGAAAATTCAGTCATT
ATTCTTCATGCATGTGCTCATAATCCGACAGGAAGTGACCCAACACGTGAACAGTGGGCT
GAAATTGCTGAAGTAATGAAGCAAAAAAAGTTGTTTCCATTTCTTGACTCAGCATATCAG
GGTTTTGCATCTGGTGACTTAGAAAAAGATGCATTTGCAACACGTTACTTTGTTGAAAAA
GGATTTGAATTGCTTTGTGCCCAGTCATTTGCGAAAAATTTTGGACTCTACAATGAAAGA
GTTGGTAATTTAACGGTTGTATTAAGTAAAAAGGAGGTAACTGTACCTGTTAAATCCCAA
TTGACTCTTACTGTTCGAGGAATGTACTCAAATCCTCCTAATCACGGTGGCCGCATTGTT
GCCACTGTATTAAACAACCCTGAACTCTATGAAGAATGGAAAGGATGCATTCGTACCATG
GCAAATCGGATTCTATCGATGAGAGAAAGCTTAAGGAAGAAACTTGAAGAGTTGGGAACT
CCTGGAACTTGGAATCATATCACTGAACAAATAGGAATGTTCTCTTACACTGGTTTAACA
ACTAAACAAGTCGATCATCTAGTGAAGGAGCATCATATTTATTTATTGCAAAGTGGTCGA
ATCAGTATGAGTGGTCTCACCACGAAAAATGTTGAGTATGTg
>tx20_9t
AAAGCGTTTTTGGATGACACGTTTGAGAAGAAAGTTAATTTAGGAGTTGGAGCATATAGA
ACTGATGAAGGCAAACCATGGATTTTGCCTGTAGTAGGAAAGACTGAAAAGGATATGGCA
GCAAATGAAACTCTAAATCATGAATATTTACCTGTATTGGGACTTGAAACCTTAAGCTCA
GCTGCTACAACTATGTTACTTGGTTCAAATTGTTCTGCAATTGTGGAAGGAAGAGCATTT
GGTGTTCAGACTCTTAGTGGTACGGGAGCTCTTCGTCTTGGAGCAGAGTTTTTGGCCAGA
CATTTGGGATATAAAACATTCTATTTCTCTCAGCCCACATGGGAAAATCATCGGTTGGTC
TTCCTTAATGCTGGTTTTACGGATGCACGGGAGTATCGTTATTGGGATTCCAAAAATCGA
GGAATTGACTTTAATGGCTTGATAGAGGATCTGAACACTGCACCTGAAAATTCAGTCATT
ATTCTTCATGCATGTGCTCATAATCCGACAGGAAGTGACCCAACACGTGAACAGTGGGCT
GAAATTGCTGAAGTAATGAAGCAAAAAAAGTTGTTTCCATTTCTTGACTCAGCATATCAG
GGTTTTGCATCTGGTGACTTAGAAAAAGATGCATTTGCAACACGTTACTTTGTTGAAAAA
GGATTTGAATTGCTTTGTGCCCAGTCATTTGCGAAAAATTTTGGACTCTACAATGAAAGA
GTTGGTAATTTAACGGTTGTATTAAGTAAAAAGGAGGTAACTGTACCTGTTAAATCCCAA
TTGACTCTTACTGTTCGAGGAATGTACTCAAATCCTCCTAATCACGGTGGCCGCATTGTT
GCCACTGTATTAAACAACCCTGAACTCTATGAAGAATGGAAAGGATGCATTCGTACCATG
GCAAATCGGATTCTATCGATGAGAGAAAGCTTAAGGAAGAAACTTGAAGAGTTGGGAACT
CCTGGAACTTGGAATCATATCACTGAGCAAATAGGAATGTTCTCTTACACTGGTTTAACA
ACTAAACAAGTCGATCATCTAGTGAAGGAGCATCATATTTATTTATTGAAAAGTGGTCGA
ATCAGTATGAGTGGTCTCACCACGAAAAATGTTGAGTATGTg
>tx30_1t
AAAGCGTTTTTGGATGACACGTTTGAGAAGAAAGTTAATTTAGGAGTTGGAGCATATAGA
ACTGATGAAGGCAAACCATGGATTTTGCCTGTAGTAGGAAAGACTGAAAAGGAGATGGCA
GCAAATGAAACTCTAAATCATGAATATTTACCTGTATTGGGACTTGAAACCTTAAGCTCA
GCTGCTACAACTATGTTACTTGGTTCAAATTGTTCTGCAATTGTGGAAGGAAGAGCATTT
GGTGTTCAGACTCTTAGTGGTACAGGAGCTCTTCGTCTTGGAGCAGAGTTTTTGGCCAGA
CATTTGGGATATAAAACATTCTATTTCTCTCAGCCCACATGGGAAAATCATCGGTTGGTC
TTCCTTAATGCTGGTTTTACGGATGCACGGGAGTATCGTTATTGGGATTCCAAAAATCGA
GGAATTGACTTTAATGGCTTGATAGAGGATCTGAACACTGCACCTGAAAATTCAGTCATT
ATTCTTCATGCATGTGCTCATAATCCGACAGGAAGTGACCCAACACGTGAACAGTGGGCT
GAAATTGCTGAAGTAATGAAGCAAAAAAAGTTGTTTCCATTTCTTGACTCAGCATATCAG
GGTTTTGCATCTGGTGACTTAGAAAAAGATGCATTTGCAACACGTTACTTTGTTGAAAAA
GGATTTGAATTGCTTTGTGCCCAGTCATTTGCGAAAAATTTTGGACTCTACAATGAAAGA
GTTGGTAATTTAACGGTTGTATTAAGTAAAAAGGAGGTAACTGTACCTGTTAAATCCCAA
TTGACTCTTACTGTTCGAGGAATGTACTCAAATCCTCCTAATCACGGTGGCCGCATTGTT
GCCACTGTATTAAACAACCCTGAACTCTATGAAGAATGGAAAGGATGCATTCGTACCATG
GCAAATCGGATTCTATCGATGAGAGAAAGCTTAAGGAAGAAACTTGAAGAGTTGGGAACT
CCTGGAACTTGGAATCATATCACTGAACAAATAGGAATGTTCTCTTACACTGGTTTAACA
ACTAAACAAGTCGATCATCTAGTGAAGGAGCATCATATTTATTTATTGCAAAGTGGTCGA
ATCAGTATGAGTGGTCTCACCACGAAAAATGTTGAGTATGTG
>tx30_2t
AAAGCGTTTTTGGATGACACGTTTGAGAAGAAAGTTAATTTAGGAGTTGGAGCATATAGA
ACTGATGAAGGCAAACCATGGATTTTGCCTGTAGTAGGAAAGACTGAAAAGGAGATGGCA
GCAAATGAAACTCTAAATCATGAATATTTACCTGTATTGGGACTTGAAACCTTAAGCTCA
GCTGCTACAACTATGTTACTTGGTTCAAATTGTTCTGCAATTGTGGAAGGAAGAGCATTT
GGTGTTCAGACTCTTAGTGGTACAGGAGCTCTTCGTCTTGGAGCAGAGTTTTTGGCCAGA
CATTTGGGATATAAAACATTCTATTTCTCTCAGCCCACATGGGAAAATCATCGGTTGGTC
TTCCTTAATGCTGGTTTTACGGATGCACGGGAGTATCGTTATTGGGATTCAAAAAATCGA
GGAATTGACTTTAATGGCTTGATAGAGGATCTGAACACTGCACCTGAAAATTCAGTCATT
ATTCTTCATGCATGTGCTCATAATCCGACAGGAAGTGACCCAACACGTGAACAGTGGGCT
GAAATTGCTGAAGTAATGAAGCAAAAAAAGTTGTTTCCATTTCTTGACTCAGCATATCAG
GGTTTTGCATCTGGTGACTTAGAAAAAGATGCATTTGCAACACGTTACTTTGTTGAAAAA
GGATTTGAATTGCTTTGTGCCCAGTCATTTGCGAAAAATTTTGGACTCTACAATGAAAGA
GTTGGTAATTTAACGGTTGTATTAAGTAAAAAGGAGGTAACTGTACCTGTTAAATCCCAA
TTGACTCTTACTGTTCGAGGAATGTACTCAAATCCTCCTAATCACGGTGGCCGCATTGTT
GCCACTGTATTAAACAACCCTGAACTCTATGAAGAATGGAAAGGATGCATTCGTACCATG
GCAAATCGGATTCTATCGATGAGAGAAAGCTTAAGGAAGAAACTTGAAGAGTTGGGAACT
CCTGGAACTTGGAATCATATCACTGAGCAAATAGGAATGTTCTCTTACACTGGTTTAACA
ACTAAACAAGTCGATCATCTAGTGAAGGAGCATCATATTTATTTATTGCAAAGTGGTCGA
ATCAGTATGAGTGGTCTCACCACGAAAAATGTTGAGTATGTg
>tx30_3t
AAAGCGTTTTTGGATGACACGTTTGAGAAGAAAGTTAATTTAGGAGTTGGAGCATATAGA
ACTGATGAAGGCAAACCATGGATTTTGCCTGTAGTAGGAAAGACTGAAAAGGAGATGGCA
GCAAATGAAACTCTAAATCATGAATATTTACCTGTATTGGGACTTGAAACCTTAAGCTCA
GCTGCTACAACTATGTTACTTGGTTCAAATTGTTCTGCAATTGTGGAAGGAAGAGCATTT
GGTGTTCAGACTCTTAGTGGTACAGGAGCTCTTCGTCTTGGAGCAGAGTTTTTGGCCAGA
CATTTGGGATATAAAACATTCTATTTCTCTCAGCCCACATGGGAAAATCATCGGTTGGTC
TTCCTTAATGCTGGTTTTACGGATGCACGGGAGTATCGTTATTGGGATTCCAAAAATCGA
GGAATTGACTTTAATGGCTTGATAGAGGATCTGAACACTGCACCTGAAAATTCAGTCATT
ATTCTTCATGCATGTGCTCATAATCCGACAGGAAGTGACCCAACACGTGAACAGTGGGCT
GAAATTGCTGAAGTAATGAAGCAAAAAAAGTTGTTTCCATTTCTTGACTCAGCATATCAG
GGTTTTGCATCTGGTGACTTAGAAAAAGATGCATTTGCAACACGTTACTTTGTTGAAAAA
GGATTTGAATTGCTTTGTGCCCAGTCATTTGCGAAAAATTTTGGACTCTACAATGAAAGA
GTTGGTAATTTAACGGTTGTATTAAGTAAAAAGGAGGTAACTGTACCTGTTAAATCCCAA
TTGACTCTTACTGTTCGAGGAATGTACTCAAATCCTCCTAATCACGGTGGCCGCATTGTT
GCCACTGTATTAAACAACCCTGAACTCTATGAAGAATGGAAAGGATGCATTCGTACCATG
GCAAATCGGATTCTATCGATGAGAGAAAGCTTAAGGAAGAAACTTGAAGAGTTGGGAACT
CCTGGAACTTGGAATCATATCACTGAGCAAATAGGAATGTTCTCTTACACTGGTTTAACA
ACTAAACAAGTCGATCATCTAGTGAAGGAGCATCATATTTATTTATTGCAAAGTGGTCGA
ATCAGTATGAGTGGTCTCACCACGAAAAATGTTGAGTATGTG
>tx35_3t
AAAGCGTTTTTGGATGACACGTTTGAGAAGAAAGTTAATTTAGGAGTTGGAGCATATAGA
ACTGATGAAGGCAAACCATGGATTTTGCCTGTAGTAGGAAAGACTGAAAAGGAGATGGCA
GCAAATGAAACTCTAAATCATGAATATTTACCTGTATTGGGACTTGAAACCTTAAGCTCA
GCTGCTACAACTATGTTACTTGGTTCAAATTGTTCTGCAATTGTGGAAGGAAGAGCATTT
GGTGTTCAGACTCTTAGTGGTACTGGAGCTCTTCGTCTTGGAGCAgAGTTTTTGGCCAGA
CATTTGGGATATAAAACATTCTATTTCTCTCAGCCCACATGGGAAAATCATCGGTTGGTC
TTCCTTAATGCTGGTTTTACGGATGCACGGGAGTATCGTTATTGGGATTCCAAAAATCGA
GGAATTGACTTTAATGGCTTGATAGAGGATCTGAACACTGCACCTGAAAATTCAGTCATT
ATTCTTCATGCATGTGCTCATAATCCGACAGGAAGTGACCCAACACGTGAACAGTGGGCT
GAAATTGCTGAAGTAATGAAGCAAAAAAAGTTGTTTCCATTTCTTGACTCAGCATATCAG
GGTTTTGCATCTGGTGACTTAGAAAAAGATGCATTTGCAACACGTTACTTTGTTGAAAAA
GGATTTGAATTGCTTTGTGCCCAGTCATTTGCGAAAAATTTTGGACTCTACAATGAAAGA
GTTGGTAATTTAACGGTTGTATTAAGTAAAAAGGAGGTAACTGTACCTGTTAAATCCCAA
TTGACTCTTACTGTTCGAGGAATGTACTCAAATCCTCCTAATCACGGTGGCCGCATTGTT
GCCACTGTATTAAACAACCCTGAACTCTATGAAGAATGGAAAGGATGCATTCGTACCATG
GCAAATCGGATTCTATCGATGAGAGAAAGCTTAAGGAAGAAACTTGAAGAGTTGGGAACT
CCTGGAACTTGGAATCATATCACTGAGCAAATAGGAATGTTCTCTTACACTGGTTTAACA
ACTAAACAAGTCGATCATCTAGTGAAGGAGCATCATATTTATTTATTGCAAAGTGGTCGA
ATCAGTATGAGTGGTCTCACCACGAAAAATGTTGAGTATGTg
>tx35_4t
AAAGCGTTTTTGGATGACACGTTTGAGAAGAAAGTTAATTTAGGAGTTGGAGCATATAGA
ACTGATGAAGGCAAACCATGGATTTTGCCTGTAGTAGGAAAGACTGAAAAGGATATGGCA
GCAAATGAAACTCTAAATCATGAATATTTACCTGTATTGGGACTTGAAACCTTAAGCTCA
GCTGCTACAACTATGTTACTTGGTTCAAATTGTTCTGCAATTGTGGAAGGAAGAGCATTT
GGTGTTCAGACTCTTAGTGGTACGGGAGCTCTTCGTCTTGGAGCAGAGTTTTTGGCCAGA
CATTTGGGATATAAAACATTCTATTTCTCTCAGCCCACATGGGAAAATCATCGGTTGGTC
TTCCTTAATGCTGGTTTTACGGATGCACGGGAGTATCGTTATTGGGATTCCAAAAATCGA
GGAATTGACTTTAATGGCTTGATAGAGGATCTGAACACTGCACCTGAAAATTCAGTCATT
ATTCTTCATGCATGTGCTCATAATCCGACAGGAAGTGACCCAACACGTGAACAGTGGGCT
GAAATTGCTGAAGTAATGAAGCAAAAAAAGTTGTTTCCATTTCTTGACTCAGCATATCAG
GGTTTTGCATCTGGTGACTTAGAAAAAGATGCATTTGCAACACGTTACTTTGTTGAAAAA
GGATTTGAATTGCTTTGTGCCCAGTCATTTGCGAAAAATTTTGGACTCTACAATGAAAGA
GTTGGTAATTTAACGGTTGTATTAAGTAAAAAGGAGGTAACTGTACCTGTTAAATCCCAA
TTGACTCTTACTGTTCGAGGAATGTACTCAAATCCTCCTAATCACGGTGGCCGCATTGTT
GCCACTGTATTAAACAACCCTGAACTCTATGAAGAATGGAAAGGATGCATTCGTACCATG
GCAAATCGGATTCTATCGATGAGAGAAAGCTTAAGGAAGAAACTTGAAGAGTTGGGAACT
CCTGGAACTTGGAATCATATCACTGAGCAAATAGGAATGTTCTCTTACACTGGTTTAACA
ACTAAACAAGTCGATCATCTAGTGAAGGAGCATCATATTTATTTATTGAAAAGTGGTCGA
ATCAGTATGAGTGGTCTCACCACGAAAAATGTTGAGTATGTG
>tx35_5t 
AAAGCGTTTTTGGATGACACGTTTGAGAAGAAAGTTAATTTAGGAGTTGGAGCATATAGA
ACTGATGAAGGCAAACCATGGATTTTGCCTGTAGTAGGAAAGACTGAAAAGGAGATGGCA
GCAAATGAAACTCTAAATCATGAATATTTACCTGTATTGGGACTTGAAACCTTAAGCTCA
GCTGCTACAACTATGTTACTTGGTTCAAATTGTTCTGCAATTGTGGAAGGAAGAGCATTT
GGTGTTCAGACTCTTAGTGGTACAGGAGCTCTTCGTCTTGGAGCAGAGTTTTTGGCCAGA
CATTTGGGATATAAAACATTCTATTTCTCTCAGCCCACATGGGAAAATCATCGGTTGGTC
TTCCTTAATGCTGGTTTTACGGATGCACGGGAGTATCGTTATTGGGATTCCAAAAATCGA
GGAATTGACTTTAATGGCTTGATAGAGGATCTGAACACTGCACCTGAAAATTCAGTCATT
ATTCTTCATGCATGTGCTCATAATCCGACAGGAAGTGACCCAACACGTGAACAGTGGGCT
GAAATTGCTGAAGTAATGAAGCAAAAAAAGTTGTTTCCATTTCTTGACTCAGCATATCAG
GGTTTTGCATCTGGTGACTTAGAAAAAGATGCATTTGCAACACGTTACTTTGTTGAAAAA
GGATTTGAATTGCTTTGTGCCCAGTCATTTGCGAAAAATTTTGGACTCTACAATGAAAGA
GTTGGTAATTTAACGGTTGTATTAAGTAAAAAGGAGGTAACTGTACCTGTTAAATCCCAA
TTGACTCTTACTGTTCGAGGAATGTACTCAAATCCTCCTAATCACGGTGGCCGCATTGTT
GCCACTGTATTAAACAACCCTGAACTCTATGAAGAATGGAAAGGATGCATTCGTACCATG
GCAAATCGGATTCTATCGATGAGAGAAAGCTTAAGGAAGAAACTTGAAGAGTTGGGAACT
CCTGGAACTTGGAATCATATCACTGAGCAAATAGGAATGTTCTCTTACACTGGTTTAACA
ACTAAACAAGTCGATCATCTAGTGAAGGAGCATCATATTTATTTATTGCAAAGTGGTCGA
ATCAGTATGAGTGGTCTCACCACGAAAAATGTTGAGTATGTg
