# Supplementary material for: Sorted gene genealogies and species-specific nonsynonymous substitutions point to putative postmating prezygotic isolation genes in Allonemobius crickets
Source: PeerJ. 2016 Feb 15;4:e1678. doi: 10.7717/peerj.1678 (PMC4756749; doi:10.7717/peerj.1678)
Supplement: Supplemental Information 2 — This archive includes files that were used to detect evidence of selection on the gene tree and includes only allopatric individuals. They include fasta files and newick tree files formatted for HyPhy. [file peerj-04-1678-s002.gz › allopatric_only/serpin_allo_namefix.fas]

>akn_1t
GATTTCAGCGATATTCCAACGGCTTCCATGGAAGTTTACGTCACAGTTCCTAAGTTCAAA
ATCGAAAAGTCATTCAAGTTTAAAGATACGCTAATGAAGATGGACATAAAACAATTATTT
GACAAGAACGCAGATGTTTCCAATATAACAACGGAAACTATCTTTGCACATGAGGTCGTA
CAAAAGACGATTATTGGATTCACGGAACACGGAACAGAGGATGGAGTCAATTCAGGTGAA
CGCTTTCCATTAAAAAGTATGTGTGAACCAGTGGAATTTGTTGCTGATCGCCCATTTGTC

>akn_2t
GATTTCAGCGATATTCCAACGGCTTCCATGGAAGTTTACGTCACAGTTCCTAAGTTCAAA
ATCGAAAAGTCATTCAAGTTTAAAGATACGCTAATGAAGATGGACATAAAACAATTATTT
GACAAGAACGCAGATGTTTCCAATATAACAACGGAAACTATCTTTGCACATGAGGTCGTA
CAAAAGACGATTATTGGATTCACGGAACACGGAACAGAGGATGGAGTCAATTCAGGTGAA
CGCTTTCCATTAAAAAGTATGTGTGAACCAGTGGAATTTGTTGCTGATCGCCCATTTGTC

>akn_3t
GATTTCAGCGATATTCCAACGGCTTCCATGGAAGTTTACGTCACAGTTCCTAAGTTCAAA
ATCGAAAAGTCATTCAAGTTTAAAGATACGCTAATGAAGATGGACATAAAACAATTATTT
GACAAGAACGCAGATGTTTCCAATATAACAACGGAAACTATCTTTGCACATGAGGTCGTA
CAAAAGACGATTATTGGATTCACGGAACACGGAACAGAGGATGGAGTCAATTCAGGTGAA
CGCTTTCCATTAAAAAGTATGTGTGAACCAGTGGAATTTGTTGCTGATCGCCCATTTGTC

>np_1t
GATTTCAGCGATATTCCAACGGCTTCCATGGAAGTTTACGTCACAGTTCCTAAGTTCAAA
ATCGAAAAGTCATTCAAGTTTAAAGATACGCTAATGAAGATGGACATAAAACAATTATTT
GACAAGAACGCAGATGTTTCCAATATAACAACGGAAACTATCTTTGCACATGAGGTCGTA
CAAAAGACGATTATTGGATTCACGGAACACGGAACAGAGGATGGAGTCAATTCAGGTGAA
CGCTTTCCATTAAAAAGTATGTGTGAACCAGTGGAATTTGTTGCTGATCGCCCATTTGTC

>np_2t
GATTTCAGCGATATTCCAACGGCTTCCATGGAAGTTTACGTCACAGTTCCTAAGTTCAAA
ATCGAAAAGTCATTCAAGTTTAAAGATACGCTAATGAAGATGGACATAAAACAATTATTT
GACAAGAACGCAGATGTTTCCAATATAACAACGGAAACTATCTTTGCACATGAGGTCGTA
CAAAAGACGATTATTGGATTCACGGAACACGGAACAGAGGATGGAGTCAATTCAGGTGAA
CGCTTTCCATTAAAAAGTATGTGTGAACCAGTGGAATTTGTTGCTGATCGCCCATTTGTC

>np_3t
GATTTCAGCGATATTCCAACGGCTTCCATGGAAGTTTACGTCACAGTTCCTAAGTTCAAA
ATCGAAAAGTCATTCAAGTTTAAAGATACGCTAATGAAGATGGACATAAAACAATTATTT
GACAAGAACGCAGATGTTTCCAATATAACAACGGAAACTATCTTTGCACATGAGGTCGTA
CAAAAGACGATTATTGGATTCACGGAACACGGAACAGAGGATGGAGTCAATTCAGGTGAA
CGCTTTCCATTAAAAAGTATGTGTGAACCAGTGGAATTTGTTGCTGATCGCCCATTTGTC

>ff_1t
GATTTCAGCGATATTCCAACGGCTTCCATGGAAGTTTACGTCACAGTTCCTAAGTTCAAA
ATCGAAAAGTCATTCAAGTTTAAAGATACGCTAATGAAGATGGACATAAAACAATTATTT
GACAAGAACGCAGATGTTTCCAATATAACAACGGAAACTATCTTTGCACATGAGGTCGTA
CAAAAGACGATTATTGGATTCACGGAACACGGAACAGAGGATGGAGTCAATTCAGGTGAA
CGCTTTCCATTAAAAAGTATGTGTGAACCAGTGGAATTTGTTGCTGATCGCCCATTTGTC

>ff_2t
GATTTCAGCGATATTCCAACGGCTTCCATGGAAGTTTACGTCACAGTTCCTAAGTTCAAA
ATCGAAAAGTCATTCAAGTTTAAAGATACGCTAATGAAGATGGACATAAAACAATTATTT
GACAAGAACGCAGATGTTTCCAATATAACAACGGAAACTATCTTTGCACATGAGGTCGTA
CAAAAGACGATTATTGGATTCACGGAACACGGAACAGAGGATGGAGTCAATTCAGGTGAA
CGCTTTCCATTAAAAAGTATGTGTGAACCAGTGGAATTTGTTGCTGATCGCCCATTTGTC

>ff_3t
GATTTCAGCGATATTCCAACGGCTTCCATGGAAGTTTACGTCACAGTTCCTAAGTTCAAA
ATCGAAAAGTCATTCAAGTTTAAAGATACGCTAATGAAGATGGACATAAAACAATTATTT
GACAAGAACGCAGATGTTTCCAATATAACAACGGAAACTATCTTTGCACACGAGGTCGTA
CAAAAGACGATTATTGGATTCACGGAACACGGAACAGAGGATGGTGTCAATTCAGGTGAA
CGCTTTCCATTAAAAAGTATGTGTGAACCAGTGGAATTTGTTGCTGATCGCCCATTTGTC

>mi_3t
GATTTCAGCGATATTCCAACGGCTTCCATGGAAGTTTACGTCACAGTTCCTAAGTTCAAA
ATCGAAAAGTCATTCAAGTTTAAAGATACGCTAATGAAGATGGACATAAAACAATTATTT
GACAAGAACGCAGATGTTTCCAATATAACAACGGAAACTATCTTTGCACATGAGGTCGTA
CAAAAGACGATTATTGGATTCACGGAACACGGAACAGAGGATGGAGTCAATTCAGGTGAA
CGCTTTCCATTAAAAAGTATGTGTGAACCAGTGGAATTTGTTGCTGATCGCCCATTTGTC

>mi_4t
GATTTCAGCGATATTCCAACGGCTTCCATGGAAGTTTACGTCACAGTTCCTAAGTTCAAA
ATCGAAAAGTCATTCAAGTTTAAAGATACGCTAATGAAGATGGACATAAAACAATTATTT
GACAAGAACGCAGATGTTTCCAATATAACAACGGAAACTATCTTTGCACATGAGGTCGTA
CAAAAGACGATTATTGGATTCACGGAACACGGAACAGAGGATGGAGTCAATTCAGGTGAA
CGCTTTCCATTAAAAAGTATGTGTGAACCAGTGGAATTTGTTGCTGATCGCCCATTTGTC

>mi_5t
GATTTCAGCGATATTCCAACGGCTTCCATGGAAGTTTACGTCACAGTTCCTAAGTTCAAA
ATCGAAAAGTCATTCAAGTTTAAAGATACGCTAATGAAGATGGACATAAAACAATTATTT
GACAAGAACGCAGATGTTTCCAATATAACAACGGAAACTATCTTTGCACATGAGGTCGTA
CAAAAGACGATTATTGGATTCACGGAACACGGAACAGAGGATGGAGTCAATTCAGGTGAA
CGCTTTCCATTAAAAAGTATGTGTGAACCAGTGGAATTTGTTGCTGATCGCCCATTTGTC

>il_8t
GATTTCAGCGATATTCCAACGGCTTCCATGGAAGTTTACGTCACAGTTCCTAAGTTCAAA
ATCGAAAAGTCATTCAAGTTTAAAGATACGCTAATGAAGATGGACATAAAACAATTATTT
GACAAGAACGCAGATGTTTCCAATATAACAACGGAAACTATCTTTGCACATGAGGTCGTA
CAAAAGACGATTATTGGATTCACGGAACACGGAACAGAGGATGGAGTCAATTCAGGTGAA
CGCTTTCCATTAAAAAGTATGTGTGAACCAGTGGAATTTGTTGCTGATCGCCCATTTGTC

>il_9t
GATTTCAGCGATATTCCAACGGCTTCCATGGAAGTTTACGTCACAGTTCCTAAGTTCAAA
ATCGAAAAGTCATTCAAGTTTAAAGATACGCTAATGAAGATGGACATAAAACAATTATTT
GACAAGAACGCAGATGTTTCCAATATAACAACGGAAACTATCTTTGCACATGAGGTCGTA
CAAAAGACGATTATTGGATTCACGGAACACGGAACAGAGGATGGAGTCAATTCAGGTGAA
CGCTTTCCATTAAAAAGTATGTGTGAACCAGTGGAATTTGTTGCTGATCGCCCATTTGTC

>il_10t
GATTTCAGCGATATTCCAACGGCTTCCATGGAAGTTTACGTCACAGTTCCTAAGTTCAAA
ATCGAAAAGTCATTCAAGTTTAAAGATACGCTAATGAAGATGGACATAAAACAATTATTT
GACAAGAACGCAGATGTTTCCAATATAACAACGGAAACTATCTTTGCACATGAGGTCGTA
CAAAAGACGATTATTGGATTCACGGAACACGGAACAGAGGATGGAGTCAATTCAGGTGAA
CGCTTTCCATTAAAAAGTATGTGTGAACCAGTGGAATTTGTTGCTGATCGCCCATTTGTC

>bot_5t
GATTTCAGCGATATTCCAACGGCTTCCATGGAAGTTTACGTCACAGTTCCTAAGTTCAAA
ATCGAAAAGTCATTCAAGTTTAAAGATACGCTAATGAAGATGGACATAAAACAATTATTT
GACAAGAACGCAGATGTTTCCAATATAACAACGGAAACTATCTTTGCACATGAGGTCGTA
CAAAAGACGATTATTGGATTCACGGAACACGGAACAGAGGATGGAGTCAATTCAGGTGAA
CGCTTTCCATTAAAAAGTATGTGTGAACCAGTGGAATTTGTTGCTGATCGCCCATTTGTC

>bot_6t
GATTTCAGCGATATTCCAACGGCTTCCATGGAAGTTTACGTCACAGTTCCTAAGTTCAAA
ATCGAAAAGTCATTCAAGTTTAAAGATACGCTAATGAAGATGGACATAAAACAATTATTT
GACAAGAACGCAGATGTTTCCAATATAACAACGGAAACTATCTTTGCACATGAGGTCGTA
CAAAAGACGATTATTGGATTCACGGAACACGGAACAGAGGATGGAGTCAATTCAGGTGAA
CGCTTTCCATTAAAAAGTATGTGTGAACCAGTGGAATTTGTTGCTGATCGCCCATTTGTC

>la_1t
GATTTCAGCGATATTCCAACGGCTTCCATGGAAGTTTACGTCACAGTTCCTAAGTTCAAA
ATCGAAAAGTCATTCAAGTTTAAAGATACGCTAATGAAGATGGACATAAAACAATTATTT
GACAAGAACGCAGATGTTTCCAATATAACAACGGAAACTATCTTTGCACATGAGGTCGTA
CAAAAGACGATTATTGGATTCACGGAACACGGAACAGAGGATGGAGTCAATTCAGGTGAA
CGCTTTCCATTAAAAAGTATGTGTGAACCAGTGGAATTTGTTGCTGATCGCCCATTTGTC

>la_2t
GATTTCAGCGATATTCCAACGGCTTCCATGGAAGTTTACGTCACAGTTCCTAAGTTCAAA
ATCGAAAAGTCATTCAAGTTTAAAGATACGCTAATGAAGATGGACATAAAACAATTATTT
GACAAGAACGCAGATGTTTCCAATATAACAACGGAAACTATCTTTGCACATGAGGTCGTA
CAAAAGACGATTATTGGATTCACGGAACACGGAACAGAGGATGGAGTCAATTCAGGTGAA
CGCTTTCCATTAAAAAGTATGTGTGAACCAGTGGAATTTGTTGCTGATCGCCCATTTGTC

>la_3t
GATTTCAGCGATATTCCAACGGCTTCCATGGAAGTTTACGTCACAGTTCCTAAGTTCAAA
ATCGAAAAGTCATTCAAGTTTAAAGATACGCTAATGAAGATGGACATAAAACAATTATTT
GACAAGAACGCAGATGTTTCCAATATAACAACGGAAACTATCTTTGCACATGAGGTCGTA
CAAAAGACGATTATTGGATTCACGGAACACGGAACAGAGGATGGAGTCAATTCAGGTGAA
CGCTTTCCATTAAAAAGTATGTGTGAACCAGTGGAATTTGTTGCTGATCGCCCATTTGTC

>ar_2t
GATTTCAGCGATATTCCAACGGCTTCCATGGAAGTTTACGTCACAGTTCCTAAGTTCAAA
ATCGAAAAGTCATTCAAGTTTAAAGATACGCTAATGAAGATGGACATAAAACAATTATTT
GACAAGAACGCAGATGTTTCCAATATAACAACGGAAACTATCTTTGCACATGAGGTCGTA
CAAAAGACGATTATTGGATTCACGGAACACGGAACAGAGGATGGAGTCAATTCAGGTGAA
CGCTTTCCATTAAAAAGTATGTGTGAACCAGTGGAATTTGTTGCTGATCGCCCATTTGTC

>ar_3t
GATTTCAGCGATATTCCAACGGCTTCCATGGAAGTTTACGTCACAGTTCCTAAGTTCAAA
ATCGAAAAGTCATTCAAGTTTAAAGATACGCTAATGAAGATGGACATAAAACAATTATTT
GACAAGAACGCAGATGTTTCCAATATAACAACGGAAACTATCTTTGCACATGAGGTCGTA
CAAAAGACGATTATTGGATTCACGGAACACGGAACAGAGGATGGAGTCAATTCAGGTGAA
CGCTTTCCATTAAAAAGTATGTGTGAACCAGTGGAATTTGTTGCTGATCGCCCATTTGTC

>ar_4t
GATTTCAGCGATATTCCAACGGCTTCCATGGAAGTTTACGTCACAGTTCCTAAGTTCAAA
ATCGAAAAGTCATTCAAGTTTAAAGATACGCTAATGAAGATGGACATAAAACAATTATTT
GACAAGAACGCAGATGTTTCCAATATAACAACGGAAACTATCTTTGCACATGAGGTCGTA
CAAAAGACGATTATTGGATTCACGGAACACGGAACAGAGGATGGAGTCAATTCAGGTGAA
CGCTTTCCATTAAAAAGTATGTGTGAACCAGTGGAATTTGTTGCTGATCGCCCATTTGTC

>ok_1t
GATTTCAGCGATATTCCAACGGCTTCCATGGAAGTTTACGTCACAGTTCCTAAGTTCAAA
ATCGAAAAGTCATTCAAGTTTAAAGATACGCTAATGAAGATGGACATAAAACAATTATTT
GACAAGAACGCAGATGTTTCCAATATAACAACGGAAACTATCTTTGCACATGAGGTCGTA
CAAAAGACGATTATTGGATTCACGGAACACGGAACAGAGGATGGAGTCAATTCAGGTGAA
CGCTTTCCATTAAAAAGTATGTGTGAACCAGTGGAATTTGTTGCTGATCGCCCATTTGTC

>ok_2t
GATTTCAGCGATATTCCAACGGCTTCCATGGAAGTTTACGTCACAGTTCCTAAGTTCAAA
ATCGAAAAGTCATTCAAGTTTAAAGATACGCTAATGAAGATGGACATAAAACAATTATTT
GACAAGAACGCAGATGTTTCCAATATAACAACGGAAACTATCTTTGCACATGAGGTCGTA
CAAAAGACGATTATTGGATTCACGGAACACGGAACAGAGGATGGAGTCAATTCAGGTGAA
CGCTTTCCATTAAAAAGTATGTGTGAACCAGTGGAATTTGTTGCTGATCGCCCATTTGTC

>tx20_7t
GATTTCAGCGATATTCCAACGGCTTCCATGGAAGTTTACGTCACAGTTCCTAAGTTCAAA
ATCGAAAAGTCATTCAAGTTTAAAGATACGCTAATGAAGATGGACATAAAACAATTATTT
GACACGAACGCAGATGTTTCCAATATAACAACGGAAACTATCTTTGCACACGAGGTCGTA
CAAAAGACGATTATTGGATTAACGGAACATGGAACAGAGGATGGTGTCAATTCAGGTGAA
CGCTTTCCATTAAAAAGTATGTGTGAACCAGTGGAATTTGTTGCTGATCGCCCATTTGTC

>tx20_8t
GATTTCAGCGATATTCCAACGGCTTCCATGGAAGTTTACGTCACAGTTCCTAAGTTCAAA
ATCGAAAAGTCATTCAAGTTTAAAGATACGCTAATGAAGATGGACATAAAACAATTATTT
GACACGAACGCAGATGTTTCCAATATAACAACGGAAACTATCTTTGCACACGAGGTCGTA
CAAAAGACGATTATTGGATTAACGGAACATGGAACAGAGGATGGTGTCAATTCAGGTGAA
CGCTTTCCATTAAAAAGTATGTGTGAACCAGTGGAATTTGTTGCTGATCGCCCATTTGTC

>tx20_9t
GATTTCAGCGATATTCCAACGGCTTCCATGGAAGTTTACGTCACAGTTCCTAAGTTCAAA
ATCGAAAAGTCATTCAAGTTTAAAGATACGCTAATGAAGATGGACATAAAACAATTATTT
GACACGAACGCAGATGTTTCCAATATAACAACGGAAACTATCTTTGCACACGAGGTCGTA
CAAAAGACGATTATTGGATTAACGGAACATGGAACAGAGGATGGTGTCAATTCAGGTGAA
CGCTTTCCATTAAAAAGTATGTGTGAACCAGTGGAATTTGTTGCTGATCGCCCATTTGTC

>tx30_1t
GATTTCAGCGATATTCCAACGGCTTCCATGGAAGTTTACGTCACAGTTCCTAAGTTCAAA
ATCGAAAAGTCATTCAAGTTTAAAGATACGCTAATGAAGATGGACATAAAACAATTATTT
GACACGAACGCAGATGTTTCCAATATAACAACGGAAACTATCTTTGCACACGAGGTCGTA
CAAAAGACGATTATTGGATTAACGGAACATGGAACAGAGGATGGTGTCAATTCAGGTGAA
CGCTTTCCATTAAAAAGTATGTGTGAACCAGTAGAATTTGTTGCTGATCGCCCATTTGTC

>tx30_2t
GATTTCAGCGATATTCCAACGGCTTCCATGGAAGTTTACGTCACAGTTCCTAAGTTCAAA
ATCGAAAAGTCATTCAAGTTTAAAGATACGCTAATGAAGATGGACATAAAACAATTATTT
GACACGAACGCAGATGTTTCCAATATAACAACGGAAACTATCTTTGCACACGAGGTCGTA
CAAAAGACGATTATTGGATTAACGGAACATGGAACAGAGGATGGTGTCAATTCAGGTGAA
CGCTTTCCATTAAAAAGTATGTGTGAACCAGTAGAATTTGTTGCTGATCGCCCATTTGTC

>tx30_3t
GATTTCAGCGATATTCCAACGGCTTCCATGGAAGTTTACGTCACAGTTCCTAAGTTCAAA
ATCGAAAAGTCATTCAAGTTTAAAGATACGCTAATGAAGATGGACATAAAACAATTATTT
GACACGAACGCAGATGTTTCCAATATAACAACGGAAACTATCTTTGCACACGAGGTCGTA
CAAAAGACGATTATTGGATTAACGGAACATGGAACAGAGGATGGTGTCAATTCAGGTGAA
CGCTTTCCATTAAAAAGTATGTGTGAACCAGTAGAATTTGTTGCTGATCGCCCATTTGTC

>tx35_3t
GATTTCAGCGATATTCCAACGGCTTCCATGGAAGTTTACGTCACAGTTCCTAAGTTCAAA
ATCGAAAAGTCATTCAAGTTTAAAGATACGCTAATGAAGATGGACATAAAACAATTATTT
GACACGAACGCAGATGTTTCCAATATAACAACGGAAACTATCTTTGCACACGAGGTCGTA
CAAAAGACGATTATTGGATTAACGGAACATGGAACAGAGGATGGTGTCAATTCAGGTGAA
CGCTTTCCATTAAAAAGTATGTGTGAACCAGTAGAATTTGTTGCTGATCGCCCATTTGTC

>tx35_4t
GATTTCAGCGATATTCCAACGGCTTCCATGGAAGTTTACGTCACAGTTCCTAAGTTCAGA
ATCGAAAAGTCATTCAAGTTTAAAGATACGCTAATGAAGATGGACATAAAACAATTATTT
GACACGAACGCAGATGTTTCCAATATAACAACGGAAACTATCTTTGCACACGAGGTCGTA
CAAAAGACGATTATTGGATTAACGGAACATGGAACAGAGGATGGTGTCAATTCAGGTGAA
CGCTTTCCATTAAAAAGTATGTGTGAACCAGTGGAATTTGTTGCTGATCGCCCATTTGTC

>tx35_5t
GATTTCAGCGATATTCCAACGGCTTCCATGGAAGTTTACGTCACAGTTCCTAAGTTCAAA
ATCGAAAAGTCATTCAAGTTTAAAGATACGCTAATGAAGATGGACATAAAACAATTATTT
GACACGAACGCAGATGTTTCCAATATAACAACGGAAACTATCTTTGCACACGAGGTCGTA
CAAAAGACGATTATTGGATTAACGGAACATGGAACAGAGGATGGTGTCAATTCAGGTGAA
CGCTTTCCATTAAAAAGTATGTGTGAACCAGTAGAATTTGTTGCTGATCGCCCATTTGTC
