# Supplementary material for: Sorted gene genealogies and species-specific nonsynonymous substitutions point to putative postmating prezygotic isolation genes in Allonemobius crickets
Source: PeerJ. 2016 Feb 15;4:e1678. doi: 10.7717/peerj.1678 (PMC4756749; doi:10.7717/peerj.1678)
Supplement: Supplemental Information 2 — This archive includes files that were used to detect evidence of selection on the gene tree and includes only allopatric individuals. They include fasta files and newick tree files formatted for HyPhy. [file peerj-04-1678-s002.gz › allopatric_only/spag6_allo_namefix.fas]

>akn_1t
GCTGAGGGAAGAATCTTCAGCAGACTCCTTGAGCTCTATCGAGACAAGAGGAATACGAAT
GATCTCCGAGTAAAATGTAAAGATGCTCTGAAAGTAACTCTACAAATGTGTACAGACGTT
GAAGCTCTGGAACCGTTACTTTTTGATGTTCCTCCCGTGATACTCAAATATATTTTACGT
CAGTTTAGCAAGATATTGCCCCATGACTTAAGAGCTCGTCGTCAATTTGTTGCATCGGGA
TGTTTAAAGAGTCTTCAAGAAATCCAACCTCAAGCAGGTTCAAAGTTGGCGGAATATATT
ACCATTATCAACTGTTGCTTCCCTGAAGATATCGTAAGGTATTATTCACCGGGGTATCCT
GAACTATTCCGGGATCTTTTGGATAATTACAAGCCTCAGTTGCCCAGTCAGTACTCGATA
CCAAAA
>akn_2t
GCTGAGGGAAGAATCTTCAGCAGACTCCTTGAGCTCTATCGAGACAAGAGGAATACGAAT
GATCTCCGAGTAAAATGTAAAGATGCTCTGAAAGTAACTCTACAAATGTGTACAGACGTT
GAAGCTCTGGAACCGTTACTTTTTGATGTTCCTCCCGTGATACTCAAATATATTTTACGT
CAGTTTAGCAAGATATTGCCCCATGACTTAAGAGCTCGTCGTCAATTTGTTGCATCGGGA
TGTTTAAAGAGTCTTCAAGAAATCCAACCTCAAGCAGGTTCAAAGTTGGCGGAATATATT
ACCATTATCAACTGTTGCTTCCCTGAAGATATCGTAAGGTATTATTCACCGGGGTATCCT
GAACTATTCCGGGATCTTTTGGATAATTACAAGCCTCAGTTGCCCAGTCAGTACTCGATA
CCAAAA
>akn_3t
GCTGAGGGAAGAATCTTCAGCAGACTCCTTGAGCTCTATCGAGACAAGAGGAATACGAAT
GATCTCCGAGTAAAATGTAAAGATGCTCTGAAAGTAACTCTACAAATGTGTACAGACGTT
GAAGCTCTGGAACCGTTACTTTTTGATGTTCCTCCCGTGATACTCAAATATATTTTACGT
CAGTTTAGCAAGATATTGCCCCATGACTTAAGAGCTCGTCGTCAATTTGTTGCATCGGGA
TGTTTAAAGAGTCTTCAAGAAATCCAACCTCAAGCAGGTTCAAAGTTGGCGGAATATATT
ACCATTATCAACTGTTGCTTCCCTGAAGATATCGTAAGGTATTATTCACCGGGGTATCCT
GAACTATTCCGGGATCTTTTGGATAATTACAAGCCTCAGTTGCCCAGTCAGTACTCGATA
CCAAAA
>np_1t
GCTGAGGGAAGAATCTTCAGCAGACTCCTTGAGCTCTATCGAGACAAGAGGAATACGAAT
GATCTCCGAGTAAAATGTAAAGATGCTCTGAAAGTAACTCTACAAATGTGTACAGACGTT
GAAGCTCTGGAACCGTTACTTTTTGATGTTCCTCCCGTGATACTCAAATATATTTTACGT
CAGTTTAGCAAGATATTGCCCCATGACTTAAGAGCTCGTCGTCAATTTGTTGCATCGGGA
TGTTTAAAGAGTCTTCAAGAAATCCAACCTCAAGCAGGTTCAAAGTTGGCGGAATATATT
ACCATTATCAACTGTTGCTTCCCTGAAGATATCGTAAGGTATTATTCACCGGGGTATCCT
GAACTATTCCGGGATCTTTTGGATAATTACAAGCCTCAGTTGCCCAGTCAGTACTCGATA
CCAAAA
>np_2t
GCTGAGGGAAGAATCTTCAGCAGACTCCTTGAGCTCTATCGAGACAAGAGGAATACGAAT
GATCTCCGAGTAAAATGTAAAGATGCTCTGAAAGTAACTCTACAAATGTGTACAGACGTT
GAAGCTCTGGAACCGTTACTTTTTGATGTTCCTCCCGTGATACTCAAATATATTTTACGT
CAGTTTAGCAAGATATTGCCCCATGACTTAAGAGCTCGTCGTCAATTTGTTGCATCGGGA
TGTTTAAAGAGTCTTCAAGAAATCCAACCTCAAGCAGGTTCAAAGTTGGCGGAATATATT
ACCATTATCAACTGTTGCTTCCCTGAAGATATCGTAAGGTATTATTCACCGGGGTATCCT
GAACTATTCCGGGATCTTTTGGATAATTACAAGCCTCAGTTGCCCAGTCAGTACTCGATA
CCAAAA
>np_3t
GCTGAGGGAAGAATCTTCAGCAGACTCCTTGAGCTCTATCGAGACAAGAGGAATACGAAT
GATCTCCGAGTAAAATGTAAAGATGCTCTGAAAGTAACTCTACAAATGTGTACAGACGTT
GAAGCTCTGGAACCGTTACTTTTTGATGTTCCTCCCGTGATACTCAAATATATTTTACGT
CAGTTTAGCAAGATATTGCCCCATGACTTAAGAGCTCGTCGTCAATTTGTTGCATCGGGA
TGTTTAAAGAGTCTTCAAGAAATCCAACCTCAAGCAGGTTCAAAGTTGGCGGAATATATT
ACCATTATCAACTGTTGCTTCCCTGAAGATATCGTAAGGTATTATTCACCGGGGTATCCT
GAACTATTCCGGGATCTTTTGGATAATTACAAGCCTCAGTTGCCCAGTCAGTACTCGATA
CCAAAA
>ff_1t
GCTGAGGGAAGAATCTTCAGCAGACTCCTTGAGCTCTATCGAGACAAGAGGAATACGAAT
GATCTCCGAGTAAAATGTAAAGATGCTCTGAAAGTAACTCTACAAATGTGTACAGACGTT
GAAGCTCTGGAACCGTTACTTTTTGATGTTCCTCCCGTGATACTCAAATATATTTTACGT
CAGTTTAGCAAGATATTGCCCCATGACTTAAGAGCTCGTCGTCAATTTGTTGCATCGGGA
TGTTTAAAGAGTCTTCAAGAAATCCAACCTCAAGCAGGTTCAAAGTTGGCGGAATATATT
ACCATTATCAACTGTTGCTTCCCTGAAGATATCGTAAGGTATTATTCACCGGGGTATCCT
GAACTATTCCGGGATCTTTTGGATAATTACAAGCCTCAGTTGCCCAGTCAGTACTCGATA
CCAAAA
>ff_2t
GCTGAGGGAAGAATCTTCAGCAGACTCCTTGAGCTCTATCGAGACAAGAGGAATACGAAT
GATCTCCGAGTAAAATGTAAAGATGCTCTGAAAGTAACTCTACAAATGTGTACAGACGTT
GAAGCTCTGGAACCGTTACTTTTTGATGTTCCTCCCGTGATACTCAAATATATTTTACGT
CAGTTTAGCAAGATATTGCCCCATGACTTAAGAGCTCGTCGTCAATTTGTTGCATCGGGA
TGTTTAAAGAGTCTTCAAGAAATCCAACCTCAAGCAGGTTCAAAGTTGGCGGAATATATT
ACCATTATCAACTGTTGCTTCCCTGAAGATATCGTAAGGTATTATTCACCGGGGTATCCT
GAACTATTCCGGGATCTTTTGGATAATTACAAGCCTCAGTTGCCCAGTCAGTACTCGATA
CCAAAA
>ff_3t
GCTGAGGGAAGAATCTTCAGCAGACTCCTTGAGCTCTATCGAGACAAGAGGAATACGAAT
GATCTCCGAGTAAAATGTAAAGATGCTCTGAAAGTAACTCTACAAATGTGTACAGACGTT
GAAGCTCTGGAACCGTTACTTTTTGATGTTCCTCCCGTGATACTCAAATATATTTTACGT
CAGTTTAGCAAGATATTGCCCCATGACTTAAGAGCTCGTCGTCAATTTGTTGCATCGGGA
TGTTTAAAGAGTCTTCAAGAAATCCAACCTCAAGCAGGTTCAAAGTTGGCGGAATATATT
ACCATTATCAACTGTTGCTTCCCTGAAGATATCGTAAGGTATTATTCACCGGGGTATCCT
GAACTATTCCGGGATCTTTTGGATAATTACAAGCCTCAGTTGCCCAGTCAGTACTCGATA
CCAAAA
>ar_2t
GCTGAGGGAAGAATCTTCAGCAGACTCCTTGAGCTCTATCGAGACAAGAGGAATACGAAT
GATCTCCGAGTGAAATGTAAAGATGCTCTGAAAGTAACTCTACAAATGTGTACAGACGTT
GAAGCTCTGGAACCGTTACTTTTTGATGTTCCTCCCGTGATACTCAAATATATTTTACGT
CAGTTCAGCAAGATATTGCCCCATGACTTAAGAGCTCGTCGTCAATTTGTTGCATCGGGA
TGTTTAAAGAGTCTTCAAGAAATCCAACCTCAAGCAGGTTCAAAGTTGGCGGAATATATT
ACCATTATCAACTGTTGCTTCCCTGAAGATATCGTAAGGTATTATTCACCGGGGTATCCT
GAACTATTCCGGGATCTTTTGGATAATTACAAGCCTCAGTTGCCCAGTCAGTACTCGATT
CCAAAA
>ar_3t
GCTGAGGGAAGAATCTTCAGCAGACTCCTTGAGCTCTATCGAGACAAGAGGAATACGAAT
GATCTCCGAGTGAAATGTAAAGATGCTCTGAAAGTAACTCTACAAATGTGTACAGACGTT
GAAGCTCTGGAACCGTTACTTTTTGATGTTCCTCCCGTGATACTCAAATATATTTTACGT
CAGTTCAGCAAGATATTGCCCCATGACTTAAGAGCTCGTCGTCAATTTGTTGCATCGGGA
TGTTTAAAGAGTCTTCAAGAAATCCAACCTCAAGCAGGTTCAAAGTTGGCGGAATATATT
ACCATTATCAACTGTTGCTTCCCTGAAGATATCGTAAGGTATTATTCACCGGGGTATCCT
GAACTATTCCGGGATCTTTTGGATAATTACAAGCCTCAGTTGCCCAGTCAGTACTCGATT
CCAAAA
>ar_4t
GCTGAGGGAAGAATCTTCAGCAGACTCCTTGAGCTCTATCGAGACAAGAGGAATACGAAT
GATCTCCGAGTGAAATGTAAAGATGCTCTGAAAGTAACTCTACAAATGTGTACAGACGTT
GAAGCTCTGGAACCGTTACTTTTTGATGTTCCTCCCGTGATACTCAAATATATTTTACGT
CAGTTCAGCAAGATATTGCCCCATGACTTAAGAGCTCGTCGTCAATTTGTTGCATCGGGA
TGTTTAAAGAGTCTTCAAGAAATCCAACCTCAAGCAGGTTCAAAGTTGGCGGAATATATT
ACCATTATCAACTGTTGCTTCCCTGAAGATATCGTAAGGTATTATTCACCGGGGTATCCT
GAACTATTCCGGGATCTTTTGGATAATTACAAGCCTCAGTTGCCCAGTCAGTACTCGATT
CCAAAA
>bot_5t
GCTGAGGGAAGAATCTTCAGCAGACTCCTTGAGCTCTATCGAGACAAGAGGAATACGAAT
GATCTCCGAGTGAAATGTAAAGATGCTCTGAAAGTAACTCTACAAATGTGTACAGACGTT
GAAGCTCTGGAACCGTTACTTTTTGATGTTCCTCCCGTGATACTCAAATATATTTTACGT
CAGTTCAGCAAGATATTGCCCCATGACTTAAGAGCTCGTCGTCAATTTGTTGCATCGGGA
TGTTTAAAGAGTCTTCAAGAAATCCAACCTCAAGCAGGTTCAAAGTTGGCGGAATATATT
ACCATTATCAACTGTTGCTTCCCTGAAGATATCGTAAGGTATTATTCACCGGGGTATCCT
GAACTATTCCGGGATCTTTTGGATAATTACAAGCCTCAGTTGCCCAGTCAGTACTCGATT
CCAAAA
>bot_6t
GCTGAGGGAAGAATCTTCAGCAGACTCCTTGAGCTCTATCGAGACAAGAGGAATACGAAT
GATCTCCGAGTGAAATGTAAAGATGCTCTGAAAGTAACTCTACAAATGTGTACAGACGTT
GAAGCTCTGGAACCGTTACTTTTTGATGTTCCTCCCGTGATACTCAAATATATTTTACGT
CAGTTCAGCAAGATATTGCCCCATGACTTAAGAGCTCGTCGTCAATTTGTTGCATCGGGA
TGTTTAAAGAGTCTTCAAGAAATCCAACCTCAAGCAGGTTCAAAGTTGGCGGAATATATT
ACCATTATCAACTGTTGCTTCCCTGAAGATATCGTAAGGTATTATTCACCGGGGTATCCT
GAACTATTCCGGGATCTTTTGGATAATTACAAGCCTCAGTTGCCCAGTCAGTACTCGATT
CCAAAA
>bot_7t
GCTGAGGGAAGAATCTTCAGCAGACTCCTTGAGCTCTATCGAGACAAGAGGAATACGAAT
GATCTCCGAGTGAAATGTAAAGATGCTCTGAAAGTAACTCTACAAATGTGTACAGACGTT
GAAGCTCTGGAACCGTTACTTTTTGATGTTCCTCCCGTGATACTCAAATATATTTTACGT
CAGTTCAGCAAGATATTGCCCCATGACTTAAGAGCTCGTCGTCAATTTGTTGCATCGGGA
TGTTTAAAGAGTCTTCAAGAAATCCAACCTCAAGCAGGTTCAAAGTTGGCGGAATATATT
ACCATTATCAACTGTTGCTTCCCTGAAGATATCGTAAGGTATTATTCACCGGGGTATCCT
GAACTATTCCGGGATCTTTTGGATAATTACAAGCCTCAGTTGCCCAGTCAGTACTCGATT
CCAAAA
>il_8t
GCTGAGGGAAGAATCTTCAGCAGACTCCTTGAGCTCTATCGAGACAAGAGGAATACGAAT
GATCTCCGAGTGAAATGTAAAGATGCTCTGAAAGTAACTCTACAAATGTGTACAGACGTT
GAAGCTCTGGAACCGTTACTTTTTGATGTTCCTCCCGTGATACTCAAATATATTTTACGT
CAGTTCAGCAAGATATTGCCCCATGACTTAAGAGCTCGTCGTCAATTTGTTGCATCGGGA
TGTTTAAAGAGTCTTCAAGAAATCCAACCTCAAGCAGGTTCAAAGTTGGCGGAATATATT
ACCATTATCAACTGTTGCTTCCCTGAAGATATCGTAAGGTATTATTCACCGGGGTATCCT
GAACTATTCCGGGATCTTTTGGATAATTACAAGCCTCAGTTGCCCAGTCAGTACTCGATT
CCAAAA
>il_9t
GCTGAGGGAAGAATCTTCAGCAGACTCCTTGAGCTCTATCGAGACAAGAGGAATACGAAT
GATCTCCGAGTGAAATGTAAAGATGCTCTGAAAGTAACTCTACAAATGTGTACAGACGTT
GAAGCTCTGGAACCGTTACTTTTTGATGTTCCTCCCGTGATACTCAAATATATTTTACGT
CAGTTCAGCAAGATATTGCCCCATGACTTAAGAGCTCGTCGTCAATTTGTTGCATCGGGA
TGTTTAAAGAGTCTTCAAGAAATCCAACCTCAAGCAGGTTCAAAGTTGGCGGAATATATT
ACCATTATCAACTGTTGCTTCCCTGAAGATATCGTAAGGTATTATTCACCGGGGTATCCT
GAACTATTCCGGGATCTTTTGGATAATTACAAGCCTCAGTTGCCCAGTCAGTACTCGATT
CCAAAA
>il_10t
GCTGAGGGAAGAATCTTCAGCAGACTCCTTGAGCTCTATCGAGACAAGAGGAATACGAAT
GATCTCCGAGTGAAATGTAAAGATGCTCTGAAAGTAACTCTACAAATGTGTACAGACGTT
GAAGCTCTGGAACCGTTACTTTTTGATGTTCCTCCCGTGATACTCAAATATATTTTACGT
CAGTTCAGCAAGATATTGCCCCATGACTTAAGAGCTCGTCGTCAATTTGTTGCATCGGGA
TGTTTAAAGAGTCTTCAAGAAATCCAACCTCAAGCAGGTTCAAAGTTGGCGGAATATATT
ACCATTATCAACTGTTGCTTCCCTGAAGATATCGTAAGGTATTATTCACCGGGGTATCCT
GAACTATTCCGGGATCTTTTGGATAATTACAAGCCTCAGTTGCCCAGTCAGTACTCGATT
CCAAAA
>la_1t
GCTGAGGGAAGAATCTTCAGCAGACTCCTTGAGCTCTATCGAGACAAGAGGAATACGAAT
GATCTCCGAGTGAAATGTAAAGATGCTCTGAAAGTAACTCTACAAATGTGTACAGACGTT
GAAGCTCTGGAACCGTTACTTTTTGATGTTCCTCCCGTGATACTCAAATATATTTTACGT
CAGTTCAGCAAGATATTGCCCCATGACTTAAGAGCTCGTCGTCAATTTGTTGCATCGGGA
TGTTTAAAGAGTCTTCAAGAAATCCAACCTCAAGCAGGTTCAAAGTTGGCGGAATATATT
ACCATTATCAACTGTTGCTTCCCTGAAGATATCGTAAGGTATTATTCACCGGGGTATCCT
GAACTATTCCGGGATCTTTTGGATAATTACAAGCCTCAGTTGCCCAGTCAGTACTCGATT
CCAAAA
>la_2t
GCTGAGGGAAGAATCTTCAGCAGACTCCTTGAGCTCTATCGAGACAAGAGGAATACGAAT
GATCTCCGAGTGAAATGTAAAGATGCTCTGAAAGTAACTCTACAAATGTGTACAGACGTT
GAAGCTCTGGAACCGTTACTTTTTGATGTTCCTCCCGTGATACTCAAATATATTTTACGT
CAGTTCAGCAAGATATTGCCCCATGACTTAAGAGCTCGTCGTCAATTTGTTGCATCGGGA
TGTTTAAAGAGTCTTCAAGAAATCCAACCTCAAGCAGGTTCAAAGTTGGCGGAATATATT
ACCATTATCAACTGTTGCTTCCCTGAAGATATCGTAAGGTATTATTCACCGGGGTATCCT
GAACTATTCCGGGATCTTTTGGATAATTACAAGCCTCAGTTGCCCAGTCAGTACTCGATT
CCAAAA
>la_3t
GCTGAGGGAAGAATCTTCAGCAGACTCCTTGAGCTCTATCGAGACAAGAGGAATACGAAT
GATCTCCGAGTGAAATGTAAAGATGCTCTGAAAGTAACTCTACAAATGTGTACAGACGTT
GAAGCTCTGGAACCGTTACTTTTTGATGTTCCTCCCGTGATACTCAAATATATTTTACGT
CAGTTCAGCAAGATATTGCCCCATGACTTAAGAGCTCGTCGTCAATTTGTTGCATCGGGA
TGTTTAAAGAGTCTTCAAGAAATCCAACCTCAAGCAGGTTCAAAGTTGGCGGAATATATT
ACCATTATCAACTGTTGCTTCCCTGAAGATATCGTAAGGTATTATTCACCGGGGTATCCT
GAACTATTCCGGGATCTTTTGGATAATTACAAGCCTCAGTTGCCCAGTCAGTACTCGATT
CCAAAA
>mi_3t
GCTGAGGGAAGAATCTTCAGCAGACTCCTTGAGCTCTATCGAGACAAGAGGAATACGAAT
GATCTCCGAGTGAAATGTAAAGATGCTCTGAAAGTAACTCTACAAATGTGTACAGACGTT
GAAGCTCTGGAACCGTTACTTTTTGATGTTCCTCCCGTGATACTCAAATATATTTTACGT
CAGTTCAGCAAGATATTGCCCCATGACTTAAGAGCTCGTCGTCAATTTGTTGCATCGGGA
TGTTTAAAGAGTCTTCAAGAAATCCAACCTCAAGCAGGTTCAAAGTTGGCGGAATATATT
ACCATTATCAACTGTTGCTTCCCTGAAGATATCGTAAGGTATTATTCACCGGGGTATCCT
GAACTATTCCGGGATCTTTTGGATAATTACAAGCCTCAGTTGCCCAGTCAGTACTCGATT
CCAAAA
>mi_4t
GCTGAGGGAAGAATCTTCAGCAGACTCCTTGAGCTCTATCGAGACAAGAGGAATACGAAT
GATCTCCGAGTGAAATGTAAAGATGCTCTGAAAGTAACTCTACAAATGTGTACAGACGTT
GAAGCTCTGGAACCGTTACTTTTTGATGTTCCTCCCGTGATACTCAAATATATTTTACGT
CAGTTCAGCAAGATATTGCCCCATGACTTAAGAGCTCGTCGTCAATTTGTTGCATCGGGA
TGTTTAAAGAGTCTTCAAGAAATCCAACCTCAAGCAGGTTCAAAGTTGGCGGAATATATT
ACCATTATCAACTGTTGCTTCCCTGAAGATATCGTAAGGTATTATTCACCGGGGTATCCT
GAACTATTCCGGGATCTTTTGGATAATTACAAGCCTCAGTTGCCCAGTCAGTACTCGATT
CCAAAA
>mi_5t
GCTGAGGGAAGAATCTTCAGCAGACTCCTTGAGCTCTATCGAGACAAGAGGAATACGAAT
GATCTCCGAGTGAAATGTAAAGATGCTCTGAAAGTAACTCTACAAATGTGTACAGACGTT
GAAGCTCTGGAACCGTTACTTTTTGATGTTCCTCCCGTGATACTCAAATATATTTTACGT
CAGTTCAGCAAGATATTGCCCCATGACTTAAGAGCTCGTCGTCAATTTGTTGCATCGGGA
TGTTTAAAGAGTCTTCAAGAAATCCAACCTCAAGCAGGTTCAAAGTTGGCGGAATATATT
ACCATTATCAACTGTTGCTTCCCTGAAGATATCGTAAGGTATTATTCACCGGGGTATCCT
GAACTATTCCGGGATCTTTTGGATAATTACAAGCCTCAGTTGCCCAGTCAGTACTCGATT
CCAAAA
>ok_1t
GCTGAGGGAAGAATCTTCAGCAGACTCCTTGAGCTCTATCGAGACAAGAGGAATACGAAT
GATCTCCGAGTGAAATGTAAAGATGCTCTGAAAGTAACTCTACAAATGTGTACAGACGTT
GAAGCTCTGGAACCGTTACTTTTTGATGTTCCTCCCGTGATACTCAAATATATTTTACGT
CAGTTCAGCAAGATATTGCCCCATGACTTAAGAGCTCGTCGTCAATTTGTTGCATCGGGA
TGTTTAAAGAGTCTTCAAGAAATCCAACCTCAAGCAGGTTCAAAGTTGGCGGAATATATT
ACCATTATCAACTGTTGCTTCCCTGAAGATATCGTAAGGTATTATTCACCGGGGTATCCT
GAACTATTCCGGGATCTTTTGGATAATTACAAGCCTCAGTTGCCCAGTCAGTACTCGATT
CCAAAA
>ok_2t
GCTGAGGGAAGAATCTTCAGCAGACTCCTTGAGCTCTATCGAGACAAGAGGAATACGAAT
GATCTCCGAGTGAAATGTAAAGATGCTCTGAAAGTAACTCTACAAATGTGTACAGACGTT
GAAGCTCTGGAACCGTTACTTTTTGATGTTCCTCCCGTGATACTCAAATATATTTTACGT
CAGTTCAGCAAGATATTGCCCCATGACTTAAGAGCTCGTCGTCAATTTGTTGCATCGGGA
TGTTTAAAGAGTCTTCAAGAAATCCAACCTCAAGCAGGTTCAAAGTTGGCGGAATATATT
ACCATTATCAACTGTTGCTTCCCTGAAGATATCGTAAGGTATTATTCACCGGGGTATCCT
GAACTATTCCGGGATCTTTTGGATAATTACAAGCCTCAGTTGCCCAGTCAGTACTCGATT
CCAAAA
>tx20_7t
GCTGAGGGAAGAATCTTCAGCAGACTCCTTGAGCTCTATCGAGACAAGAGGAATACGAAT
GATCTCCGAGTGAAATGTAAAGATGCTCTGAAAGTAACTCTACAAATGTGTACAGACGTT
GAAGCTCTGGAACCGTTACTTTTTGATGTTCCTCCCGTGATACTCAAATATATTTTACGT
CAGTTCAGCAAGATATTGCCCCATGACTTAAGAGCTCGTCGTCAATTTGTTGCATCGGGA
TGTTTAAAGAGTCTTCAAGAAATCCAACCTCAAGCAGGTTCAAAGTTGGCGGAATATATT
ACCATTATCAACTGTTGCTTCCCTGAAGATATCGTAAGGTATTATTCACCGGGGTATCCT
GAACTATTCCGGGATCTTTTGGATAATTACAAGCCTCAGTTGCCCAGTCAGTACTCGATT
CCAAAA
>tx20_8t
GCTGAGGGAAGAATCTTCAGCAGACTCCTTGAGCTCTATCGAGACAAGAGGAATACGAAT
GATCTCCGAGTGAAATGTAAAGATGCTCTGAAAGTAACTCTACAAATGTGTACAGACGTT
GAAGCTCTGGAACCGTTACTTTTTGATGTTCCTCCCGTGATACTCAAATATATTTTACGT
CAGTTCAGCAAGATATTGCCCCATGACTTAAGAGCTCGTCGTCAATTTGTTGCATCGGGA
TGTTTAAAGAGTCTTCAAGAAATCCAACCTCAAGCAGGTTCAAAGTTGGCGGAATATATT
ACCATTATCAACTGTTGCTTCCCTGAAGATATCGTAAGGTATTATTCACCGGGGTATCCT
GAACTATTCCGGGATCTTTTGGATAATTACAAGCCTCAGTTGCCCAGTCAGTACTCGATT
CCAAAA
>tx20_9t
GCTGAGGGAAGAATCTTCAGCAGACTCCTTGAGCTCTATCGAGACAAGAGGAATACGAAT
GATCTCCGAGTGAAATGTAAAGATGCTCTGAAAGTAACTCTACAAATGTGTACAGACGTT
GAAGCTCTGGAACCGTTACTTTTTGATGTTCCTCCCGTGATACTCAAATATATTTTACGT
CAGTTCAGCAAGATATTGCCCCATGACTTAAGAGCTCGTCGTCAATTTGTTGCATCGGGA
TGTTTAAAGAGTCTTCAAGAAATCCAACCTCAAGCAGGTTCAAAGTTGGCGGAATATATT
ACCATTATCAACTGTTGCTTCCCTGAAGATATCGTAAGGTATTATTCACCGGGGTATCCT
GAACTATTCCGGGATCTTTTGGATAATTACAAGCCTCAGTTGCCCAGTCAGTACTCGATT
CCAAAA
>tx30_1t
GCTGAGGGAAGAATCTTCAGCAGACTCCTTGAGCTCTATCGAGACAAGAGGAATACGAAT
GATCTCCGAGTGAAATGTAAAGATGCTCTGAAAGTAACTCTACAAATGTGTACAGACGTT
GAAGCTCTGGAACCGTTACTTTTTGATGTTCCTCCCGTGATACTCAAATATATTTTACGT
CAGTTCAGCAAGATATTGCCCCATGACTTAAGAGCTCGTCGTCAATTTGTTGCATCGGGA
TGTTTAAAGAGTCTTCAAGAAATCCAACCTCAAGCAGGTTCAAAGTTGGCGGAATATATT
ACCATTATCAACTGTTGCTTCCCTGAAGATATCGTAAGGTATTATTCACCGGGGTATCCT
GAACTATTCCGGGATCTTTTGGATAATTACAAGCCTCAGTTGCCCAGTCAGTACTCGATT
CCAAAA
>tx30_3t
GCTGAGGGAAGAATCTTCAGCAGACTCCTTGAGCTCTATCGAGACAAGAGGAATACGAAT
GATCTCCGAGTGAAATGTAAAGATGCTCTGAAAGTAACTCTACAAATGTGTACAGACGTT
GAAGCTCTGGAACCGTTACTTTTTGATGTTCCTCCCGTGATACTCAAATATATTTTACGT
CAGTTCAGCAAGATATTGCCCCATGACTTAAGAGCTCGTCGTCAATTTGTTGCATCGGGA
TGTTTAAAGAGTCTTCAAGAAATCCAACCTCAAGCAGGTTCAAAGTTGGCGGAATATATT
ACCATTATCAACTGTTGCTTCCCTGAAGATATCGTAAGGTATTATTCACCGGGGTATCCT
GAACTATTCCGGGATCTTTTGGATAATTACAAGCCTCAGTTGCCCAGTCAGTACTCGATT
CCAAAA
>tx35_3t
GCTGAGGGAAGAATCTTCAGCAGACTCCTTGAGCTCTATCGAGACAAGAGGAATACGAAT
GATCTCCGAGTGAAATGTAAAGATGCTCTGAAAGTAACTCTACAAATGTGTACAGACGTT
GAAGCTCTGGAACCGTTACTTTTTGATGTTCCTCCCGTGATACTCAAATATATTTTACGT
CAGTTCAGCAAGATATTGCCCCATGACTTAAGAGCTCGTCGTCAATTTGTTGCATCGGGA
TGTTTAAAGAGTCTTCAAGAAATCCAACCTCAAGCAGGTTCAAAGTTGGCGGAATATATT
ACCATTATCAACTGTTGCTTCCCTGAAGATATCGTAAGGTATTATTCACCGGGGTATCCT
GAACTATTCCGGGATCTTTTGGATAATTACAAGCCTCAGTTGCCCAGTCAGTACTCGATA
CCAAAA
>tx35_4t
GCTGAGGGAAGAATCTTCAGCAGACTCCTTGAGCTCTATCGAGACAAGAGGAATACGAAT
GATCTCCGAGTGAAATGTAAAGATGCTCTGAAAGTAACTCTACAAATGTGTACAGACGTT
GAAGCTCTGGAACCGTTACTTTTTGATGTTCCTCCCGTGATACTCAAATATATTTTACGT
CAGTTCAGCAAGATATTGCCCCATGACTTAAGAGCTCGTCGTCAATTTGTTGCATCGGGA
TGTTTAAAGAGTCTTCAAGAAATCCAACCTCAAGCAGGTTCAAAGTTGGCGGAATATATT
ACCATTATCAACTGTTGCTTCCCTGAAGATATCGTAAGGTATTATTCACCGGGGTATCCT
GAACTATTCCGGGATCTTTTGGATAATTACAAGCCTCAGTTGCCCAGTCAGTACTCGATA
CCAAAA
>tx35_5t
GCTGAGGGAAGAATCTTCAGCAGACTCCTTGAGCTCTATCGAGACAAGAGGAATACGAAT
GATCTCCGAGTGAAATGTAAAGATGCTCTGAAAGTAACTCTACAAATGTGTACAGACGTT
GAAGCTCTGGAACCGTTACTTTTTGATGTTCCTCCCGTGATACTCAAATATATTTTACGT
CAGTTCAGCAAGATATTGCCCCATGACTTAAGAGCTCGTCGTCAATTTGTTGCATCGGGA
TGTTTAAAGAGTCTTCAAGAAATCCAACCTCAAGCAGGTTCAAAGTTGGCGGAATATATT
ACCATTATCAACTGTTGCTTCCCTGAAGATATCGTAAGGTATTATTCACCGGGGTATCCT
GAACTATTCCGGGATCTTTTGGATAATTACAAGCCTCAGTTGCCCAGTCAGTACTCGATA
CCAAAA
